# Supplementary material for: Comprehensive characterization of tissue-specific chromatin accessibility in L2 Caenorhabditis elegans nematodes
Source: Genome Res. 2021 Oct;31(10):1952–69. doi: 10.1101/gr.271791.120 (PMC8494234; doi:10.1101/gr.271791.120)
Supplement: Supplemental Material [file supp_gr.271791.120_Supplementary_Code.zip]

Archive with 56 entries (48 files):
- scripts/
- scripts/read_processing/
- scripts/read_processing/sc_atac_bcl2fastq.py
- scripts/read_processing/sc_atac_bcl2fastq.start_from_fastq.py
- scripts/read_processing/sc_atac_justmapping_bwa.sh
- scripts/read_processing/sc_atac_samespecies_individual_readcounter_py3.py
- scripts/read_processing/sc_atac_individual_cellcall_plots.R
- scripts/read_processing/make_end_bed.py
- scripts/read_processing/peaks_to_bow2.py
- scripts/read_processing/sc_atac_true_dedup.py
- scripts/read_processing/modify_barcodes.py
- scripts/lda_clustering/
- scripts/lda_clustering/lda_plus2.py
- scripts/lda_clustering/lda_hyperparameter_search.py
- scripts/lda_clustering/split_bed_script.py
- scripts/lda_clustering/lda_analysis_lib.py
- scripts/peak_processing/
- scripts/peak_processing/add_bed_colors.py
- scripts/peak_processing/expand_summits2.py
- conda_env.txt
- conda_env_base.txt
- LICENSE
- README.md
- analysis_steps/
- analysis_steps/read_processing.readme.txt
- analysis_steps/lda_clustering.readme.txt
- analysis_steps/tissue_analysis.readme.txt
- analysis_steps/tissue_analysis.lda_clustering_cmd_list.txt
- analysis_steps/peak_merge_and_split_by_summits.readme.txt
- notebooks/
- notebooks/.ipynb_checkpoints/
- notebooks/coelomocyte_analysis.ipynb
- notebooks/coelomocyte_analysis.primary_lda.ipynb
- notebooks/glia_analysis.ipynb
- notebooks/glia_analysis.primary_lda.ipynb
- notebooks/gonad_analysis.ipynb
- notebooks/gonad_analysis.primary_lda.ipynb
- notebooks/hypodermis_analysis.ipynb
- notebooks/hypodermis_analysis.primary_lda.ipynb
- notebooks/intestine_analysis.ipynb
- notebooks/intestine_analysis.primary_lda.ipynb
- notebooks/muscle_analysis.ipynb
- notebooks/muscle_analysis.primary_lda.ipynb
- notebooks/neuron_analysis2.ipynb
- notebooks/neuron_analysis2.primary_lda.ipynb
- notebooks/refinement_lda_analysis.ipynb
- notebooks/peak_investigation.ipynb
- notebooks/pharynx_analysis.ipynb
- notebooks/pharynx_analysis.primary_lda.ipynb
- notebooks/primary_lda_analysis.ipynb
- notebooks/peak_gene_entropy.ipynb
- notebooks/chromatin_mark_comparison.ipynb
- refdata/
- refdata/gexplore_l2_tissue_expr.txt
- refdata/c_elegans.WS235.exon_info.bed.gz
- refdata/l2_tissue_colormap.txt
