# Supplementary material for: Comprehensive characterization of tissue-specific chromatin accessibility in L2 Caenorhabditis elegans nematodes
Source: Genome Res. 2021 Oct;31(10):1952–69. doi: 10.1101/gr.271791.120 (PMC8494234; doi:10.1101/gr.271791.120)
Supplement: Supplemental Material [file supp_gr.271791.120_Supplementary_Code.zip › scripts/read_processing/sc_atac_samespecies_individual_readcounter_py3.py]

#This script was originally written
#by Darren Cusanovich. It has been lightly
#modified to execute in the Python3 interpreter.

import sys
import pysam

#print len(sys.argv)
if len(sys.argv) != 5:
	sys.exit('Usage: python sc_atac_samespecies_individual_readcounter.py [Input Bam file] [Input Index table (NA if no table)] [Cell Type 1 BED] [Out file]')

inputbam = sys.argv[1]
indextable = sys.argv[2]
type1bed = sys.argv[3]
outfile = sys.argv[4]


type1desc = type1bed.split(".merged.whitelist.bed")[0].split(".")[-1]

totalct = {}
celltype1ct = {}
descriptor = {}
descdic = {}
if indextable != 'NA':
	descer = open(indextable,'r')
	for line in descer:
		liner = line.strip().split()
		descdic[liner[0]] = liner[1]

print("Counting total reads...")
bamfile = pysam.Samfile(inputbam,'rb')
for read in  bamfile.fetch():
	tagger = read.qname.split(':')[0]
	if 'CTF' in tagger or 'AMBIG' in tagger:
		continue
	try:
		totalct[tagger] += 1
	except KeyError:
		totalct[tagger] = 1
		celltype1ct[tagger] = 0
		try:
			descriptor[tagger] = descdic[tagger]
		except KeyError:
			descriptor[tagger] = 'bkgd'

bamfile.close()

def lister(bedfile):
        currfile = open(bedfile,'r')
        currrecout = [line.strip().split()[0:3] for line in currfile]
        currfile.close()
        return currrecout

def tuper(bedfile):
	currfile = open(bedfile,'r')
	currrecout = ()
	for line in currfile:
        	liner = line.strip().split()
        	currrec = (liner[0],liner[1],liner[2])
        	currrecout = currrecout + (currrec,)
	currfile.close()
	return currrecout

print("Counting celltype-specific reads...")
print("Building " + type1desc + " map...")
rec1tup = lister(type1bed)
bamfile = pysam.Samfile(inputbam,'rb')

def counter(bedtuple,countdic,labeler):
	for rec in bedtuple:
		reads = bamfile.fetch(rec[0], int(rec[1]), int(rec[2]))
		for read in reads:
			readname = read.qname.split(':')[0]
			if 'CTF' in readname or 'AMBIG' in readname:
				continue
			countdic[readname] += 1

print("Counting " + type1desc + " reads...")
counter(rec1tup,celltype1ct,type1desc)

#outter = open(outfile,'w')
#print >> outter, 'Tag\tTotal\t' + type1desc
#for tag in sorted(totalct.keys()):
#	print >> outter, tag + '\t' + descriptor[tag] + '\t' + str(totalct[tag]) + "\t" + str(celltype1ct[tag])
#outter.close()

with open(outfile, 'w') as outter:
        outter.write('Tag\tTotal\t' + type1desc + '\n')
        for tag in sorted(totalct.keys()):
                outter.write(tag + '\t' + descriptor[tag] + '\t' + str(totalct[tag]) + '\t' + str(celltype1ct[tag]) + '\n')
