# Supplementary material for: Comprehensive characterization of tissue-specific chromatin accessibility in L2 Caenorhabditis elegans nematodes
Source: Genome Res. 2021 Oct;31(10):1952–69. doi: 10.1101/gr.271791.120 (PMC8494234; doi:10.1101/gr.271791.120)
Supplement: Supplemental Material [file supp_gr.271791.120_Supplementary_Code.zip › README.md]

# L2_sci-ATAC-seq

This repository contains scripts and Jupyter notebooks associated with Durham, et al. "Comprehensive characterization of tissue-specific chromatin accessibility in L2 Caenorhabditis elegans nematodes." BioRxiv. doi: https://doi.org/10.1101/2020.09.15.299123

It contains four directories:

* analysis_steps/
    Contains readme files listing the commands to run to reproduce the analyses in the paper.

* notebooks/
    Contains Jupyter notebooks to reproduce figures from the paper

* refdata/
    Contains reference files that help to reproduce the analyses/figures

* scripts/
    Contains the scripts referenced in the readme files from the analysis_steps directory
