# Supplementary material for: Comprehensive characterization of tissue-specific chromatin accessibility in L2 Caenorhabditis elegans nematodes
Source: Genome Res. 2021 Oct;31(10):1952–69. doi: 10.1101/gr.271791.120 (PMC8494234; doi:10.1101/gr.271791.120)
Supplement: Supplemental Material [file supp_gr.271791.120_Supplementary_Code.zip › analysis_steps/read_processing.readme.txt]

cd ATAC_sequencing/all_sciATAC/data_reprocess_ce11/
mkdir raw
mkdir raw/fastq

ln -s ATAC_sequencing/20180622_sciATAC/darren_processed/fastq/Undetermined_S0_R1_001.fastq.gz ./raw/fastq/batch1_R1.fastq.gz
ln -s ATAC_sequencing/20180622_sciATAC/darren_processed/fastq/Undetermined_S0_R2_001.fastq.gz ./raw/fastq/batch1_R2.fastq.gz

#Note: batch1 was sequenced on the MiSeq, not the NextSeq (so no -X parameter)
python ../src/preprocess/sc_atac_bcl2fastq.start_from_fastq.py --read1=./raw/fastq/batch1_R1.fastq.gz --read2=./raw/fastq/batch1_R2.fastq.gz -O ./raw -P batch1

ln -s ATAC_sequencing/20181113_sciATAC/data/raw/fastq/Undetermined_S0_R1_001.fastq.gz ./raw/fastq/batch4_R1.fastq.gz
ln -s ATAC_sequencing/20181113_sciATAC/data/raw/fastq/Undetermined_S0_R2_001.fastq.gz ./raw/fastq/batch4_R2.fastq.gz

qsub -j y -b y -N split_fq -o ./split_fq.out -l mfree=16G -P sage -cwd "source activate merged_env; python ../src/preprocess/sc_atac_bcl2fastq.start_from_fastq.py --read1=./raw/fastq/batch4_R1.fastq.gz --read2=./raw/fastq/batch4_R2.fastq.gz -O ./raw -P batch4 -X"

ln -s ATAC_sequencing/20190128_sciATAC_seq/data/raw/fastq/Undetermined_S0_R1_001.fastq.gz ./raw/fastq/batch5_R1.fastq.gz
ln -s ATAC_sequencing/20190128_sciATAC_seq/data/raw/fastq/Undetermined_S0_R2_001.fastq.gz ./raw/fastq/batch5_R2.fastq.gz

qsub -j y -b y -N split_fq -o ./split_fq.out -l mfree=16G -P sage -cwd "source activate merged_env; python ../src/preprocess/sc_atac_bcl2fastq.start_from_fastq.py --read1=./raw/fastq/batch5_R1.fastq.gz --read2=./raw/fastq/batch5_R2.fastq.gz -O ./raw -P batch5 -X"


#align, filter, sort, and deduplicate reads (the C. elegans portion of this script uses bowtie2, NOT bwa)
cd ATAC_sequencing/all_sciATAC/data_reprocess_ce11

bash ../src/preprocess/sc_atac_justmapping_bwa.sh ./raw/batch1 ce11

qsub -j y -b y -N aln -o ./aln.out -cwd -l mfree=4G -pe serial 8 "source activate merged_env; bash ../src/preprocess/sc_atac_justmapping_bwa.sh ./raw/batch4 ce11"

qsub -j y -b y -N aln -o ./aln.out -cwd -l mfree=4G -pe serial 8 "source activate merged_env; bash ../src/preprocess/sc_atac_justmapping_bwa.sh ./raw/batch5 ce11"


#copy indextables from original analysis
cp -P ../data/batch_bams/batch?.indextable.txt ./batch_bams/


###
#Now, modify the indices in the individual bam files so that they can be combined
suffix=VWXYZ;
mkdir batch_bams_bcmod;
for path in `ls batch_bams/batch?.indextable.txt`;
do
    basename=${path##*/};
    idx=${basename:5:1};
    letter=${suffix:idx-1:1};
    echo "$idx $letter";
    awk "BEGIN{OFS=\"\t\"}{print(\$1\"$letter\",\"${basename%%.indextable.txt}\");}" $path > batch_bams_bcmod/$basename;
    bamname=${path%%.indextable.txt}.bam
    python ../src_me/modify_barcodes.py $bamname $letter | samtools view -hSb - > batch_bams_bcmod/${bamname##*/};
done


###
#Combine the indextables and bam files from the different batches
cat ./batch_bams_bcmod/batch?.indextable.txt > ./all_batches_merged.indextable.txt

java -Xmx6G -jar ~/src/PicardTools/picard.jar MergeSamFiles I=./batch_bams_bcmod/batch1.bam I=./batch_bams_bcmod/batch4.bam I=./batch_bams_bcmod/batch5.bam O=./all_batches_merged.bam USE_THREADING=true;


###
#filter out the ce11 blacklist
bedtools intersect -v -a ./all_batches_merged.bam -b ../../2018_worm_atac/ref_data/ce11-blacklist.v2.bed.gz | samtools sort -@ 2 -n -T ./sorttmp1 | samtools fixmate - - | samtools sort -@ 2 -T ./sorttmp2 -o ./all_batches_merged.blacklist_filtered.bam

samtools index ./all_batches_merged.blacklist_filtered.bam


###
#Realign genomic DNA negative control
cd ATAC_sequencing/20170824_nextseq_negctrl/
mkdir ../all_sciATAC/data_reprocess_ce11/neg_ctrl;
mkdir ../all_sciATAC/data_reprocess_ce11/neg_ctrl/fastq;
ln -s `pwd`/fastq/ATAC_gdna_neg_ctrl_ad2-3_S3_R1_001.fastq.gz ../all_sciATAC/data_reprocess_ce11/neg_ctrl/fastq/gdna_neg_R1.fastq.gz;
ln -s `pwd`/fastq/ATAC_gdna_neg_ctrl_ad2-3_S3_R2_001.fastq.gz ../all_sciATAC/data_reprocess_ce11/neg_ctrl/fastq/gdna_neg_R2.fastq.gz;

mkdir ../all_sciATAC/data_reprocess_ce11/neg_ctrl/fastq_trim;
cd ../all_sciATAC/data_reprocess_ce11/neg_ctrl
for fastq in `ls fastq/*R1.fastq.gz`;
do
  echo $fastq; fastqbase=${fastq##*/};
  fastqbase=${fastqbase%_R1.fastq.gz};
  java -jar ~/src/Trimmomatic-0.36/trimmomatic-0.36.jar PE $fastq ${fastq/R1/R2} -baseout fastq_trim/$fastqbase ILLUMINACLIP:ATAC_sequencing/20171108_nextseq/adapters.fa:2:30:10:1:true;
done;

for path in `ls fastq_trim/*`;
do
  mv $path ${path}.fastq;
  gzip ${path}.fastq;
done

bowtie2 -p $NSLOTS -X 2000 -3 1 -x ATAC_sequencing/2018_worm_atac/ref_data/WS235/c_elegans.WS235.genomic -1 fastq_trim/gdna_neg_1P.fastq.gz -2 fastq_trim/gdna_neg_2P.fastq.gz 2> ./gdna_neg.bowtie2.log \
  | samtools view -bS - > ./gdna_neg.bam;

java -Xmx8G -jar ~/src/PicardTools/picard.jar SortSam \
  I=./gdna_neg.bam \
  O=./gdna_neg.namesorted.bam \
  SORT_ORDER=queryname;
#call Picard MarkDuplicates, and then return the alignments to coordinate sort order
java -Xmx6G -jar ~/src/PicardTools/picard.jar MarkDuplicates \
  I=./gdna_neg.namesorted.bam \
  O=/dev/stdout \
  M=./gdna_neg.markdups_metrics.txt \
  TAGGING_POLICY=All | \
  java -Xmx6G -jar ~/src/PicardTools/picard.jar SortSam \
    I=/dev/stdin \
    O=./gdna_neg.dups_marked.bam \
    SORT_ORDER=coordinate;
rm ./gdna_neg.namesorted.bam
#index the marked duplicates bam
samtools index ./gdna_neg.dups_marked.bam;


samtools view -h -f3 -F1036 -q10 gdna_neg.dups_marked.bam \
  | grep -v 'chrM' \
  | samtools view -Su - \
  | samtools sort -T ./ -o gdna_neg.q10.nodups.bam -@ $NSLOTS -;
samtools index gdna_neg.q10.nodups.bam;

#filter out the ce11 blacklist
bedtools intersect -v -a ./gdna_neg.q10.nodups.bam -b ../../2018_worm_atac/ref_data/ce11-blacklist.v2.bed.gz | samtools sort -@ 2 -n -T ./sorttmp1 | samtools fixmate - - | samtools sort -@ 2 -T ./sorttmp2 -o ./gdna_neg.blacklist_filtered.bam

samtools index ./gdna_neg.blacklist_filtered.bam

samtools view -F 1796 ./gdna_neg.blacklist_filtered.bam | ../../src_me/make_end_bed.py --cutwin=30 ../../../2018_worm_atac/ref_data/WS235/c_elegans.WS235.chrom.sizes | sort -k1,1 -k2,2n -T ./ > ./gdna_neg.blacklist_filtered.cuts.bed


###
#call peaks -- round one
samtools view -F 1796 ./all_batches_merged.blacklist_filtered.bam | ../src_me/make_end_bed.py --cutwin=30 ../../2018_worm_atac/ref_data/WS235/c_elegans.WS235.chrom.sizes | sort -k1,1 -k2,2n -T ./ > ./all_batches_merged.blacklist_filtered.cuts.bed

macs2 callpeak -t ./all_batches_merged.blacklist_filtered.cuts.bed -c ./neg_ctrl/gdna_neg.blacklist_filtered.cuts.bed --format=BED -n all_batches_merged.blacklist_filtered --outdir=./ -g 9e7 --nomodel --qvalue=0.05 --SPMR --tsize=60 --bdg --keep-dup all --call-summits


###
#call cells based on coverage
python ../src/preprocess/sc_atac_samespecies_individual_readcounter.py ./all_batches_merged.blacklist_filtered.bam ./all_batches_merged.indextable.txt ./all_batches_merged.blacklist_filtered_peaks.merged.bed ./all_batches_merged.blacklist_filtered.macs2_q0.05_merged.report.txt

Rscript ../src/preprocess/sc_atac_individual_cellcall_plots.R ./all_batches_merged.blacklist_filtered.macs2_q0.05_merged 150

mv all_batches_merged.blacklist_filtered.macs2_q0.05_merged.readdepth.cells.indextable.txt all_batches_merged.blacklist_filtered.macs2_q0.05_merged.readdepth.150.cells.indextable.txt

mv all_batches_merged.blacklist_filtered.macs2_q0.05_merged.results.pdf all_batches_merged.blacklist_filtered.macs2_q0.05_merged.results.150.pdf

mv all_batches_merged.blacklist_filtered.macs2_q0.05_merged.results.hists.pdf all_batches_merged.blacklist_filtered.macs2_q0.05_merged.results.150.hists.pdf


###
#make a *.bow file to be input to LDA/clustering
bedtools intersect -wo -a ./all_batches_merged.blacklist_filtered.cuts.bed -b ./all_batches_merged.blacklist_filtered_peaks.merged.bed \
  | python ../src_me/peaks_to_bow2.py ./all_batches_merged.blacklist_filtered_peaks.merged.bed ./all_batches_merged.blacklist_filtered.macs2_q0.05_merged.readdepth.150.cells.indextable.txt --out_file=./all_batches_merged.blacklist_filtered.macs2_q0.05_merged.bow
