# Supplementary material for: Comprehensive characterization of tissue-specific chromatin accessibility in L2 Caenorhabditis elegans nematodes
Source: Genome Res. 2021 Oct;31(10):1952–69. doi: 10.1101/gr.271791.120 (PMC8494234; doi:10.1101/gr.271791.120)
Supplement: Supplemental Material [file supp_gr.271791.120_Supplementary_Code.zip › analysis_steps/tissue_analysis.readme.txt]

#topics associated with each tissue:
# intestine: 51 13 23 47
# muscle: 40
# gonad: 24 36 48 7
# hypodermis: 1 25 17 10 43 46 9 41 30
# neuron: 15 38 32 45 14 6 0 16 33 19 18
# glia: 21 27 12 31 
# pharynx: 53 35
# ceolomocytes: 4

cd ATAC_sequencing/all_sciATAC/data_reprocess_ce11/lda_pipeline;
mkdir tissue_analysis;
mkdir tissue_analysis/intestine;
mkdir tissue_analysis/muscle;
mkdir tissue_analysis/gonad;
mkdir tissue_analysis/hypodermis;
mkdir tissue_analysis/neuron;
mkdir tissue_analysis/glia;
mkdir tissue_analysis/pharynx;
mkdir tissue_analysis/coelomocyte;

##MUSCLE
muscle_topics=( 40 );
muscle_peaks=./tissue_analysis/muscle/muscle_peaks.bed; touch $muscle_peaks;
muscle_cells=./tissue_analysis/muscle/muscle.indextable.txt; touch $muscle_cells;
muscle_cuts=./tissue_analysis/muscle/muscle.cuts.bed; touch $muscle_cuts;
for topic in "${muscle_topics[@]}";
do
  cat ./topic_analysis/rank_peaks/topic_analysis/${topic}/${topic}_peaks.merged.bed >> $muscle_peaks;
  cat ./topic_analysis/rank_peaks/topic_analysis/${topic}/${topic}.indextable.txt >> $muscle_cells;
  cat ./topic_analysis/rank_peaks/topic_analysis/${topic}/${topic}.cuts.bed >> $muscle_cuts;
done;
sort -k1,1 -k2,2n $muscle_peaks | bedtools merge -i stdin > ${muscle_peaks}.tmp; mv ${muscle_peaks}.tmp $muscle_peaks;
sort -k1,1 -k2,2n $muscle_cuts > ${muscle_cuts}.tmp; mv ${muscle_cuts}.tmp $muscle_cuts;


##COELOMOCYTE
coelomocyte_topics=( 4 );
coelomocyte_peaks=./tissue_analysis/coelomocyte/coelomocyte_peaks.bed; touch $coelomocyte_peaks;
coelomocyte_cells=./tissue_analysis/coelomocyte/coelomocyte.indextable.txt; touch $coelomocyte_cells;
coelomocyte_cuts=./tissue_analysis/coelomocyte/coelomocyte.cuts.bed; touch $coelomocyte_cuts;
for topic in "${coelomocyte_topics[@]}";
do
  cat ./topic_analysis/rank_peaks/topic_analysis/${topic}/${topic}_peaks.merged.bed >> $coelomocyte_peaks;
  cat ./topic_analysis/rank_peaks/topic_analysis/${topic}/${topic}.indextable.txt >> $coelomocyte_cells;
  cat ./topic_analysis/rank_peaks/topic_analysis/${topic}/${topic}.cuts.bed >> $coelomocyte_cuts;
done;
sort -k1,1 -k2,2n $coelomocyte_peaks | bedtools merge -i stdin > ${coelomocyte_peaks}.tmp; mv ${coelomocyte_peaks}.tmp $coelomocyte_peaks;
sort -k1,1 -k2,2n $coelomocyte_cuts > ${coelomocyte_cuts}.tmp; mv ${coelomocyte_cuts}.tmp $coelomocyte_cuts;

##GONAD
gonad_topics=( 24 36 48 7 );
gonad_peaks=./tissue_analysis/gonad/gonad_peaks.bed; touch $gonad_peaks;
gonad_cells=./tissue_analysis/gonad/gonad.indextable.txt; touch $gonad_cells;
gonad_cuts=./tissue_analysis/gonad/gonad.cuts.bed; touch $gonad_cuts;
for topic in "${gonad_topics[@]}";
do
  cat ./topic_analysis/rank_peaks/topic_analysis/${topic}/${topic}_peaks.merged.bed >> $gonad_peaks;
  cat ./topic_analysis/rank_peaks/topic_analysis/${topic}/${topic}.indextable.txt >> $gonad_cells;
  cat ./topic_analysis/rank_peaks/topic_analysis/${topic}/${topic}.cuts.bed >> $gonad_cuts;
done;
sort -k1,1 -k2,2n $gonad_peaks | bedtools merge -i stdin > ${gonad_peaks}.tmp; mv ${gonad_peaks}.tmp $gonad_peaks;
sort -k1,1 -k2,2n $gonad_cuts > ${gonad_cuts}.tmp; mv ${gonad_cuts}.tmp $gonad_cuts;

##HYPODERMIS
hypodermis_topics=( 1 25 17 10 43 46 9 41 30 );
hypodermis_peaks=./tissue_analysis/hypodermis/hypodermis_peaks.bed; touch $hypodermis_peaks;
hypodermis_cells=./tissue_analysis/hypodermis/hypodermis.indextable.txt; touch $hypodermis_cells;
hypodermis_cuts=./tissue_analysis/hypodermis/hypodermis.cuts.bed; touch $hypodermis_cuts;
for topic in "${hypodermis_topics[@]}";
do
  cat ./topic_analysis/rank_peaks/topic_analysis/${topic}/${topic}_peaks.merged.bed >> $hypodermis_peaks;
  cat ./topic_analysis/rank_peaks/topic_analysis/${topic}/${topic}.indextable.txt >> $hypodermis_cells;
  cat ./topic_analysis/rank_peaks/topic_analysis/${topic}/${topic}.cuts.bed >> $hypodermis_cuts;
done;
sort -k1,1 -k2,2n $hypodermis_peaks | bedtools merge -i stdin > ${hypodermis_peaks}.tmp; mv ${hypodermis_peaks}.tmp $hypodermis_peaks;
sort -k1,1 -k2,2n $hypodermis_cuts > ${hypodermis_cuts}.tmp; mv ${hypodermis_cuts}.tmp $hypodermis_cuts;

##PHARYNX
pharynx_topics=( 53 35 );
pharynx_peaks=./tissue_analysis/pharynx/pharynx_peaks.bed; touch $pharynx_peaks;
pharynx_cells=./tissue_analysis/pharynx/pharynx.indextable.txt; touch $pharynx_cells;
pharynx_cuts=./tissue_analysis/pharynx/pharynx.cuts.bed; touch $pharynx_cuts;
for topic in "${pharynx_topics[@]}";
do
  cat ./topic_analysis/rank_peaks/topic_analysis/${topic}/${topic}_peaks.merged.bed >> $pharynx_peaks;
  cat ./topic_analysis/rank_peaks/topic_analysis/${topic}/${topic}.indextable.txt >> $pharynx_cells;
  cat ./topic_analysis/rank_peaks/topic_analysis/${topic}/${topic}.cuts.bed >> $pharynx_cuts;
done;
sort -k1,1 -k2,2n $pharynx_peaks | bedtools merge -i stdin > ${pharynx_peaks}.tmp; mv ${pharynx_peaks}.tmp $pharynx_peaks;
sort -k1,1 -k2,2n $pharynx_cuts > ${pharynx_cuts}.tmp; mv ${pharynx_cuts}.tmp $pharynx_cuts;

##GLIA
glia_topics=( 21 27 12 31 );
glia_peaks=./tissue_analysis/glia/glia_peaks.bed; touch $glia_peaks;
glia_cells=./tissue_analysis/glia/glia.indextable.txt; touch $glia_cells;
glia_cuts=./tissue_analysis/glia/glia.cuts.bed; touch $glia_cuts;
for topic in "${glia_topics[@]}";
do
  cat ./topic_analysis/rank_peaks/topic_analysis/${topic}/${topic}_peaks.merged.bed >> $glia_peaks;
  cat ./topic_analysis/rank_peaks/topic_analysis/${topic}/${topic}.indextable.txt >> $glia_cells;
  cat ./topic_analysis/rank_peaks/topic_analysis/${topic}/${topic}.cuts.bed >> $glia_cuts;
done;
sort -k1,1 -k2,2n $glia_peaks | bedtools merge -i stdin > ${glia_peaks}.tmp; mv ${glia_peaks}.tmp $glia_peaks;
sort -k1,1 -k2,2n $glia_cuts > ${glia_cuts}.tmp; mv ${glia_cuts}.tmp $glia_cuts;

##INTESTINE
intestine_topics=( 51 13 23 47 );
intestine_peaks=./tissue_analysis/intestine/intestine_peaks.bed; touch $intestine_peaks;
intestine_cells=./tissue_analysis/intestine/intestine.indextable.txt; touch $intestine_cells;
intestine_cuts=./tissue_analysis/intestine/intestine.cuts.bed; touch $intestine_cuts;
for topic in "${intestine_topics[@]}";
do
  cat ./topic_analysis/rank_peaks/topic_analysis/${topic}/${topic}_peaks.merged.bed >> $intestine_peaks;
  cat ./topic_analysis/rank_peaks/topic_analysis/${topic}/${topic}.indextable.txt >> $intestine_cells;
  cat ./topic_analysis/rank_peaks/topic_analysis/${topic}/${topic}.cuts.bed >> $intestine_cuts;
done;
sort -k1,1 -k2,2n $intestine_peaks | bedtools merge -i stdin > ${intestine_peaks}.tmp; mv ${intestine_peaks}.tmp $intestine_peaks;
sort -k1,1 -k2,2n $intestine_cuts > ${intestine_cuts}.tmp; mv ${intestine_cuts}.tmp $intestine_cuts;

##NEURONS
neuron_topics=( 15 38 32 45 14 6 0 16 33 19 18 );
neuron_peaks=./tissue_analysis/neuron/neuron_peaks.bed; touch $neuron_peaks;
neuron_cells=./tissue_analysis/neuron/neuron.indextable.txt; touch $neuron_cells;
neuron_cuts=./tissue_analysis/neuron/neuron.cuts.bed; touch $neuron_cuts;
for topic in "${neuron_topics[@]}";
do
  cat ./topic_analysis/rank_peaks/topic_analysis/${topic}/${topic}_peaks.merged.bed >> $neuron_peaks;
  cat ./topic_analysis/rank_peaks/topic_analysis/${topic}/${topic}.indextable.txt >> $neuron_cells;
  cat ./topic_analysis/rank_peaks/topic_analysis/${topic}/${topic}.cuts.bed >> $neuron_cuts;
done;
sort -k1,1 -k2,2n $neuron_peaks | bedtools merge -i stdin > ${neuron_peaks}.tmp; mv ${neuron_peaks}.tmp $neuron_peaks;
sort -k1,1 -k2,2n $neuron_cuts > ${neuron_cuts}.tmp; mv ${neuron_cuts}.tmp $neuron_cuts;


###
#make *.bow files
cd tissue_analysis;
for path in */*.cuts.bed;
do
  pathdir=${path%/*};
  pathbase=${path%.cuts.bed};
  tissue=$pathdir;

  qsub -j y -b y -N peaks_to_bow -o ${pathdir}/peaks_to_bow.out -l mfree=16G -P sage -cwd "source activate merged_env; bedtools intersect -wo -a $path -b ${pathbase}_peaks.bed | python ATAC_sequencing/all_sciATAC/src_me/peaks_to_bow2.py ${pathbase}_peaks.bed ${pathbase}.indextable.txt --out_file=${pathbase}_all_peaks.bow";

done

####
#now run all the commands in lda_pipeline.cmd_list.txt

####
#Finally, generate the files and split peaks for the track hub

for path in ./*/topic_analysis/rank_peaks/topic_analysis/*/*.narrowPeak;
do
  echo $path;
  bdgfile=${path%_peaks.narrowPeak}_treat_pileup.bdg
  ctlfile=${path%_peaks.narrowPeak}_control_lambda.bdg
  outfile=${path%_peaks.narrowPeak}.subtract.bdg;
  macs2 bdgcmp -t $bdgfile -c $ctlfile -m subtract -o $outfile;
  bedtools intersect -a $outfile -b ATAC_sequencing/2018_worm_atac/ref_data/WS235/c_elegans.WS235.chrom.sizes.bed > ${outfile}.tmp.bdg;
  bedGraphToBigWig ${outfile}.tmp.bdg ATAC_sequencing/2018_worm_atac/ref_data/WS235/c_elegans.WS235.chrom.sizes ${outfile%.bdg}.bw; rm ${outfile}.tmp.bdg;
  python ATAC_sequencing/all_sciATAC/src_me/expand_summits2.py $path ${outfile%.bdg}.bw > ${path%_peaks.narrowPeak}_mysummits_expanded2.bed;
done

#make trackhub file lists
tissues=( coelomocyte glia gonad hypodermis intestine muscle neuron pharynx )
for tissue in "${tissues[@]}";
do
  echo $tissue;
  #merge all peaks to get consensus calls
  cat ./$tissue/topic_analysis/rank_peaks/topic_analysis/*/*.narrowPeak | sort -k1,1 -k2,2n | bedtools merge -i stdin | awk 'BEGIN{OFS="\t"}{print($0,"peak"NR);}' > ./$tissue/${tissue}.merged_peaks_for_mysummits.bed;
  python ATAC_sequencing/all_sciATAC/src_me/expand_summits2.py ./$tissue/${tissue}.merged_peaks_for_mysummits.bed ./$tissue/topic_analysis/rank_peaks/topic_analysis/*/*.bw > ./$tissue/${tissue}.consensus_mysummits_expanded2.bed;

  #compile lists of files for the track hubs
  echo `pwd`/$tissue/${tissue}.consensus_mysummits_expanded2.bed > ./$tissue/${tissue}_track_hub_files.txt;
  ls -1 `pwd`/$tissue/topic_analysis/rank_peaks/topic_analysis/*/*.bw >> ./$tissue/${tissue}_track_hub_files.txt;
  ls -1 `pwd`/$tissue/topic_analysis/rank_peaks/topic_analysis/*/*_mysummits_expanded2.bed >> ./$tissue/${tissue}_track_hub_files.txt;
  ls -1 `pwd`/$tissue/topic_analysis/rank_peaks/topic_analysis/*/*.cuts.bed >> ./$tissue/${tissue}_track_hub_files.txt
done
