# Supplementary material for: Comprehensive characterization of tissue-specific chromatin accessibility in L2 Caenorhabditis elegans nematodes
Source: Genome Res. 2021 Oct;31(10):1952–69. doi: 10.1101/gr.271791.120 (PMC8494234; doi:10.1101/gr.271791.120)
Supplement: Supplemental Material [file supp_gr.271791.120_Supplementary_Code.zip › analysis_steps/tissue_analysis.lda_clustering_cmd_list.txt]

cd ATAC_sequencing/all_sciATAC/data_reprocess_ce11/lda_pipeline/tissue_analysis;

tissues=( neuron );
for tissue in "${tissues[@]}";
do
  python ATAC_sequencing/all_sciATAC/src_me/lda_plus2.py --cuts=./${tissue}/${tissue}.cuts.bed --bow=./${tissue}/${tissue}_all_peaks.bow --indextable=./${tissue}/${tissue}_all_peaks.zeros_filtered.indextable.txt --peaks_bed=./${tissue}/${tissue}_all_peaks.zeros_filtered.bed --outdir=./${tissue}/ --topics=5,10,15,20,25,30,35,40,45,50,55,60,70 --seed=1985 --job_threads=8 --job_coremem=4 --job_proj=sage --job_name=${tissue} > ./${tissue}/lda_pipeline.out;

  mkdir ./${tissue}/topic_analysis/rank_peaks;

  python ATAC_sequencing/all_sciATAC/src_me/lda_plus2.py --cuts=./${tissue}/${tissue}.cuts.bed --bow=./${tissue}/topic_analysis/all_peaks.merged.allcells.bow --indextable=./${tissue}/topic_analysis/all_peaks.merged.allcells.zeros_filtered.indextable.txt --peaks_bed=./${tissue}/topic_analysis/all_peaks.merged.allcells.zeros_filtered.bed --outdir=./${tissue}/topic_analysis/rank_peaks --topics=5,10,15,20,25,30,35,40,45,50,55,60,70 --seed=1984 --job_threads=8 --job_coremem=4 --job_proj=sage --job_name=${tissue} > ./${tissue}/topic_analysis/rank_peaks/lda_pipeline.out;
done;

tissues=( coelomocyte gonad intestine muscle sexmyoblast );
for tissue in "${tissues[@]}";
do
  python ATAC_sequencing/all_sciATAC/src_me/lda_plus2.py --cuts=./${tissue}/${tissue}.cuts.bed --bow=./${tissue}/${tissue}_all_peaks.bow --indextable=./${tissue}/${tissue}_all_peaks.zeros_filtered.indextable.txt --peaks_bed=./${tissue}/${tissue}_all_peaks.zeros_filtered.bed --outdir=./${tissue}/ --topics=2,3,4,5,6,8,10,12,15,20 --seed=1985 --job_threads=4 --job_coremem=4 --job_proj=waterston_noble --job_name=${tissue} > ./${tissue}/lda_pipeline.out;

  mkdir ./${tissue}/topic_analysis/rank_peaks;

  python ATAC_sequencing/all_sciATAC/src_me/lda_plus2.py --cuts=./${tissue}/${tissue}.cuts.bed --bow=./${tissue}/topic_analysis/all_peaks.merged.allcells.bow --indextable=./${tissue}/topic_analysis/all_peaks.merged.allcells.zeros_filtered.indextable.txt --peaks_bed=./${tissue}/topic_analysis/all_peaks.merged.allcells.zeros_filtered.bed --outdir=./${tissue}/topic_analysis/rank_peaks --topics=2,3,4,5,6,8,10,12,15,20 --seed=1984 --job_threads=4 --job_coremem=4 --job_proj=waterston_noble --job_name=${tissue} > ./${tissue}/topic_analysis/rank_peaks/lda_pipeline.out;
done;

tissues=( glia hypodermis pharynx );
for tissue in "${tissues[@]}";
do
  python ATAC_sequencing/all_sciATAC/src_me/lda_plus2.py --cuts=./${tissue}/${tissue}.cuts.bed --bow=./${tissue}/${tissue}_all_peaks.bow --indextable=./${tissue}/${tissue}_all_peaks.zeros_filtered.indextable.txt --peaks_bed=./${tissue}/${tissue}_all_peaks.zeros_filtered.bed --outdir=./${tissue}/ --topics=2,3,4,5,6,8,10,12,15,20 --seed=1985 --job_threads=8 --job_coremem=4 --job_proj=sage --job_name=${tissue} > ./${tissue}/lda_pipeline.out;

  mkdir ./${tissue}/topic_analysis/rank_peaks;

  python ATAC_sequencing/all_sciATAC/src_me/lda_plus2.py --cuts=./${tissue}/${tissue}.cuts.bed --bow=./${tissue}/topic_analysis/all_peaks.merged.allcells.bow --indextable=./${tissue}/topic_analysis/all_peaks.merged.allcells.zeros_filtered.indextable.txt --peaks_bed=./${tissue}/topic_analysis/all_peaks.merged.allcells.zeros_filtered.bed --outdir=./${tissue}/topic_analysis/rank_peaks --topics=2,3,4,5,6,8,10,12,15,20 --seed=1984 --job_threads=8 --job_coremem=4 --job_proj=sage --job_name=${tissue} > ./${tissue}/topic_analysis/rank_peaks/lda_pipeline.out;
done;
