# Supplementary material for: Comprehensive characterization of tissue-specific chromatin accessibility in L2 Caenorhabditis elegans nematodes
Source: Genome Res. 2021 Oct;31(10):1952–69. doi: 10.1101/gr.271791.120 (PMC8494234; doi:10.1101/gr.271791.120)
Supplement: Supplemental Material [file supp_gr.271791.120_Supplementary_Code.zip › notebooks/peak_investigation.ipynb]

# %% [code]
%matplotlib notebook
import dill
import glob
from plumbum import local
import matplotlib
from matplotlib import pyplot
import numpy
import os
import pandas
from scipy import stats
from scipy.spatial import distance
from scipy.cluster import hierarchy
import seaborn

# %% [code]
wc, bedtools = local['wc'], local['bedtools']

# %% [markdown]
# START HERE 20200304

# %% [code]
#peaks_merge = ('ATAC_sequencing/all_sciATAC/data_reprocess_ce11/lda_pipeline/'
#               'all_lda1_peaks.scored_filtered_merged_colored.tissue_merged.overlaps_merged_for_lda.bed')
peaks_merge = ('ATAC_sequencing/all_sciATAC/data_reprocess_ce11/lda_pipeline/'
               'topic_analysis/rank_peaks/topic_analysis/test_merge_and_expand/all_summits_expanded2.merged.expanded2.bed')

# %% [code]
tf_beds = glob.glob('ATAC_sequencing/2018_worm_atac/ref_data/ChIP-seq/'
                    'WS245/annotatedPeak.20190420.*.merged.bed')
tf_types = []
sci_tfs_by_stage = []
tfs_by_stage_sci = []
tfs_by_stage_total = []
sci_total = int(wc('-l', peaks_merge).strip().split()[0])
for tf_bed in tf_beds:
    tf_type = os.path.basename(tf_bed).split('.')[-3]
    print(tf_type)
    cmd = bedtools['intersect', '-u', '-a', peaks_merge, '-b', tf_bed] | wc['-l']
    sci_tfs_by_stage.append((int(cmd().strip()), sci_total))
    print('ATAC peaks overlapping TF peaks: {!s}/{!s} ({!s}%)'.format(sci_tfs_by_stage[-1][0],
                                                                        sci_tfs_by_stage[-1][1],
                                                                        round(numpy.divide(*sci_tfs_by_stage[-1])*100,2)))

    tfs_by_stage_total.append(int(wc('-l', tf_bed).strip().split()[0]))
    cmd = bedtools['intersect', '-u', '-b', peaks_merge, '-a', tf_bed] | wc['-l']
    tfs_by_stage_sci.append((int(cmd().strip()), tfs_by_stage_total[-1]))
    print('TF peaks overlapping ATAC peaks: {!s}/{!s} ({!s}%)\n'.format(tfs_by_stage_sci[-1][0],
                                                                          tfs_by_stage_sci[-1][1],
                                                                          round(numpy.divide(*tfs_by_stage_sci[-1])*100,2)))

# %% [code]
tf_beds = [elt for elt in glob.glob('ATAC_sequencing/2018_worm_atac/ref_data/ChIP-seq/'
                                    'WS245/annotatedPeak.20190420.*.merged.bed')
           if 'all' not in elt 
           and 'non-L2' not in elt 
           and 'L4_young_adult' not in elt 
           and 'dauer' not in elt
           and 'midembryonic' not in elt
           and 'hlh-1' not in elt
           and 'elt-1' not in elt
           and 'elt-2' not in elt]
tf_beds_unique = []

#make unique lists of peaks for each dev stage
tf_beds_counts = []
unique_tf_beds_counts = []
for idx in range(len(tf_beds)):
    out_file = os.path.splitext(tf_beds[idx])[0] + '.unique.bed'
    unique_cmd = bedtools.__getitem__(['intersect', '-v', '-a', tf_beds[idx], '-b'] + 
                                      [elt for elt_idx, elt in enumerate(tf_beds) if elt_idx != idx]) > out_file
    unique_cmd()
    unique_count = int(wc('-l', out_file).split()[0])
    tf_beds_counts.append(int(wc('-l', tf_beds[idx]).split()[0]))
    tf_beds_unique.append(out_file)
    unique_tf_beds_counts.append(unique_count)
    print('{!s}\t{!s} of {!s} ({!s}%)'.format(os.path.basename(tf_beds[idx]), 
                                              unique_tf_beds_counts[idx], 
                                              tf_beds_counts[idx],
                                              round((unique_tf_beds_counts[idx]/tf_beds_counts[idx])*100,2)))

# %% [code]
tf_beds = tf_beds_unique
tf_types = []
sci_uniq_tfs_by_stage = []
uniq_tfs_by_stage_sci = []
uniq_tfs_by_stage_total = []
sci_total = int(wc('-l', peaks_merge).strip().split()[0])
for tf_bed in tf_beds:
    tf_type = os.path.basename(tf_bed).split('.')[-4]
    print(tf_type)
    cmd = bedtools['intersect', '-u', '-a', peaks_merge, '-b', tf_bed] | wc['-l']
    sci_uniq_tfs_by_stage.append((int(cmd().strip()), sci_total))
    print('ATAC summits overlapping TF peaks: {!s}/{!s} ({!s}%)'.format(sci_uniq_tfs_by_stage[-1][0],
                                                                        sci_uniq_tfs_by_stage[-1][1],
                                                                        round(numpy.divide(*sci_uniq_tfs_by_stage[-1])*100,2)))

    uniq_tfs_by_stage_total.append(int(wc('-l', tf_bed).strip().split()[0]))
    cmd = bedtools['intersect', '-u', '-b', peaks_merge, '-a', tf_bed] | wc['-l']
    uniq_tfs_by_stage_sci.append((int(cmd().strip()), uniq_tfs_by_stage_total[-1]))
    print('TF peaks overlapping ATAC summits: {!s}/{!s} ({!s}%)\n'.format(uniq_tfs_by_stage_sci[-1][0],
                                                                          uniq_tfs_by_stage_sci[-1][1],
                                                                          round(numpy.divide(*uniq_tfs_by_stage_sci[-1])*100,2)))

# %% [code]
uniq_tfs_by_stage_sci_arr = numpy.array(uniq_tfs_by_stage_sci)[:,0]
non_overlap = numpy.array(uniq_tfs_by_stage_total) - uniq_tfs_by_stage_sci_arr

xlocs = numpy.arange(non_overlap.shape[0])
fig, axes = pyplot.subplots(nrows=1, ncols=1, figsize=(6,4))
axes.bar(xlocs, non_overlap, bottom=uniq_tfs_by_stage_sci_arr, color='k', label="No overlap")
axes.bar(xlocs, uniq_tfs_by_stage_sci_arr, color='r', label='sciATAC overlap')
axes.set_xticks(xlocs)
axes.set_xticklabels([os.path.basename(elt).split('.')[-4] for elt in tf_beds_unique], ha='right', rotation=45)
axes.legend(loc='best')
fig.tight_layout()

# %% [code]
uniq_tfs_by_stage_sci_arr = numpy.array(uniq_tfs_by_stage_sci)[:,0]
uniq_tfs_by_stage_total_arr = numpy.array(uniq_tfs_by_stage_sci)[:,1]
non_overlap = uniq_tfs_by_stage_total_arr - uniq_tfs_by_stage_sci_arr

samples = numpy.random.choice(numpy.arange(uniq_tfs_by_stage_sci_arr.shape[0]), 
                              size=(100, numpy.sum(uniq_tfs_by_stage_sci_arr)),
                              replace=True,
                              p=uniq_tfs_by_stage_total_arr/numpy.sum(uniq_tfs_by_stage_total_arr))
samples = numpy.hstack([numpy.sum(samples == elt, axis=1)[:,None] 
                        for elt in range(uniq_tfs_by_stage_sci_arr.shape[0])])

ratios = numpy.log2((uniq_tfs_by_stage_sci_arr/samples))
mean_ratio = numpy.mean(ratios, axis=0)

ratios_sem = stats.sem(ratios, axis=0)
conf_int = numpy.array([stats.t.interval(0.95, ratios.shape[0]-1, 
                                         loc=mean_ratio[idx], scale=ratios_sem[idx])
                        for idx in range(ratios.shape[1])]).T
conf_int[0] = mean_ratio - conf_int[0]
conf_int[1] = conf_int[1] - mean_ratio

reorder = [0,5,6,1,2,3,4,7]
xlocs = numpy.arange(non_overlap.shape[0])
fig, axes = pyplot.subplots(nrows=1, ncols=1, figsize=(6,4))
axes.bar(xlocs, mean_ratio[reorder], yerr=conf_int)
axes.axhline(0,color='k')
axes.set_xticks(xlocs)
axes.set_xticklabels(numpy.array([os.path.basename(elt).split('.')[-4] 
                                  for elt in tf_beds_unique])[reorder], ha='right', rotation=45)
axes.set_ylabel('Log2 ratio of observed overlaps\nto 100 random samples')
fig.tight_layout()

# %% [code]
to_use = [1,7,9,2,3,4,5,10]
tfs_by_stage_sci_arr = numpy.array(tfs_by_stage_sci)[to_use,0]
tfs_by_stage_total_arr = numpy.array(tfs_by_stage_sci)[to_use,1]
non_overlap = tfs_by_stage_total_arr - tfs_by_stage_sci_arr

samples = numpy.random.choice(numpy.arange(tfs_by_stage_sci_arr.shape[0]), 
                              size=(100, numpy.sum(tfs_by_stage_sci_arr)),
                              replace=True,
                              p=tfs_by_stage_total_arr/numpy.sum(tfs_by_stage_total_arr))
samples = numpy.hstack([numpy.sum(samples == elt, axis=1)[:,None] 
                        for elt in range(tfs_by_stage_sci_arr.shape[0])])

ratios = numpy.log2((tfs_by_stage_sci_arr/samples))
mean_ratio = numpy.mean(ratios, axis=0)

ratios_sem = stats.sem(ratios, axis=0)
conf_int = numpy.array([stats.t.interval(0.95, ratios.shape[0]-1, 
                                         loc=mean_ratio[idx], scale=ratios_sem[idx])
                        for idx in range(ratios.shape[1])]).T
conf_int[0] = mean_ratio - conf_int[0]
conf_int[1] = conf_int[1] - mean_ratio

reorder = [0,5,6,1,2,3,4,7]
xlocs = numpy.arange(non_overlap.shape[0])
fig, axes = pyplot.subplots(nrows=1, ncols=1, figsize=(6,4))
axes.bar(xlocs, mean_ratio, yerr=conf_int)
axes.axhline(0,color='k')
axes.set_xticks(xlocs)
axes.set_xticklabels(numpy.array([os.path.basename(elt).split('.')[-4].replace('_', ' ') 
                                  for elt in tf_beds_unique])[reorder], ha='right', rotation=45)
axes.set_ylabel('Log2 ratio of observed overlaps\nto 100 random samples')
fig.tight_layout()

# %% [markdown]
## Look at overlaps by stage for singleton ChIP sites

# %% [code]
tf_beds = glob.glob('ATAC_sequencing/2018_worm_atac/ref_data/ChIP-seq/'
                    'WS245/annotatedPeak.20190420.*.merged.bed')
singleton_sites = ('ATAC_sequencing/2018_worm_atac/ref_data/ChIP-seq/'
                   'WS245/PeakClusters.20190420.mean_loc_tf_count.eq1.bed')
tf_types = []
sci_tfs_by_stage = []
tfs_by_stage_sci = []
tfs_by_stage_total = []
sci_total = int(wc('-l', peaks_merge).strip().split()[0])
for tf_bed in tf_beds:
    tf_type = os.path.basename(tf_bed).split('.')[-3]
    print(tf_type)
    cmd = (bedtools['intersect', '-u', '-a', tf_bed, '-b', singleton_sites]
           | bedtools['intersect', '-u', '-a', peaks_merge, '-b', 'stdin'] 
           | wc['-l'])
    sci_tfs_by_stage.append((int(cmd().strip()), sci_total))
    print('ATAC peaks overlapping singleton TF peaks: {!s}/{!s} ({!s}%)'.format(sci_tfs_by_stage[-1][0],
                                                                        sci_tfs_by_stage[-1][1],
                                                                        round(numpy.divide(*sci_tfs_by_stage[-1])*100,2)))

    tfs_by_stage_cmd = bedtools['intersect', '-u', '-a', tf_bed, '-b', singleton_sites] | wc['-l']
    tfs_by_stage_total.append(int(tfs_by_stage_cmd().strip().split()[0]))
    cmd = (bedtools['intersect', '-u', '-a', tf_bed, '-b', singleton_sites] 
           | bedtools['intersect', '-u', '-b', peaks_merge, '-a', 'stdin'] 
           | wc['-l'])
    tfs_by_stage_sci.append((int(cmd().strip()), tfs_by_stage_total[-1]))
    print('Singleton TF peaks overlapping ATAC peaks: {!s}/{!s} ({!s}%)\n'.format(tfs_by_stage_sci[-1][0],
                                                                          tfs_by_stage_sci[-1][1],
                                                                          round(numpy.divide(*tfs_by_stage_sci[-1])*100,2)))

# %% [code]
to_use = [1,7,9,2,3,4,5,10]
tfs_by_stage_sci_arr = numpy.array(tfs_by_stage_sci)[to_use,0]
tfs_by_stage_total_arr = numpy.array(tfs_by_stage_sci)[to_use,1]
non_overlap = tfs_by_stage_total_arr - tfs_by_stage_sci_arr

samples = numpy.random.choice(numpy.arange(tfs_by_stage_sci_arr.shape[0]), 
                              size=(100, numpy.sum(tfs_by_stage_sci_arr)),
                              replace=True,
                              p=tfs_by_stage_total_arr/numpy.sum(tfs_by_stage_total_arr))
samples = numpy.hstack([numpy.sum(samples == elt, axis=1)[:,None] 
                        for elt in range(tfs_by_stage_sci_arr.shape[0])])

ratios = numpy.log2((tfs_by_stage_sci_arr/samples))
mean_ratio = numpy.mean(ratios, axis=0)

ratios_sem = stats.sem(ratios, axis=0)
conf_int = numpy.array([stats.t.interval(0.95, ratios.shape[0]-1, 
                                         loc=mean_ratio[idx], scale=ratios_sem[idx])
                        for idx in range(ratios.shape[1])]).T
conf_int[0] = mean_ratio - conf_int[0]
conf_int[1] = conf_int[1] - mean_ratio

reorder = [0,5,6,1,2,3,4,7]
xlocs = numpy.arange(non_overlap.shape[0])
fig, axes = pyplot.subplots(nrows=1, ncols=1, figsize=(6,4))
axes.bar(xlocs, mean_ratio, yerr=conf_int)
axes.axhline(0,color='k')
axes.set_xticks(xlocs)
axes.set_xticklabels(numpy.array([os.path.basename(elt).split('.')[-4].replace('_', ' ') 
                                  for elt in tf_beds_unique])[reorder], ha='right', rotation=45)
axes.set_ylabel('Log2 ratio of observed overlaps\nto 100 random samples')
fig.tight_layout()

# %% [code]
non_overlap_total = numpy.sum(non_overlap)
#what frac of non_overlaps are L2?
print('L2 singleton non-overlaps: {!s} out of {!s} ({:0.2f}%)'.format(non_overlap[4],
                                                                      non_overlap_total,
                                                                      (non_overlap[4]/non_overlap_total) * 100))

# %% [markdown]
## Overlaps by TF and LDA topic

# %% [code]
summits = {int(os.path.basename(os.path.dirname(elt))):elt 
           for elt in glob.glob('../topic_analysis/rank_peaks/topic_analysis/*/*_expanded2.bed')}
topics_for_clustering = sorted([0,1,10,12,13,14,15,16,17,18,19,21,23,24,25,27,30,31,
                                32,33,35,36,37,38,4,40,41,43,45,46,47,48,51,53,6,7,9])
hlh1_none_tfc = []
hlh1_overlap_tfc = []
hlh1_bed = ('ATAC_sequencing/2018_worm_atac/ref_data/ChIP-seq/'
            'WS245/annotatedPeak.20190420.hlh-1.merged.bed')
hotsite_bed = ('ATAC_sequencing/2018_worm_atac/ref_data/ChIP-seq/'
               'WS245/PeakClusters.20190420.mean_loc_tf_count.ge40.bed')
for idx in topics_for_clustering:
    topic_total = int(wc('-l', summits[idx]).split()[0])
    
    out_file = os.path.splitext(summits[idx])[0] + '.hlh-1_none.bed'
    hlh1_none_cmd = (bedtools['intersect', '-v', '-a', hlh1_bed, '-b', hotsite_bed] 
                     | bedtools['intersect', '-v', '-a', summits[idx], '-b', 'stdin'] > out_file)
    hlh1_none_cmd()
    hlh1_none_tfc.append((int(wc('-l', out_file).split()[0]), topic_total))

    out_file = os.path.splitext(summits[idx])[0] + '.hlh-1_overlap.bed'
    hlh1_overlap_cmd = (bedtools['intersect', '-v', '-a', hlh1_bed, '-b', hotsite_bed] 
                        | bedtools['intersect', '-wa', '-a', summits[idx], '-b', 'stdin'] > out_file)
    hlh1_overlap_cmd()
    hlh1_overlap_tfc.append((int(wc('-l', out_file).split()[0]), topic_total))

    print('{!s}:\tnone:{!s}\toverlaps:{!s}\t({!s}% overlapping)'.format(summits[idx], 
                                                                        hlh1_none_tfc[-1][0], 
                                                                        hlh1_overlap_tfc[-1][0],
                                                                        round(numpy.divide(*hlh1_overlap_tfc[-1])*100,2)))

# %% [code]
hlh1_overlap_arr = numpy.array(hlh1_overlap_tfc)[:,0]
hlh1_total_arr = numpy.array(hlh1_overlap_tfc)[:,1]
non_overlap = hlh1_total_arr - hlh1_overlap_arr

samples = numpy.random.choice(numpy.arange(hlh1_overlap_arr.shape[0]), 
                              size=(100, numpy.sum(hlh1_overlap_arr)),
                              replace=True,
                              p=hlh1_total_arr/numpy.sum(hlh1_total_arr))
samples = numpy.hstack([numpy.sum(samples == elt, axis=1)[:,None] 
                        for elt in range(hlh1_overlap_arr.shape[0])])

ratios = numpy.log2((hlh1_overlap_arr/samples))
hlh1_mean_ratio = numpy.mean(ratios, axis=0)

ratios_sem = stats.sem(ratios, axis=0)
hlh1_conf_int = numpy.array([stats.t.interval(0.95, ratios.shape[0]-1, 
                                              loc=hlh1_mean_ratio[idx], scale=ratios_sem[idx])
                             for idx in range(ratios.shape[1])]).T
hlh1_conf_int[0] = hlh1_mean_ratio - hlh1_conf_int[0]
hlh1_conf_int[1] = hlh1_conf_int[1] - hlh1_mean_ratio


xlocs = numpy.arange(non_overlap.shape[0])
fig, axes = pyplot.subplots(nrows=1, ncols=1, figsize=(7,4))
axes.bar(xlocs, hlh1_mean_ratio, yerr=hlh1_conf_int, color='r')
axes.axhline(0,color='k')
axes.set_xticks(xlocs)
axes.set_xticklabels(topics_for_clustering, rotation=90)
axes.set_ylabel('Log2 ratio of observed overlaps\nto 100 random samples')
fig.tight_layout()

# %% [code]
elt1_none_tfc = []
elt1_overlap_tfc = []
elt1_bed = ('ATAC_sequencing/2018_worm_atac/ref_data/ChIP-seq/'
            'WS245/annotatedPeak.20190420.elt-1.merged.bed')
hotsite_bed = ('ATAC_sequencing/2018_worm_atac/ref_data/ChIP-seq/'
               'WS245/PeakClusters.20190420.mean_loc_tf_count.ge40.bed')
for idx in topics_for_clustering:
    topic_total = int(wc('-l', summits[idx]).split()[0])
    
    out_file = os.path.splitext(summits[idx])[0] + '.elt-1_none.bed'
    elt1_none_cmd = (bedtools['intersect', '-v', '-a', elt1_bed, '-b', hotsite_bed] 
                     | bedtools['intersect', '-v', '-a', summits[idx], '-b', 'stdin'] > out_file)
    elt1_none_cmd()
    elt1_none_tfc.append((int(wc('-l', out_file).split()[0]), topic_total))

    out_file = os.path.splitext(summits[idx])[0] + '.elt-1_overlap.bed'
    elt1_overlap_cmd = (bedtools['intersect', '-v', '-a', elt1_bed, '-b', hotsite_bed] 
                        | bedtools['intersect', '-wa', '-a', summits[idx], '-b', 'stdin'] > out_file)
    elt1_overlap_cmd()
    elt1_overlap_tfc.append((int(wc('-l', out_file).split()[0]), topic_total))

    print('{!s}:\tnone:{!s}\toverlaps:{!s}\t({!s}% overlapping)'.format(summits[idx], 
                                                                        elt1_none_tfc[-1][0], 
                                                                        elt1_overlap_tfc[-1][0],
                                                                        round(numpy.divide(*elt1_overlap_tfc[-1])*100,2)))

# %% [code]
elt1_overlap_arr = numpy.array(elt1_overlap_tfc)[:,0]
elt1_total_arr = numpy.array(elt1_overlap_tfc)[:,1]
non_overlap = elt1_total_arr - elt1_overlap_arr

samples = numpy.random.choice(numpy.arange(elt1_overlap_arr.shape[0]), 
                              size=(100, numpy.sum(elt1_overlap_arr)),
                              replace=True,
                              p=elt1_total_arr/numpy.sum(elt1_total_arr))
samples = numpy.hstack([numpy.sum(samples == elt, axis=1)[:,None] 
                        for elt in range(elt1_overlap_arr.shape[0])])

ratios = numpy.log2((elt1_overlap_arr/samples))
elt1_mean_ratio = numpy.mean(ratios, axis=0)

ratios_sem = stats.sem(ratios, axis=0)
elt1_conf_int = numpy.array([stats.t.interval(0.95, ratios.shape[0]-1, 
                                              loc=elt1_mean_ratio[idx], scale=ratios_sem[idx])
                             for idx in range(ratios.shape[1])]).T
elt1_conf_int[0] = elt1_mean_ratio - elt1_conf_int[0]
elt1_conf_int[1] = elt1_conf_int[1] - elt1_mean_ratio


xlocs = numpy.arange(non_overlap.shape[0])
fig, axes = pyplot.subplots(nrows=1, ncols=1, figsize=(7,4))
axes.bar(xlocs, elt1_mean_ratio, yerr=elt1_conf_int, color='g')
axes.axhline(0,color='k')
axes.set_xticks(xlocs)
axes.set_xticklabels(topics_for_clustering, rotation=90)
axes.set_ylabel('Log2 ratio of observed overlaps\nto 100 random samples')
fig.tight_layout()

# %% [code]
elt2_none_tfc = []
elt2_overlap_tfc = []
elt2_bed = ('ATAC_sequencing/2018_worm_atac/ref_data/ChIP-seq/'
            'WS245/annotatedPeak.20190420.elt-2.merged.bed')
hotsite_bed = ('ATAC_sequencing/2018_worm_atac/ref_data/ChIP-seq/'
               'WS245/PeakClusters.20190420.mean_loc_tf_count.ge40.bed')
for idx in topics_for_clustering:
    topic_total = int(wc('-l', summits[idx]).split()[0])
    
    out_file = os.path.splitext(summits[idx])[0] + '.elt-2_none.bed'
    elt2_none_cmd = (bedtools['intersect', '-v', '-a', elt2_bed, '-b', hotsite_bed] 
                     | bedtools['intersect', '-v', '-a', summits[idx], '-b', 'stdin'] > out_file)
    elt2_none_cmd()
    elt2_none_tfc.append((int(wc('-l', out_file).split()[0]), topic_total))

    out_file = os.path.splitext(summits[idx])[0] + '.elt-2_overlap.bed'
    elt2_overlap_cmd = (bedtools['intersect', '-v', '-a', elt2_bed, '-b', hotsite_bed] 
                        | bedtools['intersect', '-wa', '-a', summits[idx], '-b', 'stdin'] > out_file)
    elt2_overlap_cmd()
    elt2_overlap_tfc.append((int(wc('-l', out_file).split()[0]), topic_total))

    print('{!s}:\tnone:{!s}\toverlaps:{!s}\t({!s}% overlapping)'.format(summits[idx], 
                                                                        elt2_none_tfc[-1][0], 
                                                                        elt2_overlap_tfc[-1][0],
                                                                        round(numpy.divide(*elt2_overlap_tfc[-1])*100,2)))

# %% [code]
elt2_overlap_arr = numpy.array(elt2_overlap_tfc)[:,0]
elt2_total_arr = numpy.array(elt2_overlap_tfc)[:,1]
non_overlap = elt2_total_arr - elt2_overlap_arr

samples = numpy.random.choice(numpy.arange(elt2_overlap_arr.shape[0]), 
                              size=(100, numpy.sum(elt2_overlap_arr)),
                              replace=True,
                              p=elt2_total_arr/numpy.sum(elt2_total_arr))
samples = numpy.hstack([numpy.sum(samples == elt, axis=1)[:,None] 
                        for elt in range(elt2_overlap_arr.shape[0])])

ratios = numpy.log2((elt2_overlap_arr/samples))
elt2_mean_ratio = numpy.mean(ratios, axis=0)

ratios_sem = stats.sem(ratios, axis=0)
elt2_conf_int = numpy.array([stats.t.interval(0.95, ratios.shape[0]-1, 
                                              loc=elt2_mean_ratio[idx], scale=ratios_sem[idx])
                             for idx in range(ratios.shape[1])]).T
elt2_conf_int[0] = elt2_mean_ratio - elt2_conf_int[0]
elt2_conf_int[1] = elt2_conf_int[1] - elt2_mean_ratio


xlocs = numpy.arange(non_overlap.shape[0])
fig, axes = pyplot.subplots(nrows=1, ncols=1, figsize=(7,4))
axes.bar(xlocs, elt2_mean_ratio, yerr=elt2_conf_int, color='y')
axes.axhline(0,color='k')
axes.set_xticks(xlocs)
axes.set_xticklabels(topics_for_clustering, rotation=90)
axes.set_ylabel('Log2 ratio of observed overlaps\nto 100 random samples')
fig.tight_layout()

# %% [code]
xlocs = numpy.arange(non_overlap.shape[0])
ticklabels = topics_for_clustering
titlesize=10
labelsize=8
fig, axes = pyplot.subplots(nrows=3, ncols=1, figsize=(7,5), sharey=True)
axes[0].bar(xlocs, hlh1_mean_ratio, yerr=hlh1_conf_int, color='r')
axes[0].axhline(0,color='k')
axes[0].set_xticks(xlocs)
axes[0].set_xticklabels(ticklabels, fontsize=labelsize, rotation=90)
#axes[0].set_ylabel('Log2 ratio of observed overlaps\nto 100 random samples')
axes[0].set_title('\nPeaks overlapping HLH-1 TF ChIP-seq sites', fontsize=titlesize)

axes[1].bar(xlocs, elt1_mean_ratio, yerr=elt1_conf_int, color='g')
axes[1].axhline(0,color='k')
axes[1].set_xticks(xlocs)
axes[1].set_xticklabels(ticklabels, fontsize=labelsize, rotation=90)
#axes[1].set_ylabel('Log2 ratio of observed overlaps to 100 random samples')
axes[1].set_title('\nPeaks overlapping ELT-1 TF ChIP-seq sites', fontsize=titlesize)

axes[2].bar(xlocs, elt2_mean_ratio, yerr=elt2_conf_int, color='y')
axes[2].axhline(0,color='k')
axes[2].set_xticks(xlocs)
axes[2].set_xticklabels(ticklabels, fontsize=labelsize, rotation=90)
#axes[2].set_ylabel('Log2 ratio of observed overlaps\nto 100 random samples')
axes[2].set_title('\nPeaks overlapping ELT-2 TF ChIP-seq sites', fontsize=titlesize)
#axes[2].set_xlabel('Topic number')
fig.tight_layout()

# %% [markdown]
## Do a more systematic analysis of TFs

# %% [code]
all_chip_peaks_path = ('ATAC_sequencing/2018_worm_atac/ref_data/ChIP-seq/WS245/'
                       'annotatedPeak.20190420.bed')
with open(all_chip_peaks_path) as lines_in:
    try:
        all_tf_ids = sorted(set([elt.strip().split()[3] for elt in lines_in]))
    except:
        print(lines_in.__next__())
        raise
all_tfs = sorted(set([elt.split('_')[0] for elt in all_tf_ids]))
print(len(all_tf_ids))
print(len(all_tfs))
print(all_tfs[:5])

# %% [code]
total_data = []
hotsite_bed = ('ATAC_sequencing/2018_worm_atac/ref_data/ChIP-seq/'
               'WS245/PeakClusters.20190420.mean_loc_tf_count.ge40.bed')
topic_peak_counts = {idx:int(wc('-l', summits[idx]).split()[0]) for idx in topics_for_clustering}
numpy.random.seed(5)
for tf_idx, tf_elt in enumerate(all_tfs):
    print(tf_idx, tf_elt)
    tf_bed_data = (local['cut']['-f', '1-6', all_chip_peaks_path]
                   | local['grep'][tf_elt + '_']
                   | local['sort']['-k1,1', '-k2,2n']
                   | bedtools['merge', '-i', 'stdin']
                   | bedtools['intersect', '-v', '-a', 'stdin', '-b', hotsite_bed])()
#    none_tfc = []
    overlap_tfc = []
    #get counts of overlapping and non-overlapping elements between the TF and each topic
    for idx in topics_for_clustering:
        topic_total = topic_peak_counts[idx]

        overlap_count = int((bedtools['intersect', '-wa', '-a', summits[idx], '-b', 'stdin'] << tf_bed_data
                             | wc['-l'])().split()[0])
        overlap_tfc.append((overlap_count, topic_total))
    #now compute the enrichment/depletion of overlaps for each topic
    overlap_arr = numpy.array(overlap_tfc)[:,0]
    total_arr = numpy.array(overlap_tfc)[:,1]
    non_overlap = total_arr - overlap_arr

    samples = numpy.random.choice(numpy.arange(overlap_arr.shape[0]), 
                                  size=(500, numpy.sum(overlap_arr)),
                                  replace=True,
                                  p=total_arr/numpy.sum(total_arr))
    samples = numpy.hstack([numpy.sum(samples == elt, axis=1)[:,None] 
                            for elt in range(overlap_arr.shape[0])])
    
    ratios = numpy.log2((overlap_arr/samples))
    mean_ratio = numpy.mean(ratios, axis=0)
    mean_ratio[numpy.isinf(mean_ratio)] = numpy.nan
#    mean_ratio = numpy.nan_to_num(mean_ratio,
#                                  nan=0.0, posinf=numpy.max(mean_ratio), neginf=numpy.min(mean_ratio))
    total_data.append(mean_ratio)
total_data = numpy.array(total_data)

#set any inf values to the maximum or minimum ratio seen among other data points
#posinf = total_data == 1e6
#total_data[posinf] = numpy.max(total_data[~posinf])
#neginf = total_data == -1e6
#total_data[neginf] = numpy.min(total_data[~neginf])

print(total_data.shape)

# %% [code]
from sklearn.metrics import pairwise

fig = pyplot.figure(figsize=(15,36))

# axm, placement of heatmap for the data matrix
[axm_x, axm_y, axm_w, axm_h] = [0.11, 0.03, 0.89, 0.935]

# ax1, placement of dendrogram 1, to the left of the heatmap
[ax1_x, ax1_y, ax1_w, ax1_h] = [0, 0.03, 0.05, 0.935]

# ax2, placement of dendrogram 2, on the top of the heatmap
[ax2_x, ax2_y, ax2_w, ax2_h] = [0.11, 0.975, 0.89, 0.025]

# axcb - placement of the color legend
[axcb_x, axcb_y, axcb_w, axcb_h] = [0.1, 0.015, 0.42, 0.01]

#plot dendrogram of rows
ax1 = fig.add_axes([ax1_x, ax1_y, ax1_w, ax1_h])
#Note: these were treated as samples by features, not distance matrices...
#dist1 = distance.squareform(distance.pdist(doctopic_norm, metric='cosine'))
e_dists1 = pairwise.nan_euclidean_distances(total_data, squared=False, missing_values=numpy.nan, copy=True)
dist1 = distance.squareform(numpy.nan_to_num(numpy.maximum(e_dists1, e_dists1.T)))
#dist1 = distance.pdist(total_data, metric='cosine')
#nonfinite_idx = numpy.where(~numpy.isfinite(dist1))
#dist1[nonfinite_idx] = 0
#print(nonfinite_idx)
#dist1[nonfinite_idx] = numpy.random.normal(0,0.001, size=dist1.shape)
#print(type(dist1))
Y1 = hierarchy.linkage(dist1, method='average')
Z1 = hierarchy.dendrogram(Y1, orientation='left', no_labels=True, ax=ax1, count_sort=True)
ax1.set_xticks([])
ax1.set_xticklabels([])
ax1.set_yticks([])
ax1.set_yticklabels([])

#plot dendrogram of cols
ax2 = fig.add_axes([ax2_x, ax2_y, ax2_w, ax2_h])
#Note: these were treated as samples by features, not distance matrices...
#dist2 = distance.squareform(distance.pdist(doctopic_norm.T, metric='cosine'))
#dist2 = distance.pdist(total_data.T, metric='cosine')
e_dists2 = pairwise.nan_euclidean_distances(total_data.T, squared=False, missing_values=numpy.nan, copy=True)
dist2 = distance.squareform(numpy.nan_to_num(numpy.maximum(e_dists2, e_dists2.T)))
#nonfinite_idx = numpy.where(~numpy.isfinite(dist2))
#dist2[nonfinite_idx] = 0
Y2_nontf = hierarchy.linkage(dist2, method='average')
Z2_nontf = hierarchy.dendrogram(Y2_nontf, orientation='top', no_labels=True, ax=ax2, count_sort=True)
ax2.set_xticks([])
ax2.set_xticklabels([])
ax2.set_yticks([])
ax2.set_yticklabels([])

#plot heatmap
ax3 = fig.add_axes([axm_x, axm_y, axm_w, axm_h])
h_index1 = Z1['leaves']
h_index2 = Z2_nontf['leaves']
resort_x = total_data[h_index1,:]
resort_x = resort_x[:,h_index2]

current_cmap = matplotlib.cm.get_cmap('seismic')
current_cmap.set_bad(color='grey')
maxabs = numpy.max(numpy.absolute(total_data[~numpy.isnan(total_data)]))
im = ax3.matshow(resort_x, cmap=current_cmap, vmin=0-maxabs, vmax=maxabs, aspect='auto', origin='lower')

#for elt in range(0, 10000, 500):
#    ax3.axhline(elt, color='r')

xlocs = numpy.arange(total_data.shape[1])
ax3.set_xticks(xlocs)
ax3.set_xticklabels(numpy.array(topics_for_clustering)[h_index2], fontsize=12, rotation=90)

ylocs = numpy.arange(total_data.shape[0])
ax3.set_yticks(ylocs)
ax3.set_yticklabels(numpy.array([elt.upper() for elt in all_tfs])[h_index1], fontsize=9)

#left, bottom, width, height
cbaxes = fig.add_axes([axcb_x, axcb_y, axcb_w, axcb_h])
cb = fig.colorbar(im, orientation='horizontal', cax=cbaxes)

#ax3.set_yticks(numpy.arange(doctopic_norm.shape[0]))
#ax3.set_yticklabels(numpy.array(x_labels)[h_index1])

fig.show()
fig.savefig('./peak_investigation.all_tf_topic_dists.pdf', bbox_inches='tight')

# %% [markdown]
## Check the percentage of the genome covered by sci-ATAC-seq peaks and ChIP TF sites

# %% [code]
ce11_sizes_path = 'ATAC_sequencing/2018_worm_atac/ref_data/WS235/c_elegans.WS235.chrom.sizes'
ce11_genome_size = numpy.loadtxt(ce11_sizes_path, delimiter='\t', dtype=object)[:,1].astype(int).sum()
print('ce11 genome size is {!s}'.format(ce11_genome_size))

peaks_merge = ('ATAC_sequencing/all_sciATAC/data_reprocess_ce11/lda_pipeline/'
               'topic_analysis/rank_peaks/topic_analysis/test_merge_and_expand/all_summits_expanded2.merged.expanded2.bed')
peaks_merge_data = numpy.loadtxt(peaks_merge, delimiter='\t', dtype=object)[:,[1,2]].astype(int)
peaks_len_total = numpy.sum(peaks_merge_data[:,1] - peaks_merge_data[:,0])
peaks_pct = round((peaks_len_total/ce11_genome_size)*100, 2)
print('{!s} sci-ATAC-seq peaks cover {!s} bp, or {!s}% of the genome.'.format(peaks_merge_data.shape[0],
                                                                              peaks_len_total, peaks_pct))

tf_bed = ('ATAC_sequencing/2018_worm_atac/ref_data/ChIP-seq/'
          'WS245/annotatedPeak.20190420.merged.bed')
tf_merge_data = numpy.loadtxt(tf_bed, delimiter='\t', dtype=object)[:,[1,2]].astype(int)
tf_len_total = numpy.sum(tf_merge_data[:,1] - tf_merge_data[:,0])
tf_pct = round((tf_len_total/ce11_genome_size) * 100, 2)
print('{!s} ChIP-seq peaks cover {!s} bp, or {!s}% of the genome.'.format(tf_merge_data.shape[0],
                                                                          tf_len_total, tf_pct))

janes_bed = ('ATAC_sequencing/2018_worm_atac/ref_data/TSS/'
             'janes2018/janes2018_fig2_data1_v2.all_ce11_coords.merged.bed')
janes_merge_data = numpy.loadtxt(janes_bed, delimiter='\t', dtype=object)[:,[1,2]].astype(int)
janes_len_total = numpy.sum(janes_merge_data[:,1] - janes_merge_data[:,0])
janes_pct = round((janes_len_total/ce11_genome_size) * 100, 2)
print('{!s} bulk ATAC-seq peaks cover {!s} bp, or {!s}% of the genome.'.format(janes_merge_data.shape[0],
                                                                               janes_len_total, janes_pct))

print()
overlapping_bases_tf = numpy.array([list(elt.split()[1:3]) for elt in 
                                    bedtools('intersect', '-a', peaks_merge, '-b', tf_bed).strip().split('\n')], dtype=int)
total_overlaps_tf = numpy.sum(overlapping_bases_tf[:,1] - overlapping_bases_tf[:,0])
tf_overlaps_pct = round((total_overlaps_tf/ce11_genome_size)*100,2)
print('Total overlapping bp with ChIP-seq peaks: {!s} ({!s}% of genome)'.format(total_overlaps_tf, tf_overlaps_pct))

overlapping_bases_janes = numpy.array([elt.split()[1:3] for elt in
                                       bedtools('intersect', '-a', peaks_merge, '-b', janes_bed).strip().split('\n')], dtype=int)
total_overlaps_janes = numpy.sum(overlapping_bases_janes[:,1] - overlapping_bases_janes[:,0])
janes_overlaps_pct = round((total_overlaps_janes/ce11_genome_size)*100,2)
print('Total overlapping bp with bulk ATAC-seq peaks: {!s} ({!s}% of genome)'.format(total_overlaps_janes, 
                                                                                     janes_overlaps_pct))

# %% [code]
print(bedtools('fisher', '-a', peaks_merge, '-b', tf_bed, '-g', ce11_sizes_path))

# %% [code]
print(bedtools('fisher', '-a', peaks_merge, '-b', janes_bed, '-g', ce11_sizes_path))

# %% [markdown]
## Analyze sci-ATAC-seq and ChIP TF site overlaps

# %% [code]
peaks_merge = ('ATAC_sequencing/all_sciATAC/data_reprocess_ce11/lda_pipeline/'
               'topic_analysis/rank_peaks/topic_analysis/test_merge_and_expand/all_summits_expanded2.merged.expanded2.bed')
#peaks_merge = ('ATAC_sequencing/all_sciATAC/data_reprocess_ce11/lda_pipeline/'
#               'all_lda1_peaks.scored_filtered_merged_colored.tissue_merged.overlaps_merged_for_lda.bed')
tf_bed = ('ATAC_sequencing/2018_worm_atac/ref_data/ChIP-seq/'
          'WS245/annotatedPeak.20190420.merged.bed')
tf_eq1_bed = ('ATAC_sequencing/2018_worm_atac/ref_data/ChIP-seq/'
              'WS245/PeakClusters.20190420.mean_loc_tf_count.eq1.bed')
sci_total = wc('-l', peaks_merge).strip().split()[0]
cmd = (local['cut']['-f1-3', tf_bed] 
       | bedtools['intersect', '-v', '-a', 'stdin', '-b', tf_eq1_bed]
       | bedtools['intersect', '-u', '-a', peaks_merge, '-b', 'stdin'] 
       | wc['-l'])
sci_tfs_neq1 = (int(cmd().strip()), int(sci_total))
print('ATAC peaks overlapping TF clusters of size > 1: {!s}/{!s}'.format(*sci_tfs_neq1))

tf_neq1_total = (local['cut']['-f1-3', tf_bed] 
            | bedtools['intersect', '-v', '-a', 'stdin', '-b', tf_eq1_bed]
            | wc['-l'])().strip()
cmd = (local['cut']['-f1-3', tf_bed] 
       | bedtools['intersect', '-v', '-a', 'stdin', '-b', tf_eq1_bed]
       | bedtools['intersect', '-u', '-b', peaks_merge, '-a', 'stdin'] 
       | wc['-l'])
tfs_neq1_sci = (int(cmd().strip()), int(tf_neq1_total))
print('TF clusters of size > 1 overlapping ATAC peaks: {!s}/{!s}'.format(*tfs_neq1_sci))

# %% [code]
tf_bed = ('ATAC_sequencing/2018_worm_atac/ref_data/ChIP-seq/'
          'WS245/annotatedPeak.20190420.merged.bed')
#peaks_merge = ('ATAC_sequencing/all_sciATAC/data_reprocess_ce11/lda_pipeline/'
#               'all_lda1_peaks.scored_filtered_merged_colored.tissue_merged.overlaps_merged_for_lda.bed')
peaks_merge = ('ATAC_sequencing/all_sciATAC/data_reprocess_ce11/lda_pipeline/'
               'topic_analysis/rank_peaks/topic_analysis/test_merge_and_expand/all_summits_expanded2.merged.expanded2.bed')
sci_total = wc('-l', peaks_merge).strip().split()[0]
cmd = bedtools['intersect', '-u', '-a', peaks_merge, '-b', tf_bed] | wc['-l']
sci_tfs = (int(cmd().strip()), int(sci_total))
print('ATAC peaks overlapping TF peaks: {!s}/{!s}'.format(*sci_tfs))

tf_total = wc('-l', tf_bed).strip().split()[0]
cmd = bedtools['intersect', '-u', '-b', peaks_merge, '-a', tf_bed] | wc['-l']
tfs_sci = (int(cmd().strip()), int(tf_total))
print('TF peaks overlapping ATAC peaks: {!s}/{!s}'.format(*tfs_sci))

# %% [markdown]
## Janes et al. 2018 overlap

# %% [code]
pandas.set_option('display.max_rows', 500)
pandas.set_option('display.max_columns', 500)

# %% [code]
janes2018_fig1 = pandas.read_csv('ATAC_sequencing/2018_worm_atac/ref_data/TSS/'
                                 'janes2018/janes2018_fig1_data1_v2.txt', sep='\t')
print(janes2018_fig1.shape)
janes2018_fig1.head()

# %% [code]
janes2018_fig2 = pandas.read_csv('ATAC_sequencing/2018_worm_atac/ref_data/TSS/'
                                 'janes2018/janes2018_fig2_data1_v2.txt', sep='\t')
print(janes2018_fig2.shape)
janes2018_fig2.head()

# %% [code]
len(sig_tps['index'])

# %% [code]
from scipy import stats
height_cols = janes2018_fig1.columns[janes2018_fig1.columns.str.contains('height')]
sig_tps = {'index':[],
           'timepoint':[]}
for row_idx in janes2018_fig1.index.values:
    zscores = stats.zscore(janes2018_fig1.loc[row_idx,height_cols].to_numpy().astype(float))
    for col_idx in numpy.where(zscores >= 1.5)[0]:
        sig_tps['index'].append(row_idx)
        sig_tps['timepoint'].append(height_cols[col_idx])
janes2018_fig1_w_tp = janes2018_fig1.join(pandas.DataFrame(sig_tps).set_index('index'))
print(janes2018_fig1_w_tp.shape)
janes2018_fig1_w_tp.head(10)

# %% [code]
ce11_peak_coords_w_tp = janes2018_fig2.join(janes2018_fig1_w_tp.set_index(['chrom', 'start', 'end']),
                                            on=['chrom_ce10', 'start_ce10', 'end_ce10'])[['chrom_ce11', 'start_ce11', 'end_ce11', 'timepoint']]
print(ce11_peak_coords_w_tp.shape)
ce11_peak_coords_w_tp.head(10)

# %% [code]
corr_mat = janes2018_fig1[height_cols].corr()

fig, axes = pyplot.subplots(nrows=1, ncols=1, figsize=(8,8))
seaborn.heatmap(corr_mat, annot=True, ax=axes)
fig.tight_layout()

# %% [code]
out_dir = 'ATAC_sequencing/2018_worm_atac/ref_data/TSS/janes2018/'
ce11_peak_coords_w_tp = ce11_peak_coords_w_tp[~ce11_peak_coords_w_tp['timepoint'].isnull()]
for tp in ['emb_', 'l1_', 'l2_', 'l3_', 'l4_', 'ya_', 'd1_', 'd2_', 'd6_', 'd9_', 'd13_']:
    tp_peaks = ce11_peak_coords_w_tp[ce11_peak_coords_w_tp['timepoint'].str.contains(tp)]
    out_path = os.path.join(out_dir, 'janes2018_atac_peaks.{!s}.bed'.format(tp[:-1]))
    tp_peaks[['chrom_ce11', 'start_ce11', 'end_ce11']].to_csv(out_path, sep='\t', index=False, header=False)

# %% [code]
atac_beds = glob.glob('ATAC_sequencing/2018_worm_atac/ref_data/TSS/'
                      'janes2018/janes2018_atac_peaks.*.bed')
#the glp-1 mutant data sets are all correlated with each other and with all developmental 
#  samples except emb and young adult. This is pretty strange, so I'm going to only compare
#  the developmental samples, since they were all produced with the same worm strain and 
#  with the same technology.
atac_beds = [elt for elt in atac_beds if not elt.split('.')[-2].startswith('d')]
atac_tp = []
sci_atac_by_stage = []
atac_by_stage_sci = []
atac_by_stage_total = []
sci_total = int(wc('-l', peaks_merge).strip().split()[0])
for atac_bed in atac_beds:
    tp_type = os.path.basename(atac_bed).split('.')[-2]
    print(tp_type)
    atac_tp.append(tp_type)
    cmd = (bedtools['intersect', '-u', '-a', peaks_merge, '-b', atac_bed] 
           | wc['-l'])
    sci_atac_by_stage.append((int(cmd().strip()), sci_total))
    print('sciATAC peaks overlapping bulk ATAC peaks: {!s}/{!s} ({!s}%)'.format(sci_atac_by_stage[-1][0],
                                                                                sci_atac_by_stage[-1][1],
                                                                                round(numpy.divide(*sci_atac_by_stage[-1])*100,2)))

    atac_by_stage_cmd = wc['-l', atac_bed]
    atac_by_stage_total.append(int(atac_by_stage_cmd().strip().split()[0]))
    cmd = (bedtools['intersect', '-u', '-b', peaks_merge, '-a', atac_bed] 
           | wc['-l'])
    atac_by_stage_sci.append((int(cmd().strip()), atac_by_stage_total[-1]))
    print('Bulk ATAC peaks overlapping sciATAC peaks: {!s}/{!s} ({!s}%)\n'.format(atac_by_stage_sci[-1][0],
                                                                                  atac_by_stage_sci[-1][1],
                                                                                  round(numpy.divide(*atac_by_stage_sci[-1])*100,2)))

# %% [code]
atac_by_stage_sci_arr = numpy.array(atac_by_stage_sci)[:,0]
atac_by_stage_total_arr = numpy.array(atac_by_stage_sci)[:,1]
non_overlap = atac_by_stage_total_arr - atac_by_stage_sci_arr

samples = numpy.random.choice(numpy.arange(atac_by_stage_sci_arr.shape[0]), 
                              size=(100, numpy.sum(atac_by_stage_sci_arr)),
                              replace=True,
                              p=atac_by_stage_total_arr/numpy.sum(atac_by_stage_total_arr))
samples = numpy.hstack([numpy.sum(samples == elt, axis=1)[:,None] 
                        for elt in range(atac_by_stage_sci_arr.shape[0])])

ratios = numpy.log2((atac_by_stage_sci_arr/samples))
mean_ratio = numpy.mean(ratios, axis=0)

ratios_sem = stats.sem(ratios, axis=0)
conf_int = numpy.array([stats.t.interval(0.95, ratios.shape[0]-1, 
                                         loc=mean_ratio[idx], scale=ratios_sem[idx])
                        for idx in range(ratios.shape[1])]).T
conf_int[0] = mean_ratio - conf_int[0]
conf_int[1] = conf_int[1] - mean_ratio

xlocs = numpy.arange(non_overlap.shape[0])
fig, axes = pyplot.subplots(nrows=1, ncols=1, figsize=(6,4))
axes.bar(xlocs, mean_ratio, yerr=conf_int)
axes.axhline(0,color='k')
axes.set_xticks(xlocs)
axes.set_xticklabels(['Embryo', 'L1', 'L2', 'L3', 'L4', 'Young adult'], ha='right', rotation=45)
axes.set_ylabel('Log2 ratio of observed overlaps\nto 100 random samples')
fig.tight_layout()

# %% [code]
janes_bed = ('ATAC_sequencing/2018_worm_atac/ref_data/TSS/'
             'janes2018/janes2018_fig2_data1_v2.all_ce11_coords.merged.bed')
total = wc('-l', peaks_merge).strip().split()[0]
cmd = (bedtools['intersect', '-u', '-a', peaks_merge, '-b', janes_bed] 
       | wc['-l'])
sci_janes = (int(cmd().strip()), int(total))
print('ATAC peaks overlapping Janes 2019 peaks: {!s}/{!s}'.format(*sci_janes))

total = wc('-l', janes_bed).strip().split()[0]
cmd = (bedtools['intersect', '-u', '-b', peaks_merge, '-a', janes_bed] 
       | wc['-l'])
janes_sci = (int(cmd().strip()), int(total))
print('Janes 2019 peaks overlapping ATAC peaks: {!s}/{!s}'.format(*janes_sci))

# %% [code]
janes_enhancers = ('ATAC_sequencing/2018_worm_atac/ref_data/TSS/'
                   'janes2018/janes2018_fig2_data1_v2.ce11.enhancers.merged.bed')
sci_total = wc('-l', peaks_merge).strip().split()[0]
cmd = (bedtools['intersect', '-u', '-a', peaks_merge, '-b', janes_enhancers] 
       | wc['-l'])
sci_janes_enh = (int(cmd().strip()), int(sci_total))
print('ATAC peaks overlapping Janes 2019 enhancers: {!s}/{!s}'.format(*sci_janes_enh))

janes_enh_total = wc('-l', janes_enhancers).strip().split()[0]
cmd = (bedtools['intersect', '-u', '-b', peaks_merge, '-a', janes_enhancers] 
       | wc['-l'])
janes_enh_sci = (int(cmd().strip()), int(janes_enh_total))
print('Janes 2019 enhancers overlapping ATAC peaks: {!s}/{!s}'.format(*janes_enh_sci))

# %% [code]
janes_promoters = ('ATAC_sequencing/2018_worm_atac/ref_data/TSS/'
                   'janes2018/janes2018_fig2_data1_v2.ce11.promoters.merged.bed')
sci_total = wc('-l', peaks_merge).strip().split()[0]
cmd = (bedtools['intersect', '-u', '-a', peaks_merge, '-b', janes_promoters] 
       | wc['-l'])
sci_janes_prom = (int(cmd().strip()), int(sci_total))
print('ATAC peaks overlapping Janes 2019 promoters: {!s}/{!s}'.format(*sci_janes_prom))

janes_prom_total = wc('-l', janes_promoters).strip().split()[0]
cmd = (bedtools['intersect', '-u', '-b', peaks_merge, '-a', janes_promoters] 
       | wc['-l'])
janes_prom_sci = (int(cmd().strip()), int(janes_prom_total))
print('Janes 2019 promoters overlapping ATAC summits: {!s}/{!s}'.format(*janes_prom_sci))

# %% [code]
sci_other, sci_other_totals = zip(sci_tfs, sci_janes, sci_janes_enh, sci_janes_prom)
other_sci, other_sci_totals = zip(tfs_sci, janes_sci, janes_enh_sci, janes_prom_sci)

#xlocs = numpy.arange(2)

#fig, axes = pyplot.subplots(nrows=1, ncols=2, figsize=(10,6))
to_plot = (numpy.array(sci_other_totals) - numpy.array(sci_other))[:2]

print('No overlap', to_plot)
print('ChIP TF overlapping', sci_other[0])
print('Enh overlapping', sci_other[2])
print('Prom overlapping', sci_other[3])
print('Other overlapping', sci_other_totals[1] - (to_plot[1] + sci_other[2] + sci_other[3]))
print('')

#axes[0].bar(xlocs, to_plot, color='k', label='No overlap')
#axes[0].bar(xlocs[0], sci_other[0], bottom=to_plot[0], color='red', label='ChIP TF overlapping')
#axes[0].bar(xlocs[1], sci_other[2], bottom=to_plot[1], color='blue', label='Enh overlapping')
#axes[0].bar(xlocs[1], sci_other[3], bottom=to_plot[1] + sci_other[2], color='green', label='Prom overlapping')
#axes[0].bar(xlocs[1], sci_other_totals[1] - (to_plot[1] + sci_other[2] + sci_other[3]), 
#            bottom=to_plot[1] + sci_other[2] + sci_other[3], color='orange', label='Other overlapping')
#axes[0].set_xticks(xlocs)
#axes[0].set_xticklabels(['ChIP-seq TF\npeaks', 
#                         'Bulk ATAC-seq\npeaks'], rotation=0)
##                         ha='right')
#axes[0].set_ylabel('sciATAC-seq peak counts', fontsize=14)
#axes[0].set_ylim((0,100000))
##axes[0].legend(bbox_to_anchor=(0.6,1.0))
#axes[0].legend(loc='best', fontsize=10)
#axes[0].set_title('sciATAC-seq overlapping other data')

to_plot = (numpy.array(other_sci_totals) - numpy.array(other_sci))

print('ChIP TF no overlap', to_plot[0])
print('Singleton ChIP site', to_plot[0] - (tfs_neq1_sci[1] - tfs_neq1_sci[0]))
print('Overlapping ChIP TF', other_sci[0])
print('Singleton ChIP site', other_sci[0] - tfs_neq1_sci[0])
print('Enh no overlap', to_plot[2])
print('Prom no overlap', to_plot[3])
print('Other no overlap', other_sci_totals[1] - ((other_sci[1] - other_sci[2] - other_sci[3]) 
                                                 + other_sci_totals[2] + other_sci_totals[3]))
print('Overlapping enh', other_sci[2])
print('Overlapping prom', other_sci[3])
print('Overlapping other', other_sci[1] - (other_sci[2] + other_sci[3]))

#axes[1].bar(xlocs[0], to_plot[0], color='k', label='ChIP TF no overlap')
#axes[1].bar(xlocs[0], to_plot[0] - (tfs_neq1_sci[1] - tfs_neq1_sci[0]), color='k', hatch='//', edgecolor='white',
#            label='Singleton ChIP site')
#axes[1].bar(xlocs[0], other_sci[0], bottom=to_plot[0], color='r', label='Overlapping ChIP TF')
#axes[1].bar(xlocs[0], other_sci[0] - tfs_neq1_sci[0], bottom=to_plot[0], color='r', hatch='//', edgecolor='white',
#            label='Singleton ChIP site')

#axes[1].bar(xlocs[1], to_plot[2], color='darkblue', label='Enh no overlap', hatch='//')
#axes[1].bar(xlocs[1], to_plot[3], bottom=to_plot[2], color='darkgreen', label='Prom no overlap', hatch='//')
#axes[1].bar(xlocs[1], other_sci_totals[1] - ((other_sci[1] - other_sci[2] - other_sci[3]) + other_sci_totals[2] + other_sci_totals[3]),
#            bottom=to_plot[2] + to_plot[3], color='darkorange', label='Other no overlap', hatch='//')
#axes[1].bar(xlocs[1], other_sci[2], bottom=to_plot[1], color='b', label='Overlapping enh')
#axes[1].bar(xlocs[1], other_sci[3], bottom=to_plot[1] + other_sci[2], color='g', label='Overlapping prom')
#axes[1].bar(xlocs[1], other_sci[1] - (other_sci[2] + other_sci[3]), 
#            bottom=to_plot[1] + other_sci[2] + other_sci[3], color='orange', label='Overlapping other')

#axes[1].set_xticks(xlocs)
#axes[1].set_xticklabels(['ChIP-seq TF\npeaks', 
#                         'Bulk ATAC-seq\npeaks'], rotation=0)
##                         ha='right')
#axes[1].set_ylabel('Other data set locus counts', fontsize=14)
#axes[1].set_ylim((0,100000))
#axes[1].legend(loc='best', fontsize=10)
#axes[1].set_title('Other data overlapping sciATAC-seq')
#fig.tight_layout()

# %% [code]
sci_other, sci_other_totals = zip(sci_tfs, sci_janes, sci_janes_enh, sci_janes_prom)
other_sci, other_sci_totals = zip(tfs_sci, janes_sci, janes_enh_sci, janes_prom_sci)

xlocs = numpy.arange(2)

fig, axes = pyplot.subplots(nrows=1, ncols=2, figsize=(10,6))
to_plot = (numpy.array(sci_other_totals) - numpy.array(sci_other))[:2]
axes[0].bar(xlocs, to_plot, color='k', label='No overlap')
axes[0].bar(xlocs[0], sci_other[0], bottom=to_plot[0], color='red', label='ChIP TF overlapping')
axes[0].bar(xlocs[1], sci_other[2], bottom=to_plot[1], color='blue', label='Enh overlapping')
axes[0].bar(xlocs[1], sci_other[3], bottom=to_plot[1] + sci_other[2], color='green', label='Prom overlapping')
axes[0].bar(xlocs[1], sci_other_totals[1] - (to_plot[1] + sci_other[2] + sci_other[3]), 
            bottom=to_plot[1] + sci_other[2] + sci_other[3], color='orange', label='Other overlapping')
axes[0].set_xticks(xlocs)
axes[0].set_xticklabels(['ChIP-seq TF\npeaks', 
                         'Bulk ATAC-seq\npeaks'], rotation=0)
#                         ha='right')
axes[0].set_ylabel('sciATAC-seq peak counts', fontsize=14)
axes[0].set_ylim((0,100000))
#axes[0].legend(bbox_to_anchor=(0.6,1.0))
axes[0].legend(loc='best', fontsize=12)
axes[0].set_title('sciATAC-seq overlapping other data')

to_plot = (numpy.array(other_sci_totals) - numpy.array(other_sci))
axes[1].bar(xlocs[0], to_plot[0], color='k', label='ChIP TF no overlap')
axes[1].bar(xlocs[0], to_plot[0] - (tfs_neq1_sci[1] - tfs_neq1_sci[0]), color='k', hatch='x', edgecolor='white',
            label='Singleton ChIP site')
axes[1].bar(xlocs[0], other_sci[0], bottom=to_plot[0], color='r', label='Overlapping ChIP TF')
axes[1].bar(xlocs[0], other_sci[0] - tfs_neq1_sci[0], bottom=to_plot[0], color='r', hatch='x', edgecolor='white',
            label='Singleton ChIP site')

axes[1].bar(xlocs[1], to_plot[2], color='darkblue', label='Enh no overlap', hatch='//', edgecolor='white')
axes[1].bar(xlocs[1], to_plot[3], bottom=to_plot[2], color='darkgreen', label='Prom no overlap', hatch='//', edgecolor='white')
axes[1].bar(xlocs[1], other_sci_totals[1] - ((other_sci[1] - other_sci[2] - other_sci[3]) + other_sci_totals[2] + other_sci_totals[3]),
            bottom=to_plot[2] + to_plot[3], color='darkorange', label='Other no overlap', hatch='//', edgecolor='white')
axes[1].bar(xlocs[1], other_sci[2], bottom=to_plot[1], color='b', label='Overlapping enh')
axes[1].bar(xlocs[1], other_sci[3], bottom=to_plot[1] + other_sci[2], color='g', label='Overlapping prom')
axes[1].bar(xlocs[1], other_sci[1] - (other_sci[2] + other_sci[3]), 
            bottom=to_plot[1] + other_sci[2] + other_sci[3], color='orange', label='Overlapping other')

axes[1].set_xticks(xlocs)
axes[1].set_xticklabels(['ChIP-seq TF\npeaks', 
                         'Bulk ATAC-seq\npeaks'], rotation=0)
#                         ha='right')
axes[1].set_ylabel('Other data set locus counts', fontsize=14)
axes[1].set_ylim((0,100000))
axes[1].legend(loc='best', fontsize=12)
axes[1].set_title('Other data overlapping sciATAC-seq')
fig.tight_layout()

# %% [markdown]
## Check for the number of overlaps between topic-specific peaks and these other data sets

# %% [code]
frac_peaks_w_chip_overlap = numpy.divide(*sci_tfs)
print(frac_peaks_w_chip_overlap)

frac_peaks_w_atac_overlap = numpy.divide(*sci_janes)
print(frac_peaks_w_atac_overlap)

# %% [code]
tf_bed = ('ATAC_sequencing/2018_worm_atac/ref_data/ChIP-seq/'
          'WS245/annotatedPeak.20190420.merged.bed')
#peaks_merge = ('ATAC_sequencing/all_sciATAC/data_reprocess_ce11/lda_pipeline/'
#               'all_lda1_peaks.scored_filtered_merged_colored.tissue_merged.overlaps_merged_for_lda.bed')
#peaks_merge = ('ATAC_sequencing/all_sciATAC/data_reprocess_ce11/lda_pipeline/'
#               'topic_analysis/rank_peaks/topic_analysis/test_merge_and_expand/all_summits_expanded2.merged.expanded2.bed')
peaks_list = sorted(glob.glob('ATAC_sequencing/all_sciATAC/data_reprocess_ce11/lda_pipeline/'
                              'topic_analysis/rank_peaks/topic_mode_top_topic_peaks_sorted_filtered_topics/*.bed'))
topic_nums = []
topic_ranks = []
top_peaks_w_chip_overlap = []
for peaks_path in peaks_list:
    topic_ranks.append(int(os.path.basename(peaks_path).split('.')[1].lstrip('rank')))
    topic_nums.append(int(os.path.basename(peaks_path).split('.')[0].lstrip('topic')))
    print(os.path.basename(peaks_path))
    sci_total = wc('-l', peaks_path).strip().split()[0]
    cmd = bedtools['intersect', '-u', '-a', peaks_path, '-b', tf_bed] | wc['-l']
    sci_tfs = (int(cmd().strip()), int(sci_total))
    top_peaks_w_chip_overlap.append(sci_tfs)
    print('ATAC peaks overlapping TF peaks: {!s}/{!s}'.format(*sci_tfs))

    tf_total = wc('-l', tf_bed).strip().split()[0]
    cmd = bedtools['intersect', '-u', '-b', peaks_path, '-a', tf_bed] | wc['-l']
    tfs_sci = (int(cmd().strip()), int(tf_total))
    print('TF peaks overlapping ATAC peaks: {!s}/{!s}'.format(*tfs_sci))
    print()

# %% [code]
tf_bed = ('ATAC_sequencing/2018_worm_atac/ref_data/ChIP-seq/'
          'WS245/annotatedPeak.20190420.merged.bed')
#peaks_merge = ('ATAC_sequencing/all_sciATAC/data_reprocess_ce11/lda_pipeline/'
#               'all_lda1_peaks.scored_filtered_merged_colored.tissue_merged.overlaps_merged_for_lda.bed')
#peaks_merge = ('ATAC_sequencing/all_sciATAC/data_reprocess_ce11/lda_pipeline/'
#               'topic_analysis/rank_peaks/topic_analysis/test_merge_and_expand/all_summits_expanded2.merged.expanded2.bed')
peaks_list = sorted(glob.glob('ATAC_sequencing/all_sciATAC/data_reprocess_ce11/lda_pipeline/'
                              'tissue_analysis/*/topic_analysis/rank_peaks/topic_mode_top_topic_peaks_sorted_filtered_topics/*.bed'))
for peaks_path in peaks_list:
    print(os.path.basename(peaks_path))
    sci_total = wc('-l', peaks_path).strip().split()[0]
    cmd = bedtools['intersect', '-u', '-a', peaks_path, '-b', tf_bed] | wc['-l']
    sci_tfs = (int(cmd().strip()), int(sci_total))
    print('ATAC peaks overlapping TF peaks: {!s}/{!s}'.format(*sci_tfs))

    tf_total = wc('-l', tf_bed).strip().split()[0]
    cmd = bedtools['intersect', '-u', '-b', peaks_path, '-a', tf_bed] | wc['-l']
    tfs_sci = (int(cmd().strip()), int(tf_total))
    print('TF peaks overlapping ATAC peaks: {!s}/{!s}'.format(*tfs_sci))
    print()

# %% [code]
tf_bed = ('ATAC_sequencing/2018_worm_atac/ref_data/ChIP-seq/'
          'WS245/annotatedPeak.20190420.merged.bed')
#peaks_merge = ('ATAC_sequencing/all_sciATAC/data_reprocess_ce11/lda_pipeline/'
#               'all_lda1_peaks.scored_filtered_merged_colored.tissue_merged.overlaps_merged_for_lda.bed')
#peaks_merge = ('ATAC_sequencing/all_sciATAC/data_reprocess_ce11/lda_pipeline/'
#               'topic_analysis/rank_peaks/topic_analysis/test_merge_and_expand/all_summits_expanded2.merged.expanded2.bed')
peaks_glob = glob.glob('ATAC_sequencing/all_sciATAC/data_reprocess_ce11/lda_pipeline/'
                       'topic_analysis/rank_peaks/topic_mode_top_topic_peaks_sorted_filtered_topics/*.bed')
sci_total = (local['cat'].__getitem__(peaks_glob) | wc['-l'])().strip().split()[0]
cmd = local['cat'].__getitem__(peaks_glob) | bedtools['intersect', '-u', '-a', 'stdin', '-b', tf_bed] | wc['-l']
sci_tfs = (int(cmd().strip()), int(sci_total))
print('ATAC peaks overlapping TF peaks: {!s}/{!s}'.format(*sci_tfs))

tf_total = wc('-l', tf_bed).strip().split()[0]
cmd = local['cat'].__getitem__(peaks_glob) | bedtools['intersect', '-u', '-b', 'stdin', '-a', tf_bed] | wc['-l']
tfs_sci = (int(cmd().strip()), int(tf_total))
print('TF peaks overlapping ATAC peaks: {!s}/{!s}'.format(*tfs_sci))

# %% [code]
janes_bed = ('ATAC_sequencing/2018_worm_atac/ref_data/TSS/'
             'janes2018/janes2018_fig2_data1_v2.all_ce11_coords.merged.bed')
peaks_list = sorted(glob.glob('ATAC_sequencing/all_sciATAC/data_reprocess_ce11/lda_pipeline/'
                              'topic_analysis/rank_peaks/topic_mode_top_topic_peaks_sorted_filtered_topics/*.bed'))
janes_total = wc('-l', janes_bed).strip().split()[0]

topic_nums_janes = []
topic_ranks_janes = []
top_peaks_w_janes_overlap = []
for peaks_path in peaks_list:
    topic_ranks_janes.append(int(os.path.basename(peaks_path).split('.')[1].lstrip('rank')))
    topic_nums_janes.append(int(os.path.basename(peaks_path).split('.')[0].lstrip('topic')))
    print(os.path.basename(peaks_path))
    sci_total = wc('-l', peaks_path).strip().split()[0]
    cmd = (bedtools['intersect', '-u', '-a', peaks_path, '-b', janes_bed] 
           | wc['-l'])
    sci_janes = (int(cmd().strip()), int(sci_total))
    top_peaks_w_janes_overlap.append(sci_janes)
    print('ATAC peaks overlapping Janes 2019 peaks: {!s}/{!s}'.format(*sci_janes))
    print()

# %% [code]
janes_enhancers = ('ATAC_sequencing/2018_worm_atac/ref_data/TSS/'
                   'janes2018/janes2018_fig2_data1_v2.ce11.enhancers.merged.bed')
janes_promoters = ('ATAC_sequencing/2018_worm_atac/ref_data/TSS/'
                   'janes2018/janes2018_fig2_data1_v2.ce11.promoters.merged.bed')
peaks_list = sorted(glob.glob('ATAC_sequencing/all_sciATAC/data_reprocess_ce11/lda_pipeline/'
                              'topic_analysis/rank_peaks/topic_mode_top_topic_peaks_sorted_filtered_topics/*.bed'))
sci_total = wc('-l', peaks_path).strip().split()[0]
janes_enh_total = wc('-l', janes_enhancers).strip().split()[0]
janes_prom_total = wc('-l', janes_promoters).strip().split()[0]
for peaks_path in peaks_list:
    print(os.path.basename(peaks_path))
    cmd = (bedtools['intersect', '-u', '-a', peaks_path, '-b', janes_enhancers] 
           | wc['-l'])
    sci_janes_enh = (int(cmd().strip()), int(sci_total))
    print('ATAC peaks overlapping Janes 2019 enhancers: {!s}/{!s}'.format(*sci_janes_enh))
    cmd = (bedtools['intersect', '-u', '-a', peaks_path, '-b', janes_promoters] 
           | wc['-l'])
    sci_janes_prom = (int(cmd().strip()), int(sci_total))
    print('ATAC peaks overlapping Janes 2019 promoters: {!s}/{!s}'.format(*sci_janes_prom))
    cmd = (bedtools['intersect', '-u', '-a', peaks_path, '-b', janes_promoters, '-b', janes_enhancers] 
           | wc['-l'])
    sci_janes_prom = (int(cmd().strip()), int(sci_total))
    print('ATAC peaks overlapping Janes 2019 peaks: {!s}/{!s}'.format(*sci_janes_prom))

    cmd = (bedtools['intersect', '-u', '-b', peaks_path, '-a', janes_enhancers] 
           | wc['-l'])
    janes_enh_sci = (int(cmd().strip()), int(janes_enh_total))
    print('Janes 2019 enhancers overlapping ATAC peaks: {!s}/{!s}'.format(*janes_enh_sci))
    
    cmd = (bedtools['intersect', '-u', '-b', peaks_path, '-a', janes_promoters] 
           | wc['-l'])
    janes_prom_sci = (int(cmd().strip()), int(janes_prom_total))
    print('Janes 2019 promoters overlapping ATAC summits: {!s}/{!s}'.format(*janes_prom_sci))
    print()

# %% [code]
janes_promoters = ('ATAC_sequencing/2018_worm_atac/ref_data/TSS/'
                   'janes2018/janes2018_fig2_data1_v2.ce11.promoters.merged.bed')
sci_total = wc('-l', peaks_merge).strip().split()[0]
cmd = (bedtools['intersect', '-u', '-a', peaks_merge, '-b', janes_promoters] 
       | wc['-l'])
sci_janes_prom = (int(cmd().strip()), int(sci_total))
print('ATAC peaks overlapping Janes 2019 promoters: {!s}/{!s}'.format(*sci_janes_prom))

janes_prom_total = wc('-l', janes_promoters).strip().split()[0]
cmd = (bedtools['intersect', '-u', '-b', peaks_merge, '-a', janes_promoters] 
       | wc['-l'])
janes_prom_sci = (int(cmd().strip()), int(janes_prom_total))
print('Janes 2019 promoters overlapping ATAC summits: {!s}/{!s}'.format(*janes_prom_sci))

# %% [code]
fig, axes = pyplot.subplots(nrows=2, ncols=1, figsize=(12,8), sharey=True)

#topic_nums = []
#top_peaks_w_chip_overlap = []
#frac_peaks_w_chip_overlap = numpy.divide(*sci_tfs)
#frac_peaks_w_atac_overlap = numpy.divide(*sci_janes)
#topic_nums_janes = []
#top_peaks_w_janes_overlap = []

topic_nums = numpy.array(topic_nums)
topic_num_sort = numpy.argsort(topic_ranks)
top_peaks_w_chip_overlap = numpy.array(top_peaks_w_chip_overlap)
frac_top_peaks_w_chip_overlap = top_peaks_w_chip_overlap[:,0]/top_peaks_w_chip_overlap[:,1]
xlocs = numpy.arange(topic_num_sort.shape[0])
to_plot = numpy.log2(frac_top_peaks_w_chip_overlap/frac_peaks_w_chip_overlap)

axes[0].bar(xlocs, to_plot[topic_num_sort])
axes[0].set_xticks(xlocs)
axes[0].set_xticklabels(topic_nums[topic_num_sort])
axes[0].set_xlabel('Topic num')
axes[0].set_ylabel('$log_2$(frac top peaks with overlap/\nfrac all peaks with overlap)')
axes[0].set_title('ChIP-seq site overlaps')

topic_nums_janes = numpy.array(topic_nums_janes)
topic_num_sort = numpy.argsort(topic_ranks_janes)
top_peaks_w_janes_overlap = numpy.array(top_peaks_w_janes_overlap)
frac_top_peaks_w_janes_overlap = top_peaks_w_janes_overlap[:,0]/top_peaks_w_janes_overlap[:,1]
xlocs = numpy.arange(topic_num_sort.shape[0])
to_plot = numpy.log2(frac_top_peaks_w_janes_overlap/frac_peaks_w_atac_overlap)

axes[1].bar(xlocs, to_plot[topic_num_sort])
axes[1].set_xticks(xlocs)
axes[1].set_xticklabels(topic_nums[topic_num_sort])
axes[1].set_xlabel('Topic num')
axes[1].set_ylabel('$log_2$(frac top peaks with overlap/\nfrac all peaks with overlap)')
axes[1].set_title('Bulk ATAC-seq site overlaps')

fig.tight_layout()

# %% [markdown]
## Analyze peak-topic distribution for peaks with and without ChIP site overlaps

# %% [code]
#all TF ChIP sites
tf_bed = ('ATAC_sequencing/2018_worm_atac/ref_data/ChIP-seq/'
          'WS245/annotatedPeak.20190420.merged.bed')
#all split (expanded summit) peaks
peaks_merge = ('ATAC_sequencing/all_sciATAC/data_reprocess_ce11/lda_pipeline/'
               'topic_analysis/rank_peaks/topic_analysis/test_merge_and_expand/all_summits_expanded2.merged.expanded2.bed')
#all peaks used in the LDA model
lda_peaks = ('ATAC_sequencing/all_sciATAC/data_reprocess_ce11/lda_pipeline/topic_analysis/rank_peaks/'
             'filtered_peaks_iqr4.0_low_cells.with_peak_index.bed')

#identify all LDA peaks with a ChIP-seq site overlap
overlaps_cmd = local['bedtools']['intersect', '-a', lda_peaks, '-b', tf_bed, '-u'] | local['cut']['-f4']
overlaps_idx = numpy.array(overlaps_cmd().strip().split(), dtype=int)
print(overlaps_idx.shape)

unique_cmd = local['bedtools']['intersect', '-a', lda_peaks, '-b', tf_bed, '-v'] | local['cut']['-f4']
unique_idx = numpy.array(unique_cmd().strip().split(), dtype=int)
print(unique_idx.shape)

# %% [code]
#load wordTopic
peaktopic_path = '../topic_analysis/rank_peaks/0000_topics55_alpha3.000_beta2000.000/topic_mode.wordTopic'
peaktopic = numpy.loadtxt(peaktopic_path, delimiter=',', dtype=float)
print(peaktopic.shape)

#center and scale the topic values
#col_means = numpy.mean(doctopic.T, axis=0)
#doctopic_norm = doctopic.T - col_means
#doctopic_norm = doctopic_norm / numpy.std(doctopic_norm, axis=0)
#doctopic_norm = doctopic_norm.T
#print(doctopic_norm.shape)

nonzero_idx = numpy.where(numpy.sum(peaktopic, axis=1) > 0)[0]
peaktopic = peaktopic[nonzero_idx]

col_means = numpy.mean(peaktopic.T, axis=0)
peaktopic_norm = peaktopic.T - col_means
l2_for_norm = (peaktopic_norm ** 2).sum(axis=0).flatten() ** 0.5
peaktopic_norm /= l2_for_norm
peaktopic_norm = peaktopic_norm.T
print(peaktopic_norm.shape)

peaktopic_frac = (peaktopic.T/peaktopic.sum(axis=1).astype(float)).T
print(peaktopic_frac.shape)

# %% [code]
import anndata
cluster_data = anndata.read_loom('../topic_analysis/rank_peaks/lda_analysis.loom')
print(cluster_data)

# %% [code]
topics_for_clustering = [(0,615), (1, 2588), (4, 286), (6, 405), (7, 20), (9, 79), (10, 416), (12, 321), (13, 155), 
                         (14, 696), (15, 712), (16, 406), (17, 681), (18, 103), (19, 218), (21, 663), (23, 94), 
                         (24, 1653), (25, 1631), (27, 421), (30, 63), (31, 126), (32, 1095), (33, 247),
                        (35, 238), (36, 171), (37, 104), (38, 981), (40, 2328), (41, 86), (43, 468), (45, 399),
                         (46, 216), (47, 67), (48, 24), (51, 4422), (53, 378)]
topics_for_clustering = [elt[0] for elt in sorted(topics_for_clustering, key=lambda x:int(x[1]))]
peak_coverage = numpy.log2(numpy.array(cluster_data.X.sum(axis=0))).flatten()
print(peak_coverage.shape)
to_plot_peaktopic_frac = peaktopic_frac[overlaps_idx][:, topics_for_clustering]
to_plot_peak_coverage = peak_coverage[overlaps_idx]

# axm, placement of heatmap for the data matrix
[axm_x, axm_y, axm_w, axm_h] = [0.1, 0.03, 0.85, 0.867]

# ax1, placement of dendrogram 1, to the left of the heatmap
[ax1_x, ax1_y, ax1_w, ax1_h] = [0, 0.03, 0.1, 0.867]

# ax2, placement of dendrogram 2, on the top of the heatmap
[ax2_x, ax2_y, ax2_w, ax2_h] = [0.1, 0.93, 0.85, 0.07]

# axcov - placement of the cell coverage plot
[axcov_x, axcov_y, axcov_w, axcov_h] = [0.955, 0.03, 0.02, 0.867]

# axcb - placement of the color legend
[axcb_x, axcb_y, axcb_w, axcb_h] = [0.1, 0.015, 0.42, 0.01]

# axcb2 - placement of the coverage plot color legend
[axcb2_x, axcb2_y, axcb2_w, axcb2_h] = [0.53, 0.015, 0.42, 0.01]

master_size = (12,28) + peaktopic_frac.shape
height_factor = to_plot_peaktopic_frac.shape[0]/master_size[2]
width_factor = to_plot_peaktopic_frac.shape[1]/master_size[3]
print(height_factor, width_factor)
print((master_size[0] * width_factor, master_size[1]*height_factor))
fig = pyplot.figure(figsize=(master_size[0] * width_factor, master_size[1]*height_factor))

#plot dendrogram of rows
ax1 = fig.add_axes([ax1_x, ax1_y, ax1_w, ax1_h])
#Note: these were treated as samples by features, not distance matrices...
#dist1 = distance.squareform(distance.pdist(doctopic_norm, metric='cosine'))
dist1 = distance.pdist(to_plot_peaktopic_frac, metric='cosine')
Y1 = hierarchy.linkage(dist1, method='average')
Z1 = hierarchy.dendrogram(Y1, orientation='left', no_labels=True, ax=ax1, count_sort=True)
ax1.set_xticks([])
ax1.set_xticklabels([])
ax1.set_yticks([])
ax1.set_yticklabels([])

#plot dendrogram of cols
ax2 = fig.add_axes([ax2_x, ax2_y, ax2_w, ax2_h])
#Note: these were treated as samples by features, not distance matrices...
#dist2 = distance.squareform(distance.pdist(doctopic_norm.T, metric='cosine'))
dist2 = distance.pdist(to_plot_peaktopic_frac.T, metric='cosine')
Y2_nontf = hierarchy.linkage(dist2, method='average')
Z2_nontf = hierarchy.dendrogram(Y2_nontf, orientation='top', no_labels=True, ax=ax2, count_sort=True)
ax2.set_xticks([])
ax2.set_xticklabels([])
ax2.set_yticks([])
ax2.set_yticklabels([])

#plot heatmap
ax3 = fig.add_axes([axm_x, axm_y, axm_w, axm_h])
h_index1 = Z1['leaves']
h_index2 = Z2_nontf['leaves']
resort_x = to_plot_peaktopic_frac[h_index1,:]
resort_x = resort_x[:,h_index2]
im = ax3.matshow(resort_x, cmap='viridis', aspect='auto', origin='lower')

#for elt in range(0, 10000, 500):
#    ax3.axhline(elt, color='r')

xlocs = numpy.arange(to_plot_peaktopic_frac.shape[1])
ax3.set_xticks(xlocs)
ax3.set_xticklabels(numpy.array(topics_for_clustering)[h_index2], fontsize=8, rotation=90)
ax3.set_yticks([])

#plot cell coverage
axcov = fig.add_axes([axcov_x, axcov_y, axcov_w, axcov_h])
im_cov = axcov.matshow(to_plot_peak_coverage[h_index1,None], vmin=min(peak_coverage), 
                       vmax=max(peak_coverage), cmap='inferno', aspect='auto', origin='lower')
axcov.set_xticks([])
axcov.set_yticks([])

#left, bottom, width, height
cbaxes = fig.add_axes([axcb_x, axcb_y, axcb_w, axcb_h])
cb = fig.colorbar(im, orientation='horizontal', cax=cbaxes)

cbaxes2 = fig.add_axes([axcb2_x, axcb2_y, axcb2_w, axcb2_h])
cb2 = fig.colorbar(im_cov, orientation='horizontal', cax=cbaxes2)

#ax3.set_yticks(numpy.arange(doctopic_norm.shape[0]))
#ax3.set_yticklabels(numpy.array(x_labels)[h_index1])

fig.show()

# %% [code]
topics_for_clustering = [(0,615), (1, 2588), (4, 286), (6, 405), (7, 20), (9, 79), (10, 416), (12, 321), (13, 155), 
                         (14, 696), (15, 712), (16, 406), (17, 681), (18, 103), (19, 218), (21, 663), (23, 94), 
                         (24, 1653), (25, 1631), (27, 421), (30, 63), (31, 126), (32, 1095), (33, 247),
                        (35, 238), (36, 171), (37, 104), (38, 981), (40, 2328), (41, 86), (43, 468), (45, 399),
                         (46, 216), (47, 67), (48, 24), (51, 4422), (53, 378)]
topics_for_clustering = [elt[0] for elt in sorted(topics_for_clustering, key=lambda x:int(x[1]))]
peak_coverage = numpy.log2(numpy.array(cluster_data.X.sum(axis=0))).flatten()
print(peak_coverage.shape)
to_plot_peaktopic_frac = peaktopic_frac[unique_idx][:, topics_for_clustering]
to_plot_peak_coverage = peak_coverage[unique_idx]

# axm, placement of heatmap for the data matrix
[axm_x, axm_y, axm_w, axm_h] = [0.1, 0.03, 0.85, 0.867]

# ax1, placement of dendrogram 1, to the left of the heatmap
[ax1_x, ax1_y, ax1_w, ax1_h] = [0, 0.03, 0.1, 0.867]

# ax2, placement of dendrogram 2, on the top of the heatmap
[ax2_x, ax2_y, ax2_w, ax2_h] = [0.1, 0.93, 0.85, 0.07]

# axcov - placement of the cell coverage plot
[axcov_x, axcov_y, axcov_w, axcov_h] = [0.955, 0.03, 0.02, 0.867]

# axcb - placement of the color legend
[axcb_x, axcb_y, axcb_w, axcb_h] = [0.1, 0.015, 0.42, 0.01]

# axcb2 - placement of the coverage plot color legend
[axcb2_x, axcb2_y, axcb2_w, axcb2_h] = [0.53, 0.015, 0.42, 0.01]

master_size = (12,28) + peaktopic_frac.shape
height_factor = to_plot_peaktopic_frac.shape[0]/master_size[2]
width_factor = to_plot_peaktopic_frac.shape[1]/master_size[3]
print(height_factor, width_factor)
print((master_size[0] * width_factor, master_size[1]*height_factor))
fig = pyplot.figure(figsize=(master_size[0] * width_factor, master_size[1]*height_factor))

#plot dendrogram of rows
ax1 = fig.add_axes([ax1_x, ax1_y, ax1_w, ax1_h])
#Note: these were treated as samples by features, not distance matrices...
#dist1 = distance.squareform(distance.pdist(doctopic_norm, metric='cosine'))
dist1 = distance.pdist(to_plot_peaktopic_frac, metric='cosine')
nonfinite_idx = numpy.where(~numpy.isfinite(dist1))
dist1[nonfinite_idx] = 0
#print(nonfinite_idx)
#dist1[nonfinite_idx] = numpy.random.normal(0,0.001, size=dist1.shape)
#print(type(dist1))
Y1 = hierarchy.linkage(dist1, method='average')
Z1 = hierarchy.dendrogram(Y1, orientation='left', no_labels=True, ax=ax1, count_sort=True)
ax1.set_xticks([])
ax1.set_xticklabels([])
ax1.set_yticks([])
ax1.set_yticklabels([])

#plot dendrogram of cols
ax2 = fig.add_axes([ax2_x, ax2_y, ax2_w, ax2_h])
##Note: these were treated as samples by features, not distance matrices...
##dist2 = distance.squareform(distance.pdist(doctopic_norm.T, metric='cosine'))
#dist2 = distance.pdist(to_plot_peaktopic_frac.T, metric='cosine')
#Y2_nontf = hierarchy.linkage(dist2, method='average')
Z2_nontf = hierarchy.dendrogram(Y2_nontf, orientation='top', no_labels=True, ax=ax2, count_sort=True)
ax2.set_xticks([])
ax2.set_xticklabels([])
ax2.set_yticks([])
ax2.set_yticklabels([])

#plot heatmap
ax3 = fig.add_axes([axm_x, axm_y, axm_w, axm_h])
h_index1 = Z1['leaves']
h_index2 = Z2_nontf['leaves']
resort_x = to_plot_peaktopic_frac[h_index1,:]
resort_x = resort_x[:,h_index2]
im = ax3.matshow(resort_x, cmap='viridis', aspect='auto', origin='lower')

#for elt in range(0, 10000, 500):
#    ax3.axhline(elt, color='r')

xlocs = numpy.arange(to_plot_peaktopic_frac.shape[1])
ax3.set_xticks(xlocs)
ax3.set_xticklabels(numpy.array(topics_for_clustering)[h_index2], fontsize=8, rotation=90)
ax3.set_yticks([])

#plot cell coverage
axcov = fig.add_axes([axcov_x, axcov_y, axcov_w, axcov_h])
im_cov = axcov.matshow(to_plot_peak_coverage[h_index1,None], vmin=min(peak_coverage), 
                       vmax=max(peak_coverage), cmap='inferno', aspect='auto', origin='lower')
axcov.set_xticks([])
axcov.set_yticks([])

#left, bottom, width, height
cbaxes = fig.add_axes([axcb_x, axcb_y, axcb_w, axcb_h])
cb = fig.colorbar(im, orientation='horizontal', cax=cbaxes)

cbaxes2 = fig.add_axes([axcb2_x, axcb2_y, axcb2_w, axcb2_h])
cb2 = fig.colorbar(im_cov, orientation='horizontal', cax=cbaxes2)

#ax3.set_yticks(numpy.arange(doctopic_norm.shape[0]))
#ax3.set_yticklabels(numpy.array(x_labels)[h_index1])

fig.show()

# %% [code]
#identify all LDA peaks that overlap an expanded peak with a ChIP-seq overlap
overlaps_cmd = (local['bedtools']['intersect', '-a', peaks_merge, '-b', tf_bed, '-u'] 
                | local['bedtools']['intersect', '-a', lda_peaks, '-b', 'stdin', '-u']
                | local['cut']['-f4'])
overlaps_idx = numpy.array(overlaps_cmd().strip().split(), dtype=int)

unique_cmd = (local['bedtools']['intersect', '-a', peaks_merge, '-b', tf_bed, '-v']
              | local['bedtools']['intersect', '-a', lda_peaks, '-b', 'stdin', '-u']
              | local['cut']['-f4'])
unique_idx = numpy.array(unique_cmd().strip().split(), dtype=int)
