# Supplementary material for: Comprehensive characterization of tissue-specific chromatin accessibility in L2 Caenorhabditis elegans nematodes
Source: Genome Res. 2021 Oct;31(10):1952–69. doi: 10.1101/gr.271791.120 (PMC8494234; doi:10.1101/gr.271791.120)
Supplement: Supplemental Material [file supp_gr.271791.120_Supplementary_Code.zip › notebooks/peak_gene_entropy.ipynb]

# %% [code]
%matplotlib inline

import glob
from io import StringIO
import matplotlib
from matplotlib import pyplot
import numpy
import os
import pandas
from plumbum import local
from scipy import stats
import seaborn

pandas.options.display.max_columns = None
pandas.options.display.max_rows = None

# %% [markdown]
## Read in peak coordinates for all tissues

# %% [code]
worm_peak_paths = sorted(glob.glob('../files_for_geo/*colors.bed'))
worm_peak_dfs = []
for path in worm_peak_paths:
    tissue = path.split('_')[-2]
    tissue_df = pandas.read_csv(path, sep='\t', names=['chrom', 'start', 'end', 'name', 'score', 
                                                       'strand', 'start2', 'start3', 'color'])
    tissue_df['tissue'] = tissue
    worm_peak_dfs.append(tissue_df[['chrom', 'start', 'end', 'name', 'tissue', 'score', 'color']].copy())
worm_peak_df = pandas.concat(worm_peak_dfs)
print(worm_peak_df.shape)
worm_peak_df.head()

# %% [code]
#calculate the number of overlapping tissues for each peak
tissue_types = sorted(set(worm_peak_df['tissue'].to_numpy()))

tissue_overlap_cols = []
for tissue_type in tissue_types:
    tissue_overlap_cols.append('{!s}_overlaps'.format(tissue_type))
    worm_peak_df[tissue_overlap_cols[-1]] = [worm_peak_df[(worm_peak_df['tissue'] == tissue_type)
                                                          & (worm_peak_df['chrom'] == worm_peak_df.iloc[idx]['chrom'])
                                                          & ((worm_peak_df['end'] > worm_peak_df.iloc[idx]['start'])
                                                          & (worm_peak_df['start'] < worm_peak_df.iloc[idx]['end']))].shape[0]
                                             for idx in range(worm_peak_df.shape[0])]
worm_peak_df['num_overlaps'] = worm_peak_df[tissue_overlap_cols].to_numpy().sum(axis=1)
worm_peak_df.head()

# %% [code]
worm_peak_df['peak_name'] = worm_peak_df.apply(lambda x: '{!s}_{!s}_{!s}_{!s}'.format(x['peak_name'], x['chrom'], x['start'], x['stop']),
                                               axis=1)
worm_peak_df.head()

# %% [code]
all_peaks_path = './all_whole_worm_peaks.bed'
all_peaks_str = worm_peak_df.to_csv(sep='\t', index=False, header=False)
sort_and_write_cmd = local['bedtools']['sort', '-i', 'stdin'] << all_peaks_str > all_peaks_path
sort_and_write_cmd()

# %% [markdown]
### Start here if all_whole_worm_peaks.bed is already written

# %% [code]
all_peaks_path = './all_whole_worm_peaks.bed'
worm_peak_df = pandas.read_csv(all_peaks_path, sep='\t', names=['chrom', 'start', 'stop', 'peak_name', 'tissue',
                                                                'score', 'color', 'coelomocyte_overlaps', 
                                                                'glia_overlaps', 'gonad_overlaps', 'hypodermis_overlaps', 
                                                                'intestine_overlaps', 'muscle_overlaps',
                                                                'neuron_overlaps', 'pharynx_overlaps', 
                                                                'sexmyoblast_overlaps', 'num_overlaps'])
print(worm_peak_df.shape)
worm_peak_df.head()

# %% [markdown]
## Read in the gff3 annotations and restrict to WormBase annotations.

# %% [code]
annot_path = 'ATAC_sequencing/2018_worm_atac/ref_data/WS235/c_elegans.PRJNA13758.WS272.annotations.gff3.gz'
all_annots = pandas.read_csv(annot_path, sep='\t', 
                             names=['seqid', 'source', 'type', 'start', 'end', 
                                    'score', 'strand', 'phase', 'attributes'],
                             comment='#')
print(all_annots.shape)
all_annots.head()

# %% [code]
chr_dict = {'I':'chrI', 'II':'chrII', 'III':'chrIII', 'IV':'chrIV', 'V':'chrV', 'MtDNA':'chrM', 'X':'chrX'}
all_annots['seqid_non-ucsc'] = all_annots['seqid'].copy()
all_annots['seqid'] = [chr_dict[elt] for elt in all_annots['seqid_non-ucsc'].to_numpy()]

# %% [code]
wormbase_annots = all_annots[all_annots['source'] == 'WormBase'].copy()
wormbase_annots['type'] = wormbase_annots['type'].astype('category')
print(wormbase_annots['type'].cat.categories)
print(wormbase_annots.shape)
wormbase_annots.head()

# %% [markdown]
### Extract gene and transcript ID info from the attributes field

# %% [code]
split_attrs = [dict([elt.split('=') for elt in attr_str.split(';')])
               for attr_str in wormbase_annots['attributes'].to_numpy()]
transcript_id = []
pseudogene_id = []
gene_id = []
biotype = []
tx_to_gene = {}
ps_to_gene = {}
gene_to_biotype = {}
for attr_dict in split_attrs:
    if attr_dict.get('ID', '').startswith('Transcript') and attr_dict['Parent'].startswith('Gene'):
        tx_to_gene[attr_dict['ID']] = attr_dict['Parent']
    elif attr_dict.get('ID', '').startswith('Pseudogene') and attr_dict['Parent'].startswith('Gene'):
        ps_to_gene[attr_dict['ID']] = attr_dict['Parent']
    elif attr_dict.get('ID', '').startswith('Gene'):
        gene_to_biotype[attr_dict['ID']] = attr_dict['biotype']
    
    if 'ID' in attr_dict:
        transcript_id.append(attr_dict['ID'] if attr_dict['ID'].startswith('Transcript') else numpy.nan)
        pseudogene_id.append(attr_dict['ID'] if attr_dict['ID'].startswith('Pseudogene') else numpy.nan)
        gene_id.append(attr_dict['ID'] if attr_dict['ID'].startswith('Gene') 
                       else (tx_to_gene[attr_dict['ID'].split(',')[0]]
                             if attr_dict['ID'].startswith('Transcript')
                             else (ps_to_gene[attr_dict['ID']]
                                   if attr_dict['ID'].startswith('Pseudogene')
                                   else numpy.nan)))
        biotype.append(gene_to_biotype.get(gene_id[-1], numpy.nan))
    else:
        transcript_id.append(attr_dict['Parent'] if attr_dict['Parent'].startswith('Transcript') else numpy.nan)
        pseudogene_id.append(attr_dict['Parent'] if attr_dict['Parent'].startswith('Pseudogene') else numpy.nan)
        gene_id.append(tx_to_gene[attr_dict['Parent']] 
                       if attr_dict['Parent'].startswith('Transcript') 
                       else (ps_to_gene[attr_dict['Parent']]
                             if attr_dict['Parent'].startswith('Pseudogene')
                             else numpy.nan))
        biotype.append(gene_to_biotype.get(gene_id[-1], numpy.nan))

wormbase_annots['biotype'] = biotype
wormbase_annots['gene_id'] = gene_id
wormbase_annots['transcript_id'] = transcript_id
wormbase_annots['pseudogene_id'] = pseudogene_id

print(wormbase_annots.shape)
wormbase_annots.head()

# %% [markdown]
### Write just the WormBase gff3 features to disk to use in closest peak analysis

# %% [code]
wormbase_annots_path = './wormbase_annots.no_cds_and_no_ncRNA_genes_lt_500bp.exons.gff3'
gff3_cols = ['seqid', 'source', 'type', 'start', 'end', 'score', 'strand', 'phase', 'attributes']
short_ncRNA_genes = wormbase_annots.loc[(wormbase_annots['type'] == 'ncRNA') 
                                        & ((wormbase_annots['end'] - wormbase_annots['start']) < 500), 'gene_id'].to_numpy()
row_idx = (wormbase_annots['type'] == 'exon') & (~wormbase_annots['gene_id'].isin(short_ncRNA_genes))
print(row_idx.sum())
wormbase_annots_str = wormbase_annots.loc[row_idx, gff3_cols].to_csv(sep='\t', index=False, header=False)
sort_and_write_cmd = (local['bedtools']['sort', '-i', 'stdin'] << wormbase_annots_str) > wormbase_annots_path
sort_and_write_cmd()

# %% [markdown]
## For each peak, find the nearest downstream WormBase feature, including directly overlapping features

# %% [code]
#get overlaps for peaks completely contained in exons
peaks_in_exons_cmd = (local['bedtools']['intersect', '-f', '1.0', '-wao', '-a', all_peaks_path, '-b', wormbase_annots_path])
peaks_in_exons_res_str = peaks_in_exons_cmd()
peaks_in_exons_res = pandas.read_csv(StringIO(peaks_in_exons_res_str), sep='\t', header=None)
peaks_in_exons_res.columns = ['peak_chrom', 'peak_start', 'peak_end', 'peak_name', 'peak_tissue', 'peak_score', 'peak_color', 
                         'coelomocyte_overlaps', 'glia_overlaps', 'gonad_overlaps', 'hypodermis_overlaps', 
                         'intestine_overlaps', 'muscle_overlaps', 'neuron_overlaps', 'pharynx_overlaps', 
                         'sexmyoblast_overlaps', 'peak_overlap',
                         'seqid', 'source', 'type', 'start', 'end', 'score', 
                         'strand', 'phase', 'attr', 'dist']
print(peaks_in_exons_res.shape)
peaks_in_exons_res = peaks_in_exons_res[peaks_in_exons_res['dist'] > 0]
print(peaks_in_exons_res.shape)
peaks_in_exons_res['dist'] = 0
peaks_in_exons_res.head()

# %% [code]
#intersect with non-exons to split off the non-exons parts of the peaks, then do closest downstream exon assignment,
#then re-intersect with the exons to get the exon info.
genome_lens_path = 'ATAC_sequencing/2018_worm_atac/ref_data/WS235/c_elegans.WS235.chrom.sizes'
intersect_res_cmd = (local['bedtools']['complement', '-i', wormbase_annots_path, '-g', genome_lens_path]
                     | local['bedtools']['intersect', '-a', all_peaks_path, '-b', 'stdin']
                     | local['bedtools']['sort', '-i', 'stdin']
                     | local['bedtools']['closest', '-D', 'b', '-id', '-io', '-a', 'stdin', '-b', wormbase_annots_path])
intersect_res_str = intersect_res_cmd()
intersect_res = pandas.read_csv(StringIO(intersect_res_str), sep='\t', header=None)
intersect_res.columns = ['peak_chrom', 'peak_start', 'peak_end', 'peak_name', 'peak_tissue', 'peak_score', 'peak_color', 
                         'coelomocyte_overlaps', 'glia_overlaps', 'gonad_overlaps', 'hypodermis_overlaps', 
                         'intestine_overlaps', 'muscle_overlaps', 'neuron_overlaps', 'pharynx_overlaps', 
                         'sexmyoblast_overlaps', 'peak_overlap',
                         'seqid', 'source', 'type', 'start', 'end', 'score', 
                         'strand', 'phase', 'attr', 'dist']
print(intersect_res.shape)
intersect_res = pandas.concat([intersect_res, peaks_in_exons_res]).sort_values(by=['peak_chrom', 'peak_start', 'peak_end',
                                                                                   'peak_tissue', 'attr'])
print(intersect_res.shape)
intersect_res.head()

# %% [markdown]
### add in the additional wormbase_annots fields that are not in the standard GFF3 format

# %% [code]
intersect_res_attr_expand = intersect_res.join(wormbase_annots[['seqid', 'source', 'type', 'start', 'end', 
                                                                'biotype', 'gene_id', 'transcript_id', 'pseudogene_id']]
                                               .set_index(['seqid', 'source', 'type', 'start', 'end']),
                                               on=['seqid', 'source', 'type', 'start', 'end']).reset_index().drop(columns=['index'])
print(intersect_res_attr_expand.shape)
intersect_res_attr_expand.head()

# %% [markdown]
## Collapse peaks split over exons and duplicate entries due to transcript annotations

# %% [code]
matching_tx = intersect_res_attr_expand.apply(lambda x: ((x['transcript_id'] in x['attr']) 
                                                          if not isinstance(x['transcript_id'], float) 
                                                          else (x['pseudogene_id'] in x['attr'])), axis=1)
intersect_res_attr_expand = intersect_res_attr_expand[matching_tx]
print(intersect_res_attr_expand.shape)
intersect_res_attr_expand.head()

# %% [code]
closest_exon_per_peak = intersect_res_attr_expand.groupby(['peak_name', 'peak_tissue', 'gene_id'])['dist'].max().reset_index()
intersect_res_attr_expand = intersect_res_attr_expand.set_index(['peak_name', 'peak_tissue', 'gene_id', 'dist']).loc[closest_exon_per_peak.set_index(['peak_name', 'peak_tissue', 'gene_id', 'dist']).index].reset_index()
print(intersect_res_attr_expand.shape)

# %% [code]
intersect_res_attr_expand = intersect_res_attr_expand[[col for col in intersect_res_attr_expand.columns if not col in ['attr', 'transcript_id', 'pseudogene_id', 'peak_start', 'peak_end', 'start', 'end']]].drop_duplicates()
print(intersect_res_attr_expand.shape)
intersect_res_attr_expand.head(100)

# %% [markdown]
### Make some helper columns with useful calculated values

# %% [code]
peak_coords = list(zip(*[[int(coord) for coord in pname.split('_')[-2:]]
                         for pname in intersect_res_attr_expand['peak_name']]))
intersect_res_attr_expand['peak_start'] = numpy.array(peak_coords[0], dtype=int)
intersect_res_attr_expand['peak_end'] = numpy.array(peak_coords[1], dtype=int)
intersect_res_attr_expand['within_2kb'] = intersect_res_attr_expand['dist'] > -2000
intersect_res_attr_expand['within_1.2kb'] = intersect_res_attr_expand['dist'] > -1200
intersect_res_attr_expand['peak_id'] = ['{!s}-{!s}'.format(*elt) for elt in intersect_res_attr_expand[['peak_name', 'peak_tissue']].to_numpy()]
intersect_res_attr_expand['peak_len'] = intersect_res_attr_expand['peak_end'] - intersect_res_attr_expand['peak_start']
peak_centers = ((intersect_res_attr_expand['peak_end'] - intersect_res_attr_expand['peak_start'])//2) + intersect_res_attr_expand['peak_start']
intersect_res_attr_expand['center250_start'] = peak_centers - 125
intersect_res_attr_expand['center250_end'] = peak_centers + 125
intersect_res_attr_expand.head()

# %% [markdown]
## Visualize the distribution of distances from peak to nearest exon

# %% [code]
to_plot = intersect_res_attr_expand

fig, axes = pyplot.subplots(nrows=1, ncols=1, figsize=(6,4))
seaborn.kdeplot(data=to_plot['dist'], ax=axes)
axes.set_xlabel('Distance between peak and nearest exon')
fig.tight_layout()

# %% [markdown]
## Extract gene name info into a mapping between wormbase ID and common_name and add it to the intersect result

# %% [code]
#add a column with locus, sequence_name, and then a prioritized common_name (locus if available, else sequence_name)
wb_id_mapping = {'gene_id':[],
                 'locus':[],
                 'sequence_name':[]}
just_genes = wormbase_annots[(wormbase_annots['type'] == 'gene') 
                             & (wormbase_annots['gene_id'].isin(intersect_res_attr_expand['gene_id']))]
for attr_str in just_genes['attributes'].to_numpy():
    attr_dict = dict([elt.split('=') for elt in attr_str.split(';')])
    wb_id_mapping['gene_id'].append(attr_dict['ID'])
    wb_id_mapping['locus'].append(attr_dict.get('locus', numpy.nan))
    wb_id_mapping['sequence_name'].append(attr_dict.get('sequence_name', numpy.nan))
wb_id_map = pandas.DataFrame(wb_id_mapping).drop_duplicates()
wb_id_map['common_name'] = wb_id_map['locus'].copy()
wb_id_map.loc[wb_id_map['locus'].isnull(), 'common_name'] = wb_id_map.loc[wb_id_map['locus'].isnull(), 'sequence_name']
wb_id_map.head()

# %% [code]
peak_int_w_gene_names = intersect_res_attr_expand.join(wb_id_map.set_index('gene_id'), on='gene_id')
print(peak_int_w_gene_names.shape)
peak_int_w_gene_names.head()

# %% [code]
peak_int_w_gene_names[peak_int_w_gene_names['common_name'] == 'lpr-6']

# %% [markdown]
### Compute the mean number of other peak overlaps for all peaks within 1200 bp of a particular gene and then use this to calculate a peak entropy for each gene

# %% [code]
selected_cols = list(peak_int_w_gene_names.columns[peak_int_w_gene_names.columns.str.contains('_overlaps')])
mean_overlaps = peak_int_w_gene_names[(peak_int_w_gene_names['type'] == 'exon')
                                      & (peak_int_w_gene_names['dist'] > -1200)][['gene_id', 'peak_id'] + selected_cols].drop_duplicates().groupby('gene_id')[selected_cols].mean().reset_index()
mean_overlaps['meanpeak_tissue_entropy_score'] = [stats.entropy(mean_overlaps.loc[idx,selected_cols].to_numpy().astype(float))
                                              for idx in mean_overlaps.index.values]
mean_overlaps.head()

# %% [code]
selected_cols = list(peak_int_w_gene_names.columns[peak_int_w_gene_names.columns.str.contains('_overlaps')])
overlaps = peak_int_w_gene_names[(peak_int_w_gene_names['type'] == 'exon')
                                 & (peak_int_w_gene_names['dist'] > -1200)][['gene_id', 'peak_id'] + selected_cols].drop_duplicates().copy()
overlaps['peak_tissue_entropy_mean_score'] = [stats.entropy(overlaps.loc[idx, selected_cols].to_numpy(dtype=float))
                                              for idx in overlaps.index.values]

mean_overlaps  = mean_overlaps.join(overlaps.groupby('gene_id')['peak_tissue_entropy_mean_score'].mean(), on='gene_id')
#mean_overlaps['peak_tissue_entropy_score'] = [stats.entropy(mean_overlaps.loc[idx,selected_cols].to_numpy().astype(float))
#                                              for idx in mean_overlaps.index.values]
mean_overlaps.head()

# %% [markdown]
## Read in the L2 scRNA-seq gene expression over tissues and combine the sub-tissue types into their parent tissue type using max()

# %% [code]
l2_exp_data_path = 'ATAC_sequencing/2018_worm_atac/ref_data/gexplore_l2_tissue_expr.txt'
l2_exp_data = pandas.read_csv(l2_exp_data_path, sep='\t')
print(l2_exp_data.shape)
l2_exp_data.head()

# %% [code]
l2_exp_data['coelomocyte_max'] = l2_exp_data['Coelomocytes']
l2_exp_data['glia_max'] = l2_exp_data[['Am/PH sheath cells', 'Socket cells', 'Excretory cells']].to_numpy().max(axis=1)
l2_exp_data['gonad_max'] = l2_exp_data[['Germline', 'Somatic gonad precursors', 'Distal tip cells',
                                       'Vulval precursors']].to_numpy().max(axis=1)
l2_exp_data['hypodermis_max'] = l2_exp_data[['Seam cells', 'Non-seam hypodermis', 'Rectum']].to_numpy().max(axis=1)
l2_exp_data['intestine_max'] = l2_exp_data['Intestine']
l2_exp_data['muscle_max'] = l2_exp_data[['Body wall muscle', 'Intestinal/rectal muscle']].to_numpy().max(axis=1)
l2_exp_data['neuron_max'] = l2_exp_data[['Ciliated sensory neurons', 'Oxygen sensory neurons',
                                        'Touch receptor neurons', 'Cholinergic neurons',
                                        'GABAergic neurons', 'Pharyngeal neurons', 'flp-1(+) interneurons',
                                        'Other interneurons', 'Canal associated neurons']].to_numpy().max(axis=1)
l2_exp_data['pharynx_max'] = l2_exp_data[['Pharyngeal muscle', 'Pharyngeal epithelia',
                                          'Pharyngeal gland']].to_numpy().max(axis=1)
l2_exp_data['sexmyoblast_max'] = l2_exp_data['Sex myoblasts']

summary_cols = [elt for elt in l2_exp_data.columns.values if elt.endswith('_max')]
print(summary_cols)

# %% [code]
l2_exp_data['summary_tissue_entropy_score'] = [stats.entropy(l2_exp_data.loc[idx, summary_cols].to_numpy().astype(float))
                                               for idx in l2_exp_data.index.values]
l2_exp_data.head()

# %% [code]
l2_exp_data.shape

# %% [markdown]
## Plot the overall tissue entropy for peaks linked to genes and for the expression of genes

# %% [code]
fig, axes = pyplot.subplots(nrows=1, ncols=2, figsize=(12,6))

seaborn.kdeplot(data=l2_exp_data['summary_tissue_entropy_score'], ax=axes[0])
axes[0].set_xlabel('Entropy val')
axes[0].set_ylabel('Density')
axes[0].set_title('Gene expression')

seaborn.kdeplot(data=mean_overlaps['meanpeak_tissue_entropy_score'], ax=axes[1])
axes[1].set_xlabel('Entropy val')
axes[1].set_ylabel('Density')
axes[1].set_title('Chromatin accessibility - mean per-gene peak entropy')

seaborn.kdeplot(data=mean_overlaps['peak_tissue_entropy_mean_score'], ax=axes[1])
axes[1].set_xlabel('Entropy val')
axes[1].set_ylabel('Density')
axes[1].set_title('Chromatin accessibility - mean per-peak entropy')

fig.tight_layout()

# %% [markdown]
## Compute z-score normalized entropy values to make them more comparable between peaks and genes

# %% [code]
l2_exp_data['summary_tissue_entropy_zscore'] = l2_exp_data['summary_tissue_entropy_score'].to_numpy()
l2_exp_data.loc[~l2_exp_data['summary_tissue_entropy_score'].isnull(), 
                'summary_tissue_entropy_zscore'] = stats.zscore(l2_exp_data.loc[~l2_exp_data['summary_tissue_entropy_score'].isnull(), 'summary_tissue_entropy_score'].to_numpy())
mean_overlaps['meanpeak_tissue_entropy_zscore'] = stats.zscore(mean_overlaps['meanpeak_tissue_entropy_score'].to_numpy())
mean_overlaps['peak_tissue_entropy_mean_score_zscore'] = stats.zscore(mean_overlaps['peak_tissue_entropy_mean_score'].to_numpy())
mean_overlaps.head()

# %% [markdown]
## Join the peak entropy results back into the full table to match up the entropy with gene common names

# %% [code]
cols_to_join = ['gene_id', 'meanpeak_tissue_entropy_score', 'meanpeak_tissue_entropy_zscore', 
                'peak_tissue_entropy_mean_score', 'peak_tissue_entropy_mean_score_zscore']
num_peaks_per_gene = peak_int_w_gene_names[peak_int_w_gene_names['dist'] > -1200].groupby('gene_id').size().rename('peaks_per_gene')
peaks_w_entropy = peak_int_w_gene_names.join(num_peaks_per_gene, on='gene_id')
peaks_w_entropy = peaks_w_entropy.join(mean_overlaps[cols_to_join].set_index('gene_id'), on='gene_id')
peaks_w_entropy.head()

# %% [markdown]
## Try giving the genes a score based on how many peaks and how diverse the peaks are in terms of their overlap patterns

# %% [code]
cols_to_select = ['gene_id'] + list(peaks_w_entropy.columns[peaks_w_entropy.columns.str.endswith('_overlaps')].values)
peak_diversity = peaks_w_entropy.loc[peaks_w_entropy['dist'] > -1200, cols_to_select].copy()
peak_diversity[cols_to_select[1:]] = peak_diversity[cols_to_select[1:]].apply(lambda x: x.to_numpy().astype(bool))
peak_diversity = peak_diversity[cols_to_select].drop_duplicates().groupby('gene_id').size().rename('peak_diversity').reset_index()
print(peak_diversity.shape)
peak_diversity.head()

# %% [code]
peaks_w_entropy = peaks_w_entropy.join(peak_diversity.set_index('gene_id'), on='gene_id')
print(peaks_w_entropy.shape)
peaks_w_entropy.head()

# %% [markdown]
## Join the tissue and peak entropy values on common name into a single dataframe for plotting against one another

# %% [code]
cols_to_select = ['gene_id', 'common_name', 'peaks_per_gene', 'peak_diversity', 'meanpeak_tissue_entropy_score', 'meanpeak_tissue_entropy_zscore', 
                  'peak_tissue_entropy_mean_score', 'peak_tissue_entropy_mean_score_zscore']
to_plot = (peaks_w_entropy[cols_to_select].drop_duplicates()
           .join(l2_exp_data[['gene', 'summary_tissue_entropy_score', 'summary_tissue_entropy_zscore']].set_index('gene'), on='common_name'))
to_plot = to_plot[~to_plot['summary_tissue_entropy_score'].isnull()]
print(to_plot.shape)
to_plot.head()

# %% [code]
#I want to identify the genes with a diversity of peaks that roughly matches the gene expression diversity 
#(e.g. high entropy for mean peak if gene expression has high entropy), but with low entropy for any individual peak
#(e.g. low entropy for peak mean score if gene expression has high entropy). This should filter out cases where the 
#only reason the entropies differ is because of a lack of sci-ATAC-seq signal.
to_plot['gene_exp_diff_mean_peak_entropy'] = to_plot['summary_tissue_entropy_score'] - to_plot['peak_tissue_entropy_mean_score']
to_plot['meanpeak_diff_mean_peak_entropy'] = to_plot['meanpeak_tissue_entropy_score'] - to_plot['peak_tissue_entropy_mean_score']
print(to_plot.shape)
to_plot = to_plot[~to_plot['gene_exp_diff_mean_peak_entropy'].isnull()
                  & ~to_plot['meanpeak_diff_mean_peak_entropy'].isnull()
                  & ~to_plot['peak_diversity'].isnull()]
print(to_plot.shape)

fig, axes = pyplot.subplots(nrows=1, ncols=2, figsize=(16,8))
seaborn.scatterplot(data=to_plot, x='gene_exp_diff_mean_peak_entropy', y='meanpeak_diff_mean_peak_entropy',
                    ax=axes[0])
minmax = [numpy.nanmin(to_plot[['gene_exp_diff_mean_peak_entropy', 'meanpeak_diff_mean_peak_entropy']].to_numpy()),
          numpy.nanmax(to_plot[['gene_exp_diff_mean_peak_entropy', 'meanpeak_diff_mean_peak_entropy']].to_numpy())]
axes[0].plot(minmax, minmax, color='k', linestyle='--')

seaborn.kdeplot(data=to_plot['gene_exp_diff_mean_peak_entropy'], data2=to_plot['meanpeak_diff_mean_peak_entropy'],
                ax=axes[1])
axes[1].plot(minmax, minmax, color='k', linestyle='--')
axes[1].axhline(0.15, color='r')
axes[1].axvline(-0.15, color='r')

fig.tight_layout()

# %% [code]
fig, axes = pyplot.subplots(nrows=1, ncols=1, figsize=(16,16))

to_plot['peak_diversity_log'] = numpy.log(to_plot['peak_diversity'])

to_plot_no_nan = to_plot[~to_plot['peak_tissue_entropy_mean_score'].isnull()
                         & ~to_plot['summary_tissue_entropy_score'].isnull()].sort_values(by='peak_diversity', 
                                                                                          ascending=True)
print(to_plot.shape)
print(to_plot_no_nan.shape)

minmax = [numpy.nanmin(to_plot_no_nan[['summary_tissue_entropy_score', 'peak_tissue_entropy_mean_score']].to_numpy()),
          numpy.nanmax(to_plot_no_nan[['summary_tissue_entropy_score', 'peak_tissue_entropy_mean_score']].to_numpy())]
seaborn.scatterplot(data=to_plot_no_nan,
                    x='summary_tissue_entropy_score', 
                    y='peak_tissue_entropy_mean_score',
                    hue='peak_diversity_log', s=50, ax=axes)
g = seaborn.kdeplot(data=to_plot_no_nan['summary_tissue_entropy_score'], 
                    data2=to_plot_no_nan['peak_tissue_entropy_mean_score'], ax=axes)
axes.plot(minmax, minmax, color='k', linestyle='--')
g.legend_.get_texts()[0].set_text('$ln$(Peak diversity)')
g.legend_.get_texts()[0].set_fontsize(20)
g.legend_.markerscale = 10
for t in g.legend_.get_texts()[1:]:
    t.set_fontsize(20)
axes.set_xlabel('Tissue entropy of gene expression', fontsize=24)
axes.set_ylabel('Mean tissue entropy of associated peaks', fontsize=24)
axes.set_xticklabels(axes.get_xticks(), fontsize=20)
axes.set_yticklabels(axes.get_yticks(), fontsize=20)
#axes[1].axhline(0.15, color='r')
#axes[1].axvline(-0.15, color='r')

fig.tight_layout()

# %% [code]
to_investigate = (to_plot_no_nan[(to_plot_no_nan['peak_tissue_entropy_mean_score'] < 1.0)
                                 & (to_plot_no_nan['summary_tissue_entropy_score'] < 0.5)]
                  .sort_values(by='peak_diversity', ascending=False))
print(to_investigate.shape)
to_investigate.head(25)

# %% [code]
to_investigate = (to_plot_no_nan[(to_plot_no_nan['peak_tissue_entropy_mean_score'] > 1.0)
                                 & (to_plot_no_nan['summary_tissue_entropy_score'] > 1.75)]
                  .sort_values(by='peak_diversity', ascending=False))
print(to_investigate.shape)
to_investigate.head(209)

# %% [code]
to_investigate = (to_plot_no_nan[(to_plot_no_nan['peak_tissue_entropy_mean_score'] < 1.0)
                                 & (to_plot_no_nan['summary_tissue_entropy_score'] > 1.5)]
                  .sort_values(by='peak_diversity', ascending=False))
print(to_investigate.shape)
to_investigate.head(209)

# %% [code]
(to_investigate['peak_diversity'] > 4).sum()

# %% [code]
(to_investigate['peak_diversity'] > 1).sum()

# %% [code]
(to_investigate[['common_name', 'peak_diversity', 'peak_tissue_entropy_mean_score', 'summary_tissue_entropy_score']]
 .to_csv('./broadly_expressed_genes_with_tissue_specific_accessibility.csv', index=False))
