# Supplementary material for: Comprehensive characterization of tissue-specific chromatin accessibility in L2 Caenorhabditis elegans nematodes
Source: Genome Res. 2021 Oct;31(10):1952–69. doi: 10.1101/gr.271791.120 (PMC8494234; doi:10.1101/gr.271791.120)
Supplement: Supplemental Material [file supp_gr.271791.120_Supplementary_Code.zip › notebooks/chromatin_mark_comparison.ipynb]

# %% [code]
%matplotlib inline

import glob
import matplotlib
from matplotlib import pyplot
import numpy
import os
import pandas
import pyBigWig as pbw
from scipy import stats
import seaborn

# %% [code]
%%bash

#randomly shuffle BED segments, but keep them on the same chromosome and do not allow overlaps
bedtools shuffle -chrom -noOverlapping -seed 252 -i ./all_peaks.ce10.bed -g ATAC_sequencing/2018_worm_atac/ref_data/WS220_chromInfo.txt > ./all_peaks.ce10.shuffled.bed

# %% [code]
peak_coords = pandas.read_csv('./all_peaks.ce10.bed', sep='\t', names=['chrom', 'start', 'stop', 'name', 'score'])
print(peak_coords.shape)

shuf_coords = pandas.read_csv('./all_peaks.ce10.shuffled.bed', sep='\t', names=['chrom', 'start', 'stop', 'name', 'score'])
print(shuf_coords.shape)

# %% [markdown]
## Analyze Janes, et al. 2018 ChIP-seq bigwigs

# %% [code]
chip_seq_paths = sorted(glob.glob('./janes2018_chip-seq/*.bw'))
chip_seq_path_dict = {}
for path in chip_seq_paths:
    base_split = os.path.splitext(os.path.basename(path))[0].split('_')
    try:
        chip_seq_path_dict[base_split[3]][base_split[1]] = path
    except KeyError:
        chip_seq_path_dict[base_split[3]] = {base_split[1]:path}

# %% [code]
print(list(chip_seq_path_dict['l2'].items()))

# %% [code]
with pbw.open('./janes2018_chip-seq/GSE114440_H3K4me1_wt_l2.bw') as bw_in:
    print(numpy.nan_to_num(numpy.array(bw_in.stats('chrI', 11302859, 11303483, exact=True))))

# %% [code]
for mark, path in chip_seq_path_dict['l2'].items():
    print(mark)
    with pbw.open(path) as bw_in:
        chrom_means = {k:numpy.nan_to_num(bw_in.stats(k, 0, v))[0] for k,v in bw_in.chroms().items()}
        peak_coords['janes_{!s}_mean'.format(mark)] = [elt if elt is not None else 0 for elt in 
                                                       [numpy.nan_to_num(bw_in.stats(peak_coords.loc[idx, 'chrom'], 
                                                                         peak_coords.loc[idx, 'start'],
                                                                         peak_coords.loc[idx, 'stop'], exact=True))[0]
                                                        for idx in range(peak_coords.shape[0])]]
        peak_coords['janes_{!s}_chrom_mean'.format(mark)] = [chrom_means[elt] for elt in peak_coords['chrom'].to_numpy()]
        shuf_coords['janes_{!s}_mean'.format(mark)] = [elt if elt is not None else 0 for elt in 
                                                       [numpy.nan_to_num(bw_in.stats(shuf_coords.loc[idx, 'chrom'], 
                                                                         shuf_coords.loc[idx, 'start'],
                                                                         shuf_coords.loc[idx, 'stop'], exact=True))[0]
                                                        for idx in range(shuf_coords.shape[0])]]
        shuf_coords['janes_{!s}_chrom_mean'.format(mark)] = [chrom_means[elt] for elt in shuf_coords['chrom'].to_numpy()]
print(peak_coords.shape)
peak_coords.head()

# %% [code]
adj = abs(numpy.min(peak_coords[['janes_H3K4me3_mean', 'janes_H3K4me3_chrom_mean']].to_numpy())) + 1
peak_coords['janes_H3K4me3_log2'] = numpy.log2((peak_coords['janes_H3K4me3_mean'] + adj)
                                               /(peak_coords['janes_H3K4me3_chrom_mean'] + adj))
adj = abs(numpy.min(peak_coords[['janes_H3K27me3_mean', 'janes_H3K27me3_chrom_mean']].to_numpy())) + 1
peak_coords['janes_H3K27me3_log2'] = numpy.log2((peak_coords['janes_H3K27me3_mean'] + adj)
                                                /(peak_coords['janes_H3K27me3_chrom_mean'] + adj))
adj = abs(numpy.min(peak_coords[['janes_H3K36me3_mean', 'janes_H3K36me3_chrom_mean']].to_numpy())) + 1
peak_coords['janes_H3K36me3_log2'] = numpy.log2((peak_coords['janes_H3K36me3_mean'] + adj)
                                                /(peak_coords['janes_H3K36me3_chrom_mean'] + adj))
adj = abs(numpy.min(peak_coords[['janes_H3K4me1_mean', 'janes_H3K4me1_chrom_mean']].to_numpy())) + 1
peak_coords['janes_H3K4me1_log2'] = numpy.log2((peak_coords['janes_H3K4me1_mean'] + adj)
                                               /(peak_coords['janes_H3K4me1_chrom_mean'] + adj))

# %% [code]
print(adj)

# %% [code]
adj = abs(numpy.min(numpy.nan_to_num(shuf_coords[['janes_H3K4me3_mean', 'janes_H3K4me3_chrom_mean']].to_numpy()))) + 1
shuf_coords['janes_H3K4me3_log2'] = numpy.log2((shuf_coords['janes_H3K4me3_mean'] + adj)
                                               /(shuf_coords['janes_H3K4me3_chrom_mean'] + adj))
adj = abs(numpy.min(numpy.nan_to_num(shuf_coords[['janes_H3K27me3_mean', 'janes_H3K27me3_chrom_mean']].to_numpy()))) + 1
shuf_coords['janes_H3K27me3_log2'] = numpy.log2((shuf_coords['janes_H3K27me3_mean'] + adj)
                                                /(shuf_coords['janes_H3K27me3_chrom_mean'] + adj))
adj = abs(numpy.min(numpy.nan_to_num(shuf_coords[['janes_H3K36me3_mean', 'janes_H3K36me3_chrom_mean']].to_numpy()))) + 1
shuf_coords['janes_H3K36me3_log2'] = numpy.log2((shuf_coords['janes_H3K36me3_mean'] + adj)
                                                /(shuf_coords['janes_H3K36me3_chrom_mean'] + adj))
adj = abs(numpy.min(numpy.nan_to_num(shuf_coords[['janes_H3K4me1_mean', 'janes_H3K4me1_chrom_mean']].to_numpy()))) + 1
shuf_coords['janes_H3K4me1_log2'] = numpy.log2((shuf_coords['janes_H3K4me1_mean'] + adj)
                                               /(shuf_coords['janes_H3K4me1_chrom_mean'] + adj))

# %% [code]
fig, axes = pyplot.subplots(nrows=2, ncols=1, figsize=(10,8), sharey=True)
axes[0].axhline(0, linestyle='dotted', color='k')
seaborn.violinplot(data=peak_coords[['janes_H3K4me3_log2', 'janes_H3K4me1_log2', 
                                     'janes_H3K36me3_log2', 'janes_H3K27me3_log2']], ax=axes[0])
#seaborn.violinplot(x=0, y=peak_coords['h3k4me3_mean'], ax=axes[0])
#seaborn.violinplot(x=1, y=peak_coords['h3k4me1_mean'], ax=axes[0])
#seaborn.violinplot(x=2, y=peak_coords['h3k27ac_mean'], ax=axes[0])
#seaborn.violinplot(x=3, y=peak_coords['h3k27me3_mean'], ax=axes[0])
#seaborn.violinplot(x=4, y=peak_coords['h3k9me3_mean'], ax=axes[0])
axes[0].set_ylabel('Mean ChIP-seq signal over peaks')
axes[0].set_xticks(numpy.arange(5))
axes[0].set_xticklabels(['H3K4me3', 'H3K4me1', 'H3K36me3', 'H3K27me3'], ha='right', rotation=45)

axes[1].axhline(0, linestyle='dotted', color='k')
seaborn.violinplot(data=shuf_coords[['janes_H3K4me3_log2', 'janes_H3K4me1_log2', 
                                     'janes_H3K36me3_log2', 'janes_H3K27me3_log2']], ax=axes[1])
#seaborn.violinplot(x=0, y=shuf_coords['h3k4me3_mean'], ax=axes[1])
#seaborn.violinplot(x=1, y=shuf_coords['h3k4me1_mean'], ax=axes[1])
#seaborn.violinplot(x=2, y=shuf_coords['h3k27ac_mean'], ax=axes[1])
#seaborn.violinplot(x=3, y=shuf_coords['h3k27me3_mean'], ax=axes[1])
#seaborn.violinplot(x=4, y=shuf_coords['h3k9me3_mean'], ax=axes[1])
axes[1].set_ylabel('Mean ChIP-seq signal over shuffled peaks')
axes[1].set_xticks(numpy.arange(5))
axes[1].set_xticklabels(['H3K4me3', 'H3K4me1', 'H3K36me3', 'H3K27me3'], ha='right', rotation=45)

fig.tight_layout()

# %% [code]
to_plot.head()

# %% [code]
to_plot.melt(id_vars=['name', 'shuffled'], 
             value_vars=['janes_H3K4me3_log2', 'janes_H3K4me1_log2', 
                         'janes_H3K36me3_log2', 'janes_H3K27me3_log2']).head()

# %% [code]
to_plot[to_plot['value'].isnull()].head()

# %% [code]
shuf_coords[shuf_coords['janes_H3K4me3_log2'].isnull()].head()

# %% [code]
peak_coords['shuffled'] = False
shuf_coords['shuffled'] = True
cols_to_plot = ['janes_H3K4me3_log2', 'janes_H3K4me1_log2', 'janes_H3K36me3_log2', 'janes_H3K27me3_log2']
to_plot = pandas.concat([peak_coords, shuf_coords]).melt(id_vars=['name', 'shuffled'],
                                                         value_vars=cols_to_plot)

fig, axes = pyplot.subplots(nrows=1, ncols=1, figsize=(8,8), sharey=True)
seaborn.violinplot(data=to_plot, x='variable', y='value',
                   hue='shuffled', order=cols_to_plot, split=True, inner='quart', linewidth=1, ax=axes)
#axes.axhline(0, linestyle='dotted', color='k')
axes.axhline(0, linewidth=1, color='k', zorder=-5)
axes.set_ylabel('Mean ChIP-seq signal over peaks', fontsize=16)
axes.set_yticklabels(axes.get_yticks(), fontsize=14)
axes.set_xticks(numpy.arange(4))
axes.set_xticklabels(['H3K4me3', 'H3K4me1', 'H3K36me3', 'H3K27me3'], ha='right', rotation=45, fontsize=14)
axes.set_xlabel('')

for idx, col_val in enumerate(cols_to_plot):
    (t_stat, pval) = stats.ttest_ind(to_plot[(to_plot['variable'] == col_val) & to_plot['shuffled']]['value'], 
                                     to_plot[(to_plot['variable'] == col_val) & ~to_plot['shuffled']]['value'], 
                                     equal_var=False)
    print(col_val, t_stat, pval)
#    if pval < 0.0001:
#        axes.text(idx, to_plot['value'].max(), '****', fontsize=12, color='k')
#    elif pval < 0.001:
#        axes.text(idx, to_plot['value'].max(), '***', fontsize=12, color='k')
#    elif pval < 0.01:
#        axes.text(idx, to_plot['value'].max(), '**', fontsize=12, color='k')
#    elif pval < 0.05:
#        axes.text(idx, to_plot['value'].max(), '*', fontsize=12, color='k')

fig.savefig('./chromatin_mark_comparison.pdf', bbox_inches='tight')
fig.tight_layout()

# %% [code]
