# Supplementary material for: Comprehensive characterization of tissue-specific chromatin accessibility in L2 Caenorhabditis elegans nematodes
Source: Genome Res. 2021 Oct;31(10):1952–69. doi: 10.1101/gr.271791.120 (PMC8494234; doi:10.1101/gr.271791.120)
Supplement: Supplemental Material [file supp_gr.271791.120_Supplementary_Code.zip › refdata/gexplore_l2_tissue_expr.txt]

gene	Body wall muscle	Intestinal/rectal muscle	Pharyngeal muscle	Pharyngeal epithelia	Pharyngeal gland	Seam cells	Non-seam hypodermis	Rectum	Ciliated sensory neurons	Oxygen sensory neurons	Touch receptor neurons	Cholinergic neurons	GABAergic neurons	Pharyngeal neurons	flp-1(+) interneurons	Other interneurons	Canal associated neurons	Am/PH sheath cells	Socket cells	Excretory cells	Intestine	Germline	Somatic gonad precursors	Distal tip cells	Vulval precursors	Sex myoblasts	Coelomocytes
aap-1	7.42571	10.2051	26.7926	19.1266	2.75626	17.6849	6.12507	0	2.60164	34.1003	63.3497	14.7648	12.4378	0	34.3228	8.67673	15.4967	14.6141	17.4515	11.5509	25.8093	62.497	38.821	25.7457	39.834	33.446	23.5223
aat-1	0.205517	0	64.3673	190.044	255.232	4.45854	7.95749	40.7509	16.9763	3.17395	0	40.3478	0	105.334	0	0	6.71949	3.54769	0	0	1.02564	0	87.7735	57.7943	1.85697	205.182	73.4222
aat-2	47.708	80.0162	24.8706	9.40625	20.0011	0.820582	8.64212	4.06296	0	78.4743	11.976	34.9414	7.37463	18.1465	3.88537	11.3615	0	0	8.3741	0	0	0	74.5235	43.2015	1.26445	163.596	26.608
aat-3	53.5553	52.8529	29.684	0	4.68388	14.2304	16.5889	44.3543	27.3443	65.4935	10.9671	31.7244	573.28	77.9364	58.6618	55.7439	0	37.2365	76.6144	43.3929	5.0563	0.24865	54.9824	178.357	19.2585	79.5877	8.28349
aat-4	0.059285	2.01287	0.462783	0	0	0.31694	0	0	0	0	0	0	0	0	0	0	0	0	0	0	16.1713	0.118407	0	0	0	0	2.15946
aat-5	215.532	30.1768	275.101	13.5221	0	4.63881	5.13286	1.35432	36.7581	105.024	152.186	343.42	334.653	168.929	249.525	397.896	0	0	0	14.6742	2.82334	0.596273	0	9.91537	0	105.255	13.6128
aat-6	0.160962	0	0	10.6626	0	1.8674	0	0	0	0	0	0	0	0	0	0	0	33.018	0	0	3.5414	0.604367	0	0	0	0	0
aat-7	0.0985757	0	0	0	0	0.0775064	0	0	0	0	0	0	14.881	0	0	0	0	0	0	0	5.1085	0.371613	0	0	0	0	0
aat-8	0.132273	0	0	0.725576	0	0.572127	0	0	0	0	0	0	0	0	0	0	0	0	0	0	1.59425	0.0544636	0	0	0	0	0
aat-9	24.4173	34.5651	1.88895	7.30906	26.9879	34.8828	29.5853	36.0857	12.8039	0	0	13.6093	0	7.42357	0	4.56951	119.886	17.9291	2.06452	18.3642	15.4101	164.241	82.1668	46.8313	66.6151	82.9343	51.6695
abf-1	1.08901	0	0	0	0	0.32195	0	0	0	0	0	0	0	0	0	0	0	0	0	0	0.877871	0	0.546072	0	0	0	0
abf-2	0.14689	0	1.68819	5.09007	466.573	0	0	0	0	0	0	0	0	11.6656	0	0	0	0	0	0	1.08046	0.113967	0	0	0	0	0
abf-3	0	0	0	0	0	0.230937	0	0	0	0	0	0	0	0	0	0	0	0	0	0	0	0.127004	0	0	0	0	0
abf-4	0	0	9.47562	0	0	0	0	0	0	0	0	0	0	0	0	0	0	13.7221	0	0	0	0	0	0	0	0	0
abf-5	0.093403	0	97.4025	4.7978	18.8755	0.413997	0	0	0	0	0	0	20.8333	0	0	0	0	0	0	0	0	0	0	0	0	0	0
abf-6	0.15501	0	572.445	975.382	0	1.59462	1.50382	0	0	12.8576	5.41903	0	0	0	0	0	16.1175	0	0	0	2.96927	0.229949	0	0	0	0	2.13031
abl-1	119.415	122.282	428.559	272.666	104.912	106.375	90.9919	281.149	122.121	297.13	191.595	291.975	102.036	193.281	94.314	130.442	101.478	199.504	1105.06	370.453	217.77	1.53473	119.277	225.281	233.177	303.372	61.2359
abt-1	0.897943	0	0	0	0	1.11155	0.228886	0	24.2006	0	0	0	0	0	0	0	0	0	0	0	1.99217	3.81182	2.35878	0	14.3333	15.9414	1.66601
abt-2	8.63602	5.44342	292.334	1155.35	330.071	16.6883	24.7156	10.5016	597.753	118.421	1926.41	363.135	173.548	315.348	123.975	192.012	168.69	4.93035	78.7374	4.46788	313.969	1.16183	76.1489	92.8552	26.2356	2.95479	57.551
abt-4	0.607819	0	12.3295	9.12889	9.50724	1.22572	0.854929	0	0	0	0	2.06979	0	0	0	0	0	0	0	0	876.653	0.563841	0	0	0.952327	0	3.25831
abt-5	0.732846	0	0	0.608495	6.72179	0.652324	0	0	5.70985	0	0	5.13136	0	0	0	0	0	0	0	0	0	1.06531	0	0	0	4.48913	1.49975
abu-1	0.105146	0	178.003	1149.96	0	0	2.70589	0	0	0	0	0	0	0	0	0	0	0	0	0	2.12152	1.06454	0	0	0	0	0
abu-2	0.39576	0	0	0	0	0	0	0	28.5036	0	0	0	0	0	0	0	0	0	0	0	0	0	0	0	0	0	0
abu-4	0.207797	0	0	0	0	0	0	0	0	0	0	0	0	0	0	0	0	0	0	0	0	0.146488	0	0	1.69269	0	0
abu-5	0	0	0	0	0	0	0	0	0	0	0	0	0	0	0	0	0	0	0	0	0	0	0	0	0	0	0
abu-6	0.199533	0	65.5085	242.52	0	0.183391	0	0	0	0	0	0	0	0	0	0	0	0	0	0	1.31292	0	0	0	0	0	0
abu-7	0	0	140.743	240.967	0	0.368998	0	0	0	0	0	0	0	0	0	0	8.84588	0	0	0	0	0	0	0	0	0	0
abu-8	1.07324	0	4289.3	15373.3	20.2528	11.1328	32.6756	0	35.5004	0	0	0	0	44.8551	0	0	23.1166	0	0	0	24.1223	0.856334	6.4345	0	2.96933	0	0
abu-9	0.0575385	0	21.6864	15.5637	0	0	0	0	0	0	0	0	0	0	0	0	0	0	0	0	0	0.223347	0	0	0	0	2.14687
abu-10	0.193676	0	930.338	1211.7	2.11097	0.30401	0.450982	0	0	0	0	0	0	0	0	0	0	0	0	0	12.6605	0.786094	0	0	2.63431	0	2.28689
abu-11	0.676716	0	403.386	711.524	0	1.07153	3.69159	0	1.93744	0	0	0	0	0	0	0	0	0	0	0	9.07191	1.01621	0	0	4.92812	0	0
ace-1	133.503	23.6822	3.99659	15.7155	18.4764	0.960367	1.25355	0	5.68253	0	0	1.88019	0	0	0	63.823	0	7.08122	0	0	1.22395	0	0	0	0	0	0
ace-2	60.462	0.301939	0	69.4428	17.0664	29.254	59.7638	27.2197	22.3682	30.8868	3.09299	224.811	19.5312	15.4598	0	76.4543	0	1.20746	31.9184	228.765	84.9202	1.98066	0	0	0	9.86672	12.3699
ace-3	5.82899	0	56.6329	0	3.44242	2.25175	0	0	6.70988	76.0475	30.1385	126.459	24.4364	70.4093	146.774	348.028	1998.51	0	0	17.0158	1.43031	1.4971	0.850264	2.82353	2.60686	0	0.891498
ace-4	2.21738	0	3.67597	7.96838	0	0.690115	0	0	0	0	0	8.02841	0	51.7555	8.40688	0	165.37	0	0	0	1.77722	1.4789	0	0	0	5.76582	1.94809
acn-1	0.920865	1.98807	13.2617	11.3531	7.16637	445.539	338.156	1757.11	4.08127	16.5173	0	3.3779	0	0	2.44753	0	0	9.07194	217.062	377.941	6.56387	0.884553	5.81682	0	96.2951	0	0
aco-1	13.401	6.04064	86.1042	55.5959	13.4572	207.904	57.1274	44.4262	0	29.6789	36.6471	11.3933	33.7838	47.642	0	13.0482	16.4226	116.653	70.5298	111.283	178.283	1.05428	31.3654	13.0338	92.7166	8.29939	31.1912
aco-2	655.11	202.913	228.3	124.418	119.534	146.601	132.092	120.344	125.721	156.071	106.57	118.009	225.189	73.4251	90.0048	119.79	74.3325	176.813	49.919	56.0794	300.97	169.73	237.028	146.874	293.605	252.816	213.156
acr-2	0.323021	26.9709	0	0	0	0	0	0	0	83.0643	0	110.118	69.7414	16.735	9.49848	10.8007	0	0	0	0	0	0.132165	0.49153	0	0	0	2.47938
acr-3	0.404349	0	0	0	0	0.826791	0	0	0	0	0	0	0	36.3217	0	0	0	0	0	0	0	0	1.6441	0	0	0	0.729809
acr-5	0.133843	0	0	0	0	2.72033	0	0	2.4213	36.6558	0	38.8938	9.22509	89.291	0	99.7661	0	0	2.96528	0	0	0.38561	1.11141	0	0	0	0
acr-6	1.00108	0	0	0	0	2.2642	0	0	0	0	0	0	0	0	0	0	0	0	0	0	0	0.0364234	0.784877	10.4481	1.55111	0	0
acr-7	5.05633	0	10.7282	0	28.6635	3.90317	2.28743	0	2.55408	0	0	0	0	0	0	0	0	3.08789	5.19997	8.81896	16.2822	0	3.06725	0	30.0974	0	0
acr-8	63.8756	1.54798	0	5.33342	0	1.48068	0	0	0	0	0	4.85331	0	0	0	24.0992	0	0	0	0	0	0.214401	0	0	1.40569	4.33345	4.12373
acr-9	0.74103	0	7.77001	9.73645	0	0.554999	0	0	0	0	0	157.414	1307.14	0	0	0	0	0	0	0	0.646559	0.389342	0.56217	0	0	0	0.836792
acr-10	1.29338	0	0	3.52286	0	0.878809	0.732863	0	0	0	0	0	0	0	0	0	0	0	4.29738	0	1.32811	0.0915045	2.53342	0	0	0	0
acr-11	0.116435	0	3.36573	0	0	0.993103	0	0	0	12.6103	0	0	16.5563	0	0	0	0	0	0	0	8.58355	3.20982	1.02713	78.3622	0	0	0
acr-12	1.24644	0	12.1083	0	0	3.9193	4.2301	0	8.66897	156.306	254.212	108.424	219.203	41.9175	12.5687	37.6444	13.3252	0	2.29712	0	8.4574	0.226754	5.42659	9.99604	1.92898	0.839381	6.08512
acr-14	0.0987135	0	0.6743	0	0	1.13559	0	0	18.335	8.81368	0	118.61	401.086	0	0	0	0	0	0	0	0	0.0629607	0	0	0	4.10075	1.27181
acr-15	28.5491	25.9538	0	0	0	0	0.613441	0	3.7944	0	0	426.753	4.81696	37.0396	0	2.31048	0	0.81009	0	0	0	0.37745	1.02749	0	0	0	0
acr-16	28.201	328.899	0	1.82134	0	0.233943	1.89837	0	0	0	0	206.676	0	0	0	10.0858	37.3995	0	0	0	0	0.905095	0	0	8.4118	0	0
acr-17	0.0590807	0	5.52975	0	2.11097	0	0.881984	0	8.81234	0	0	34.2311	0	144.961	0	149.35	0	0	0	0	0	1.79219	0.498804	0	0.721804	0	1.26308
acr-18	1.12895	0	0	0	0	0.292894	1.55124	0	7.71797	0	0	610.494	0	34.0588	15.501	134.529	0	0	0	40.783	1.57029	0.901924	2.57535	0	0	0	0
acr-19	0.293082	4.46391	0	0	0	0.508793	0	0	12.3128	0	3.09299	116.599	20.6044	253.394	23.8312	0	0	0	0	0	1.96261	0.0290807	0	50.3849	0	0	5.01984
acr-20	1.23006	0	38.1971	0	0	0.530246	2.36191	0	27.6737	4.92296	0	34.1932	0	0	49.3459	12.8258	0	0	5.39246	0	2.7129	1.85001	0	0	0	11.5316	7.91803
acr-21	0.172203	0	0	0	0	0.133828	2.39576	0	0	0	0	35.2556	0	0	0	27.1144	0	1.97244	0	0	0	0.0916831	0	0	0	0	2.52184
lgc-11	0.235244	0	181.693	0	11.0735	0	0.595527	0	0	0	11.834	0	0	0	0	0	0	0	0	0	0	0.109729	0	0	0	0	0
acr-23	27.5513	7.79396	0	0	0	1.12177	0.19395	0	0	0	307.846	43.9877	46.203	0	0	135.021	3.9735	0.615392	5.93056	0	0	0.0534428	0	37.3639	0	0	0
act-1	5312.78	3497.9	1871.39	347.21	113.047	84.9406	61.7384	114.938	178.84	102.396	148.365	169.016	111.943	246.051	139.166	109.363	110.959	188.534	1099.65	487.904	34.314	130.303	189.963	173.254	130.897	290.209	95.8561
act-2	42.3114	92.938	136.348	101.936	157.475	282.633	198.869	284.504	493.104	540.186	392.834	418.419	599.406	414.28	147.737	398.009	100.939	265.196	818.799	287.105	6.89369	614.323	626.113	371.822	425.319	263.824	182.007
act-3	7109.93	6799.08	1228.7	357.711	71.9371	97.7757	84.9439	84.2302	317.441	201.06	341.877	318.332	858.05	286.939	453.304	117.129	91.1849	74.0285	587.746	225.151	51.4253	179.116	278.594	534.425	306.477	1177.65	187.783
act-4	8502.41	12982	3690.27	2276.27	831.789	539.343	236.098	561.208	590.356	1478.1	519.52	1338.98	891.377	1073.53	871.582	2382.97	716.383	909.074	2233.02	1709.89	86.6907	18.7321	866.527	3884.05	1083.46	1280.06	865.816
act-5	10.8608	6.39587	9.15485	10.9802	0	4.6142	5.25706	53.1449	86.571	0	4.00269	6.9627	0	0	0	33.1961	0	2.33965	43.1011	0	1210.85	2.22227	0	0	0	5.88933	18.3156
acy-1	126.528	143.552	113.319	45.7034	100.218	8.8782	36.0283	44.9595	156.334	369.147	283.803	436.339	261.148	452.471	486.659	595.631	0	133.17	159.514	51.7751	2.9637	4.89767	72.0454	134.554	31.3278	111.389	53.8843
acy-2	0.836829	0	0	0	23.9964	3.78731	6.54729	0	24.1634	31.9569	0	35.9804	0	66.3993	14.4341	22.475	2436.24	5.43596	0	0	0.975412	0.430898	0	0	1.98887	0	3.77629
acy-3	395.648	99.3017	171.456	171.668	0	66.1751	39.9861	21.1478	1.10479	0	116.978	118.335	408.069	137.781	54.3947	21.7322	43.393	37.5136	103.269	131.625	123.962	2.63821	106.33	193.634	78.7851	538.287	26.9388
acy-4	0.366806	6.30124	0.462783	11.7352	0	0.804027	0	0	54.2975	377.382	5.0151	89.4857	1160.34	29.571	0	13.122	0	8.97198	59.3881	0	180.233	0.268894	0	0	0	15.605	0
add-1	2.13782	0	0	6.02519	13.1815	16.6922	3.42845	0	33.9795	0	0	121.309	66.312	76.4423	304.699	318.741	199.709	0	0	3.94185	102.12	0.316683	29.8373	0	26.976	0	8.41923
add-2	4.95765	7.07754	3.1451	9.79208	7.76634	7.43749	5.40696	9.0925	26.0412	109.29	0	26.6656	34.7222	0	11.6866	16.7587	0	15.0326	9.01235	10.3605	43.474	2.12865	27.1224	0	21.2845	13.4612	24.4745
adm-2	22.332	26.6562	27.7403	54.0886	22.9526	58.2885	69.5009	67.7214	117.623	106.149	112.208	58.8767	41.7396	34.1565	29.6924	249.744	453.067	167.669	51.1416	117.047	128.757	1.05207	71.5855	32.9209	55.2374	124.249	31.6998
adm-4	9.50831	14.805	11.3041	14.388	2.55598	21.5704	7.74986	5.19049	0	24.9564	0	2.35136	17.9856	0	0	11.315	0	5.07357	9.37348	6.80074	44.178	0.194542	40.6667	32.1884	21.934	27.5703	15.3251
adr-1	35.6857	40.8943	115.058	31.5676	97.0628	50.8949	21.9757	22.7978	119.15	140.411	191.354	125.864	147.836	63.937	231.845	171.003	123.439	39.9581	71.6556	55.8373	101.978	147.81	93.9457	86.7875	117.245	66.6704	55.1459
adr-2	12.5905	8.25948	30.0872	16.2434	50.0886	27.7654	25.0176	17.2224	54.5938	16.2714	11.5596	26.8241	9.3633	55.6056	0	39.2546	0	5.41412	23.7957	37.5604	10.3147	124.468	55.9458	45.5937	28.8645	15.8468	35.2222
ads-1	1.90592	0	3.45925	2.7376	5.36519	8.5368	3.40581	0	0	0	0	18.4477	0	0	0	35.171	0	0	38.5282	0	1145.84	1.60814	12.0747	0	3.14843	0	7.26688
adt-1	4.55695	3.81074	9.49938	124.179	2.91806	186.432	1535.28	161.948	36.7436	8.25866	0	6.51802	0	8.25055	0	4.7126	0	194.676	824.702	1419.6	43.3249	1.4002	13.7552	4.85574	104.543	4.10771	3.52333
adt-2	8.41846	26.8949	0.759284	10.5419	2.63751	175.557	268.069	274.344	0	0	17.8215	3.49369	0	0	2.27886	17.5409	0	0	412.807	86.7316	4.1979	0.900879	7.8341	2.47736	112.37	4.23988	2.39862
aex-1	2.57355	3.77069	0	22.4703	0.879169	38.0376	13.8353	4.06296	5.9095	0	3.96033	0	0	0	0	0	0	2.64414	0	16.96	208.419	0.812999	2.67888	0	10.3757	0	5.46909
aex-2	0.73336	58.4888	0	14.0286	0	0.395764	6.5562	0	78.0693	155.032	0	12.4755	22.7236	128.082	0	13.5837	0	2.33168	0	0	0.551791	0.161403	0	0	0	0	5.24112
aex-3	1.16349	1.92059	8.84362	8.48994	81.4755	9.56548	29.2351	28.8077	340.882	540.905	284.327	386.51	924.508	794.26	455.374	955.218	258.391	208.064	48.4835	3.49386	144.401	0.317174	39.362	172.475	82.2865	5.51151	16.5631
aex-5	19.5437	11.2701	0	0	0	2.1038	0.543995	0	2.68092	20.8391	0	8.28457	0	85.4957	0	38.5172	0	3.37921	0	2.49391	280.634	0.851589	2.78138	0	1.417	14.4526	0
aex-6	0.396735	13.1735	0	1.82134	4.71849	2.08485	3.39197	0	85.5008	234.848	83.6757	143.773	147.524	217.633	91.3573	192.073	0	0	9.48112	0	16.4837	0.707628	0	16.3554	3.76709	0	15.304
age-1	54.2874	73.1887	56.098	42.7207	55.8068	124.727	15.9584	75.5794	58.5404	198.352	107.414	110.845	161.962	54.1613	0	31.2997	56.8484	23.6341	156.558	31.1431	109.696	278.749	153.163	102.2	190.966	146.205	103.41
ags-3	69.3266	265.257	157.697	43.8225	15.9748	19.4899	34.7043	8.28322	281.117	346.02	90.0753	229.87	383.525	320.918	32.8671	102.21	193.586	22.8179	72.7665	11.0972	35.4597	2.28536	38.7845	79.0885	22.1279	19.7425	37.8832
agt-1	5.83704	35.9746	5.69963	9.05268	0.692842	10.2651	1.14692	0	10.2679	3.24302	0	8.06913	12.0548	0	0	0	24.4718	3.63316	19.0792	6.91122	11.7453	56.9955	22.0722	28.921	26.417	38.6266	1.79056
agt-2	5.91146	11.4728	8.30408	22.3195	15.9311	5.06262	0	0	4.93527	0	17.9282	6.57301	0	0	0	0	0	5.43596	0	0	4.73094	63.8051	6.76241	7.8262	8.5289	0.808761	9.42403
aha-1	19.7431	35.8259	34.8644	31.2503	8.89488	32.5637	11.4603	45.4152	49.2139	70.4125	99.8908	84.6596	90.6322	57.067	58.7888	21.4301	3.2235	35.8192	68.9263	21.0715	73.2017	2.35544	18.4352	47.5379	38.7197	30.5688	43.5102
ahr-1	2.11388	8.26401	0	9.53934	0	1.1991	1.27398	0	0	920.449	49.4176	1.65862	50.4677	81.5268	0	0	18.5548	1.25503	0	0	6.71251	3.16939	7.01602	0	1.82301	0	1.49975
aip-1	9.7925	9.76981	9.12529	52.2448	70.5915	44.2756	56.6931	68.9392	85.7176	54.5885	50.7849	24.2859	13.2408	0	76.2962	15.1428	13.3252	116.097	64.8666	57.5008	6.46082	32.3205	25.2546	33.2514	26.9513	17.6544	28.9196
air-1	0.646692	1.18064	5.25446	1.87466	0	26.8821	0.580035	0	0	3.03582	0	5.31997	0	0	0	0	0	0	2.0038	0	1.76184	105.198	98.7417	8.94279	40.8744	19.4143	0
air-2	0.378402	0	1.38835	0.676105	0	14.4802	0.290017	0	9.12909	0	0	0	0	0	0	0	0	2.2202	0	4.89141	2.5251	69.1341	42.6438	0	9.17515	2.78574	0
ajm-1	10.5234	33.1952	1538.72	2908.16	264	724.18	286.436	395.861	162.938	21.3828	84.778	28.9176	37.908	938.169	17.5636	9.49903	58.1695	179.392	485.613	592.089	1179.15	4.03692	140.934	104.178	598.606	6.40571	51.2175
aka-1	120.219	144.227	260.593	243.363	95.7133	183.217	109.847	99.4432	220.634	149.79	127.495	201.667	143.682	195.074	22.2703	232.33	132.553	204.897	238.67	216.887	263.496	640.603	255.798	252.186	184.766	209.197	254.974
akt-1	141.098	144.586	80.7615	122.536	73.1477	34.153	66.9527	44.2601	1329.5	711.896	28.0974	160.937	117.386	31.0226	98.5361	182.947	39.0537	135.587	64.694	96.5832	158.857	181.704	69.9874	906.768	91.2678	50.4395	98.5589
akt-2	53.9837	48.4363	97.9171	71.1363	31.7603	70.6151	40.4982	2.23774	56.4705	31.3568	52.0105	116.464	87.1044	140.809	0	34.9298	3.9735	16.796	47.9593	68.625	63.6259	1.20505	68.3	112.291	52.6261	6.18922	140.45
alg-1	60.2926	57.6828	61.8455	48.575	76.6321	46.6178	50.3433	14.6827	72.7617	163.17	117.047	143.633	209.336	183.032	42.2863	72.6605	41.1117	90.2679	183.437	21.7549	144.759	1.09969	128.444	185.212	74.4444	76.6632	84.7519
alg-2	27.4532	59.015	53.7023	45.6393	11.5981	23.2983	13.4548	2.23774	31.3493	6.3479	17.6058	30.3528	18.8569	17.8277	9.47919	17.3788	7.74833	3.45121	14.8265	22.8744	27.5597	0.763902	34.5349	55.5729	36.7814	33.5425	19.2632
alh-1	78.8442	14.6522	41.0432	10.7546	3.51668	64.4764	18.207	16.4058	6.21805	9.23574	0	14.8558	52.417	0	0	0	13.0753	1.84224	21.7379	0	221.928	103.022	53.1537	0	19.5985	86.5367	19.3956
alh-2	0.0989034	0	0	0	0	0.357662	0	0	0	0	0	0	0	0	0	27.8824	0	0	0	0	0.890538	0	0	0	0	0	0
alh-3	2.80033	0	1.44438	7.12101	0	101.399	170.855	286.901	80.1556	0	0	0.130389	0	0	0	0	0	15.663	6.9214	35.7099	197.21	91.2146	11.5506	8.86745	7.14252	10.726	9.60644
alh-4	26.5449	47.8163	60.8416	68.8746	35.466	24.1955	37.7486	51.6523	45.6613	5.13097	24.9384	41.8093	78.0755	87.9506	15.7749	8.06192	35.584	60.2905	18.0555	31.3356	144.347	62.2038	32.4988	63.5702	64.0555	52.278	56.3398
alh-5	0.298119	0	0	0	0	0	26.832	0	5.71596	0	0	0	0	0	0	0	0	0	0	0	72.3508	0	0	0	0	0	0
alh-6	196.464	138.033	164.695	95.4797	65.7453	26.3373	13.887	4.13191	65.9714	140.6	209.317	242.791	244.452	189.471	59.4011	175.451	255.392	52.4484	34.1421	0	45.7521	86.1473	100.435	51.4321	11.973	63.6561	97.5384
alh-7	25.4834	32.1046	1.62309	8.8572	27.9209	9.7866	13.7115	33.1433	21.6364	7.27231	4.00269	28.4712	0	3.99087	0	101.766	6.447	5.49243	5.73092	49.2805	22.5769	18.1573	22.8664	20.9167	10.9123	2.42857	43.4164
alh-8	1399.53	366.843	117.45	86.534	54.3897	16.3612	257.689	225.959	85.8529	12.9592	80.2759	59.5257	29.8123	93.3975	51.6329	21.5867	41.3709	102.883	58.4439	3.89057	474.387	63.7111	159.44	381.633	9.67919	154.746	183.036
alh-9	5.78145	5.66419	0.679897	10.5728	6.06237	33.9184	61.2456	58.017	5.73743	31.3244	0	0.580225	0	13.16	0	8.58303	58.4972	5.43479	0.792424	5.6813	15.608	76.1513	40.1399	13.6227	19.9822	30.9972	11.2842
alh-10	2.56799	4.68737	0	1.08748	0	30.1777	37.9504	15.0204	0	0	0	0	0	0	0	0	0	0	17.9057	24.9455	42.8131	0.35426	2.42319	0	16.5266	11.6678	4.81292
alh-11	19.5512	23.3276	113.878	23.6633	38.5405	32.0411	20.8398	40.1582	58.1932	171.844	44.917	22.4917	40.0111	8.18692	64.0275	61.7887	104.813	16.4166	22.4407	38.3949	112.148	86.8196	79.8657	14.3326	53.1594	86.2462	42.2765
alh-12	188.662	76.6849	0	0	0	1.28811	2.28341	0	0	0	0	5.88624	0	0	0	8.58303	0	1.51199	0	0	50.8045	0.294956	0	0	0.572014	2.30169	0.961328
aly-1	20.4761	84.8282	68.4067	52.0209	63.6331	34.4002	12.4146	10.9919	29.2014	39.9354	5.80235	52.5677	29.184	19.3013	29.0008	25.3648	0	40.4387	21.3096	3.33111	4.73734	0.587484	47.6626	67.3081	43.9708	76.4529	42.0608
aly-2	11.7998	26.0164	15.5687	3.11158	25.346	33.7474	4.71969	23.097	0	7.84414	0	16.4146	20.5933	8.87107	46.1681	3.40473	25.5206	10.0081	15.3478	5.04521	11.6492	113.006	76.6582	20.8532	45.4588	30.9153	7.42689
aly-3	40.0189	70.6385	96.5756	73.0731	89.8309	89.3051	37.5807	42.0135	95.1201	101.598	67.709	118.432	79.079	79.268	55.772	90.5148	150.556	71.3933	81.0168	93.9247	69.0301	125.608	108.996	58.0949	125.393	86.6486	74.789
ama-1	105.133	89.9815	133.199	116.724	105.183	222.861	58.2963	51.9552	159.937	112.132	122.596	117.466	156.354	232.336	32.7712	123.897	82.873	103.29	212.351	142.607	365.925	424.476	578.274	200.144	304.635	344.559	188.476
amt-1	0.186865	0	3.31543	0	0	1.00504	0	0	0	0	0	0	0	0	0	0	0	0.601609	2.08611	0	0	0.0468196	0	0	0	0	0
amt-2	0.437781	0	0	4.74712	0	2.60871	0.800115	0	61.6348	5.77234	0	3.89311	0	0	0	21.5652	0	0	9.9063	0	1.55902	0.412082	3.50123	0	0	0	2.28689
amt-3	0.267388	0	0	4.11672	0	0.839252	7.81412	0	299.821	0	8.91075	138.934	13.1349	22.7262	0	187.507	7.36637	0	15.2101	0	0	0.125088	0	0	5.50922	0	0
amt-4	0.292	4.04832	0	6.2751	0	0.0528325	0	0	3.01434	0	0	0	0	0	0	0	0	1.91188	0	0	230.502	0.0758048	0.925168	0	0	0	0
amx-1	7.32767	5.66199	11.0872	11.352	7.78079	19.288	2.20842	3.34042	53.7435	2.8071	0	23.2534	0	0	0	7.96126	18.7865	18.756	27.067	29.6408	69.4585	0.697447	25.154	51.0077	20.4624	19.6386	14.0612
amx-2	0.961234	0	602.306	927.668	0	188.613	59.2605	1.89418	0	23.0894	15.513	45.4283	41.6667	104.757	0	52.5422	0	0	12.8803	90.9074	9.13812	1.11984	0	17.1373	6.28752	63.255	18.6584
amx-3	0.703192	0	0	0	0	1.64102	5.37519	0	5.82564	0	0	0	0	0	0	11.1489	0	0	0	0	78.0804	0.201705	1.84857	0	1.95637	0	7.34722
anc-1	1864.54	1174.31	1311.22	1728.05	658.427	1780.39	936.656	811.666	858.664	1031.98	1303.86	803.477	1033.94	1084.96	1107.43	880.471	864.569	1016.76	923.177	1625.4	4166.47	20.0946	4000.79	2162.8	2559.62	3816.35	190.513
aos-1	13.0686	26.4541	8.59144	7.5278	39.8154	52.6997	8.12299	2.70864	15.185	52.5155	52.2211	20.845	15.6247	10.7192	11.3216	27.4458	83.72	13.7869	48.7779	12.9145	25.1197	80.5286	60.9298	60.6067	28.5315	17.7945	34.7211
apc-2	8.17506	16.4416	32.1452	17.6502	30.1792	30.7514	1.93656	18.7146	14.0208	2.23192	27.26	5.79338	0	41.3204	0	23.5132	14.0406	13.4902	30.82	19.0965	36.1715	191.254	59.3319	38.6824	35.3242	41.5375	14.884
apc-10	0.124205	0	0	0.372168	0	0	0	0	5.302	0	0	0	0	0	0	0	0	0	0	0	0.722476	65.9099	0	0	0	0	0
apc-11	3.45592	18.6181	9.0451	0	0	9.31139	0.521272	0	19.2193	21.2902	0	4.72528	19.8413	0	0	11.2867	16.4082	10.0304	13.2086	6.48811	2.54401	29.6468	21.1356	10.4658	34.1201	24.4199	0.788412
ape-1	192.066	68.6896	187.727	205.476	29.2543	74.0903	90.9711	180.933	26.4777	76.207	0	141.69	266.612	95.3923	3.22099	46.1492	74.1418	35.7279	61.75	170.232	55.9156	132.836	121.811	185.317	81.0035	31.2797	28.5913
aph-1	6.36916	1.05861	5.25182	8.7496	1.34059	10.1123	0.626697	0	20.8168	0	0	27.3052	29.2398	7.17278	65.5451	19.1446	0	12.6991	12.4417	9.69608	0.879887	31.7395	58.9731	25.9373	16.2272	42.5805	12.3376
aph-2	25.5536	42.3101	18.6006	40.8564	28.2341	59.7364	11.8845	2.55444	37.6255	71.6924	62.2083	65.0532	127.283	111.134	13.2864	61.7484	62.4275	44.1453	27.1365	47.0997	46.4078	190.334	146.774	99.0642	83.4441	117.771	61.7962
apl-1	30.7263	255.525	2008.89	2554.83	1457.67	531.406	945.304	1535.73	5196.4	2786.17	1761.86	2723.01	1722.42	1406.73	1512.66	2628.29	519.821	1507.41	2000.53	1247.63	725.855	5.23452	918.732	1390.33	2441.75	748.536	1915.26
apm-1	1.63774	24.6566	67.1414	118.567	160.964	31.6472	32.7662	23.6555	4.08127	0	0	0	20.1613	0	0	4.0968	0	88.8704	81.5417	59.026	96.0515	1.58528	20.1452	0	27.186	34.5609	0
apn-1	16.4464	23.0884	61.3955	24.5563	29.2121	34.8521	26.4719	0	12.7142	4.71754	12.977	7.87335	172.066	24.8568	13.6106	16.8971	16.031	17.694	9.33175	23.4274	26.3567	171.199	46.6266	27.1697	51.6503	38.6945	13.9654
app-1	24.8429	36.229	49.2346	44.4031	9.3191	27.977	8.26162	8.35086	0	0	0	4.64727	24.8756	19.6882	0	0	6.02029	48.8366	65.2135	117.832	140.919	134.804	76.1864	123.76	11.2405	38.8376	16.8774
apr-1	17.5593	52.9167	33.0328	27.1263	5.80518	44.1373	20.3468	0	0.774217	96.2392	115.75	128.591	48.9976	146.441	8.44308	30.1354	181.059	9.97748	101.479	22.0348	18.7777	145.968	34.225	64.2804	31.7563	40.1891	8.28062
aps-2	2.61306	8.48608	0	7.74339	36.6057	8.02699	3.82188	27.9553	17.4631	0	98.514	33.0308	136.998	0	0	41.8006	0	2.3959	10.8248	4.24997	0	0.0873887	3.40641	22.3758	0.807241	1.02305	4.61232
apg-1	52.7697	69.7804	83.171	233.842	143.48	107.776	82.9108	90.4663	65.8293	115.048	100.187	200.356	147.289	147.635	94.875	110.566	105.675	144.354	109.524	225.783	267.855	174.603	125.571	108.958	170.807	90.5641	110.547
aps-1	6.31948	57.4177	30.3454	24.4238	17.023	14.6273	13.1632	33.3368	19.4813	58.7298	7.24942	22.5798	19.9367	18.7336	32.565	16.6931	23.2388	38.2292	18.78	39.3397	7.1973	38.5511	24.5804	9.40527	30.6336	20.4038	19.9194
apb-1	27.8266	59.7152	106.004	106.125	105.467	98.2188	47.2801	95.1671	147.408	193.868	108.989	272.483	269.03	169.543	88.5054	169.67	220.068	78.9371	126.599	65.5844	167.902	109.714	81.216	199.125	127.569	48.2395	51.1788
apa-2	18.5233	65.1247	87.5504	41.6867	43.9391	62.8148	35.7416	40.3275	113.435	62.6772	85.2635	298.633	430.733	111.1	162.94	125.938	117.768	53.3069	65.1311	56.381	55.1778	1.58333	75.0478	88.3795	74.3679	50.2699	46.8277
apd-3	55.2218	51.4032	127.412	127.311	78.5248	171.307	50.3077	131.327	215.945	323.101	445.564	570.146	982.021	244.366	384.397	421.322	363.079	53.3795	233.011	260.426	343.494	252.051	116.462	231.486	205.755	114.249	73.2811
apb-3	43.5263	86.7021	71.1537	82.1125	88.3728	140.278	59.47	68.5868	124.517	264.415	87.4708	261.693	367.865	187.199	138.609	247.614	258.429	53.6014	104.505	118.97	206.595	177.402	148.808	231.297	143.314	123.409	154.218
apm-3	3.80049	26.9424	27.8789	9.61792	0	16.9602	6.30408	29.0682	35.4746	24.4032	57.0356	26.0503	93.2187	14.3326	5.87406	17.507	8.60926	6.14985	15.4012	24.9108	4.78337	0.463908	17.644	21.0749	15.2344	13.9584	7.13926
aps-3	2.86093	3.75143	5.40194	0	3.44242	9.31184	0.903894	25.3986	3.22731	22.4184	0	20.1277	11.8014	10.944	0	0	91.7658	17.6119	2.57447	3.51815	5.08784	19.9802	29.8968	5.64705	0.721804	3.32706	19.2112
apt-9	0.457394	0	0	0	0	0.787338	0	3.55115	113.848	219.954	49.3147	36.0925	113.071	65.2096	0	20.6093	20.6113	0	2.94341	0	1.39226	0.101889	0	0	0	0	3.04288
apx-1	2.37384	0	0	1.31823	0	0.905449	10.2713	0	0	0	0	0.130389	6.15764	19.7808	0	19.2486	4.649	0.559242	3.34526	0	13.8549	147.757	7.27476	705.271	41.0242	8.48528	2.87234
aqp-1	0.0671102	0	12.6954	72.9519	0	11.2673	0	11.0827	0	9.08224	0	0	0	0	0	0	0	0	0	0	90.9986	0.0539414	0	0	0	0	3.49011
aqp-2	1309.17	5428.85	90.219	170.561	16.0646	149.781	294.776	903.196	440.233	1172.64	25.7597	345.471	2168.44	291.878	270.756	873.607	51.1701	199.731	1246.13	67.0237	5.9919	5.40228	103.855	0	644.457	4285.09	102.958
aqp-3	0.526265	0	1.89988	0	0	0.338725	0	0	0	0	0	0	0	0	0	0	0	0	0	0	0	0.416025	0	7.45218	0	0	0
aqp-4	0.983042	0	0	1.56755	0	4.94905	2.48205	0	0	0	0	5.8102	0	0	0	4.08198	10.8023	0	6.87198	0	25.819	0.406187	0.910063	0	4.27537	0	0
aqp-5	0.436582	0	4.85626	0	0	0	2.13296	0	0	0	17.8215	0	0	225.997	0	0	0	0	3.58575	0	0.465735	0	4.25319	0	0	0	0
aqp-6	0.56429	0	0.711172	0	4.01616	0	1.71185	0	0	0	0	0	0	0	0	1.59981	0	0	0	0	0.98819	0.0804638	0	0	0	0	1.6437
aqp-7	485.226	232.675	23.0303	13.2902	0	5.14542	93.5013	54.9672	168.835	997.98	73.8944	898.618	56.0806	43.5821	232.297	94.1859	179.521	4.97065	16.8271	40.4081	4.75619	1.76793	9.1649	103.711	0	119.941	128.667
aqp-8	0.352152	0	0	0	0	0.418956	23.0217	31.4692	0	0	0	0	0	0	0	0	0	0	0	0	0	0.0431912	0	0	0	0	3.63951
aqp-9	28.9609	17.6173	0.584211	1.63854	0	0.646546	0	0	0	0	0	0	0	0	0	0	0	0	0	0	3.60586	2.11929	0.47001	0	0.457711	0	1.65851
aqp-10	23.6287	20.9185	30.8915	63.7181	58.08	46.3607	58.558	83.5109	8.00401	0	18.9494	0	0	11.7085	0	0	46.49	23.7502	26.0853	64.0618	20.4401	0.669053	58.3357	52.786	42.3532	64.1572	87.2805
aqp-11	18.8218	0	7.9017	8.69354	1.75979	1.3951	29.2586	16.7797	0	0	6.16052	0	4.3554	0	0	0	0	13.5407	53.7604	0	28.181	0.163561	83.9199	12.1007	0	30.3353	31.0065
arc-1	23.9788	22.1759	20.9138	14.6882	14.2604	25.2595	15.0405	3.74573	27.2343	104.972	12.3499	49.9881	45.1834	0	0	25.5315	42.2283	21.5485	9.73438	21.7435	47.4561	0.618593	45.23	41.0471	26.1719	36.9962	26.9703
ard-1	70.1302	32.7642	41.983	18.4406	17.142	23.2289	40.6852	1.86201	2.55959	0	4.00269	6.63588	5.18672	18.4087	16.7005	3.3996	9.38139	51.2448	10.5066	55.72	65.1403	37.1556	29.4761	25.4645	70.4209	50.2173	45.1877
arf-1.2	82.4594	242.721	153.046	150.337	100.697	305.384	64.2415	187.489	146.315	99.6817	182.301	181.125	106.756	243.365	118.42	189.426	109.062	149.202	207.702	343.838	50.4762	119.749	313.05	272.786	195.322	259.297	106.511
arf-3	104.036	173.847	181.91	176.229	478.171	453.117	129.654	369.956	127.903	36.1059	111.579	102.665	37.7648	64.356	179.417	159.566	182.563	314.982	272.947	168.911	66.2066	120.87	147.277	278.133	167.901	122.74	301.548
arf-6	11.7733	25.9294	36.9183	38.6618	20.8701	22.0854	5.79668	4.92316	24.0382	13.0118	27.9345	20.4532	39.4123	35.7693	9.98722	41.0562	36.4261	16.0515	16.1581	10.4995	6.05005	36.6175	36.0641	23.1478	14.0197	18.2495	26.4626
arg-1	0	19.7011	0	0	0	0	0	0	0	0	0	0	0	0	0	0	0	0	0	0	0	0	0	0	0	0	0
ark-1	269.018	207.002	20.03	63.0122	91.6843	100.603	98.9646	110.944	37.397	87.0395	36.8722	192.45	85.84	109.067	39.088	332.168	17.5803	59.6888	144.571	92.2236	81.2532	192.008	87.0383	196.155	149.793	295.613	85.5768
arl-1	9.75059	32.7956	33.604	23.8844	22.7911	47.9829	14.7529	17.1635	7.83785	12.4193	16.6995	35.8056	30.82	48.6284	4.42447	10.0287	72.4813	37.7975	62.161	0	7.99303	31.6142	23.1083	44.3034	22.6253	17.4804	12.5977
arl-3	193.523	18.1839	1.12442	7.52968	11.8071	7.61851	57.8276	24.3235	219.155	8.1357	0	2.63428	10.3306	0	0	0	0	0.895628	5.46772	0	423.422	0.076417	0	0	0	1.10781	1.75328
arl-5	4.42622	9.33074	0	0	0	17.8843	6.71745	4.82504	0	5.63349	15.3122	13.998	0	0	2.27886	8.00641	105.482	0.855897	0	0	1.90903	13.005	8.82943	2.98356	16.4404	36.3189	8.80382
arf-1.1	0.0273516	0	2.32742	0	0	0.328084	0	0	0	0	0	2.69924	0	0	0	0	0	0	0	0	0	0.74935	0	0	0	0	0
arl-8	39.736	81.4798	30.425	82.771	49.8213	43.0953	16.5514	17.7032	59.5881	44.7096	58.2781	93.934	136.348	94.2911	35.7593	159.98	18.625	84.1246	49.8405	30.9215	9.92139	96.6201	93.1404	160.026	38.7561	75.5497	16.6646
arl-6	0.105706	0	0	0	0	0	0	0	54.97	0	0	0	0	0	0	6.79921	0	0	0	0	0	0.14238	0	0	0	0	0
arr-1	9.30621	23.275	20.6629	7.98106	15.1836	15.0072	0.93746	1.51084	216.166	25.4795	42.6244	41.5387	92.8771	51.5362	17.5901	59.9256	36.19	15.3355	9.56916	2.23394	12.1665	0.222412	19.6939	22.03	16.5965	44.0582	15.7588
aars-1	74.1364	8.05406	158.392	37.9266	64.1416	60.9957	33.8033	34.8661	11.9974	76.0327	47.6491	18.9152	28.2387	80.9967	0	28.6542	109.202	21.2924	79.3583	42.6282	97.3757	237.522	125.768	158.109	87.2969	66.1886	19.9276
aars-2	80.6612	139.534	39.3108	151.713	204.574	59.5623	75.4821	105.518	28.5388	0	48.0695	73.9771	62.8545	38.6317	160.215	10.2142	25.8243	102.981	145.632	20.053	144.308	137.698	108.08	104.317	144.438	105.045	88.6285
art-1	49.9428	93.1274	77.2881	42.0153	48.9638	92.4277	46.8783	53.1263	22.8775	59.5207	12.1157	46.7909	44.8069	119.801	61.8223	27.713	78.3892	69.4251	21.9007	159.362	102.697	115.345	178.632	20.7112	98.3874	216.529	117.736
arx-1	37.7429	32.7383	107.427	130.409	34.9645	61.9381	30.9071	74.7948	165.977	70.5957	70.6183	82.8591	90.6395	28.215	114.472	130.19	74.2639	68.2752	192.273	68.3113	124.61	68.8887	98.393	170.649	124.71	62.3975	85.7343
arx-2	38.8423	71.8505	156.106	128.137	70.1838	52.9808	19.8999	0	45.5174	33.5733	39.001	42.6597	40.4712	20.7098	27.5897	51.8248	81.0429	112.351	232.665	42.8766	46.2692	103.661	109.046	125.958	97.2238	52.8373	64.2187
arx-3	52.5639	125.99	185.87	131.855	44.5366	71.8137	35.0197	58.1391	106.179	118.993	17.3954	66.171	156.766	0	28.4423	70.4889	97.233	75.1959	246.296	125.553	61.0965	113.669	213.994	166.66	167.34	86.5858	97.3278
exos-4.2	2.05799	1.38382	0	17.7735	11.3509	3.3879	1.78046	0	0	0	0	6.38577	0	12.6881	0	9.21082	0	0	1.67263	0	6.65261	17.5066	8.00524	6.20921	2.1818	3.59392	22.6961
arx-5	11.6217	67.2231	21.8856	35.8364	22.5378	19.6672	12.371	25.4918	2.59879	17.0765	11.6272	13.2998	14.6199	0	0	16.5356	0	26.9675	0	10.1229	6.21421	18.4309	10.2165	42.6578	18.2387	10.3769	44.9498
arx-6	7.54644	13.273	66.7423	6.05395	4.12933	15.5238	5.04755	2.55444	16.9339	0	0	33.1863	21.35	45.8826	0	20.1083	30.087	13.7122	61.6671	9.77555	1.65957	20.7302	45.7065	14.0175	10.6203	9.7204	7.12815
arx-7	6.6993	14.6719	19.006	48.5297	31.8284	19.6043	30.5153	11.4561	10.6997	0	5.48354	5.74473	12.1359	21.5183	28.6593	11.2898	12.7176	8.2279	14.3535	30.4134	13.3664	28.46	31.671	8.28102	18.604	7.4581	10.2211
asb-1	20.2849	29.2818	13.7568	26.9798	7.31652	29.6243	8.62632	17.18	18.2476	3.24302	102.985	87.4078	38.6769	54.4525	61.5417	51.6947	13.3252	24.7967	10.019	15.0347	5.14324	259.545	35.9733	59.7575	40.1807	37.7094	3.16405
asb-2	641.49	281.184	447.158	240.654	135.856	209.224	293.391	348.537	77.8008	154.302	181.186	192.622	253.153	279.805	115.482	232.843	147.845	272.247	102.399	392.662	219.45	4.86651	437.452	372.033	292.363	291.387	326.88
asc-1	17.202	35.2467	15.3826	18.0088	31.1216	23.1697	19.5267	6.68705	41.748	43.8683	50.8532	27.8567	39.6523	90.9343	8.11688	15.6982	65.4317	6.64293	13.9986	18.8501	81.6846	49.1698	25.829	28.2199	35.894	28.303	32.4191
asg-1	51.5266	70.1977	68.6099	16.5696	30.4556	34.7531	13.3483	36.6564	1.00991	32.0688	12.8753	27.3755	54.7983	14.8126	50.4154	7.35289	33.8942	34.3143	32.651	54.7359	10.2115	140.806	51.8772	24.0628	53.8519	52.9347	42.8172
asg-2	155.104	92.3984	134.255	68.4364	45.901	68.0935	121.843	80.4178	47.7136	56.5958	23.0699	49.6697	38.3369	92.5356	75.9332	12.7463	41.9298	85.1355	21.6661	57.9532	42.3338	0.748937	80.1993	114.88	86.4469	74.5596	91.5806
asm-1	83.1469	23.4614	0	0	0	0.684681	12.3413	34.1238	0	0	0	0	0	0	0	0	0	0	0	0	2.31439	1.17075	1.74506	7.44514	7.44144	0	1.98484
asm-2	0.180531	0	0	0	0	0.139959	0	0	0	0	0	6.03505	0	0	0	0	0	0	0	0	51.3197	0.0544779	0	0	0.952327	0	0
asm-3	0.383399	0	0	0	0	0	0	0	0	0	23.5286	0	0	0	0	0	0	0	0	0	2.26798	0.106812	0	0	0	0	0
asp-1	5.19974	7.19098	0	5.00499	0	14.6346	30.908	13.2858	15.1415	0	0	8.27951	0	82.7198	108.007	0	32.5145	0.981629	0	0	5161.16	3.33631	1.43706	3.90201	4.96496	5.43356	23.2477
asp-2	1.09515	0	0	2.42516	2.78649	2.17458	0	0	0	0	0	0	0	29.7637	0	0	0	0	11.6387	15.0292	863.332	0.549269	0.944153	0	0	0	0
asp-3	2.94196	18.9282	40.404	11.6408	0.692842	1.14456	3.44235	3.92129	4.06729	0	0	3.10795	0	0	0	0	0	10.092	2.69363	0	598.574	0.47951	1.77607	0	0	0	5.61165
asp-4	796.55	37.194	13.4456	55.357	10.55	717.112	13.4893	10.381	0	0	0	14.8719	0	3.30022	6.83658	6.83006	0	4.57618	13.0687	0	91.7914	2.1415	0.803368	0	2.46704	0.839381	0
asp-5	0.836051	4.68169	0	0	5.94479	0.725552	6.21539	0	0	0	0	0	0	0	0	0	0	2.58465	0	0	741.922	0.60038	0	0	0	0	3.42673
asp-6	1.89175	0	0	11.2604	0	1.57461	4.45477	0	0	11.4639	0	3.12769	0	0	0	0	17.1129	3.18626	0	0	1014.4	0.882831	0.754045	0	8.01213	0	6.98672
atf-2	6.6419	2.55968	13.6314	102.366	7.90417	34.8502	11.7125	6.81152	4.65576	0	0	0	7.66871	0	0	0	0	41.6522	83.9334	31.7841	2.01299	0.312565	0	0	17.4872	5.32845	17.9311
atf-5	116.089	79.272	90.3883	58.7804	117.662	72.9317	225.86	208.442	100.069	310.908	30.699	57.7208	52.5911	65.078	0	34.4406	0	124.33	2.17377	159.253	62.9103	0.519616	27.3028	75.7011	54.6632	18.4239	246.325
atf-6	12.9602	31.783	39.6605	27.7087	54.0037	46.7261	8.50959	10.488	28.4297	34.1257	34.923	39.7122	14.9209	34.5782	0	48.1683	67.4908	25.8776	14.7521	59.6994	89.5308	0.566694	42.5858	58.1781	59.0242	29.1297	146.345
atf-7	141.497	95.6505	710.511	458.977	196.876	182.591	479.918	413.822	943.695	700.166	542.257	401.193	894.778	744.549	374.097	1111.48	63.7057	430.409	304.541	476.749	555.484	362.424	220.651	159.539	185.532	142.644	153.944
atgp-1	285.286	150.392	181.81	150.127	222.857	54.5687	36.8312	41.4551	154.762	189.26	130.994	195.41	584.633	101.375	359.695	162.278	119.181	25.8253	135.511	19.6113	35.4642	6.43081	386.781	229.034	82.2881	665.503	38.3775
atgp-2	77.1837	140.479	120.905	127.359	6.80536	34.7475	27.4667	30.5645	37.2762	156.799	42.0483	114.927	61.2632	37.9986	0	94.0372	75.2416	46.7437	98.1092	68.3093	3.30188	0.238198	83.256	205.987	104.387	77.2956	231.047
atl-1	131.01	112.741	234.263	93.5024	199.11	310.415	73.7599	165.243	97.2312	147.201	219.826	224.623	340.707	500.523	115.894	177.641	184.343	89.0749	237.708	142.667	340.607	874.849	535.273	98.9358	403.631	340.495	212.101
atm-1	6.17539	5.11936	6.57118	12.0152	14.2568	176.818	33.2196	6.29971	130.458	49.3448	28.952	34.2986	30.3394	68.2223	8.09597	15.6313	88.8596	34.0811	40.2668	58.072	190.576	523.884	701.028	0	319.315	260.692	88.427
atn-1	828.787	189.701	380.157	503.218	17.1658	50.7836	9.33157	4.79865	26.7915	0	0	26.4686	14.55	11.9278	0	12.6506	14.3291	306.381	942.485	314.992	98.0438	1.49411	185.598	11.86	12.8858	28.9186	5.63906
atp-2	3397.88	1350.29	1696.16	816.954	838.068	1035.6	986.914	821.902	471.915	414.919	694.967	781.217	816.092	536.405	562.908	549.547	546.927	871.13	519.459	1050.94	1463.79	1565.21	2616.56	1070.22	1874.04	1830.77	1469.07
atp-3	575.451	317.43	449.424	173.618	154.929	198.228	327.051	294.708	244.909	92.0507	244.797	243.785	278.741	191.608	32.6695	182.349	249.843	145.174	149.097	229.482	108.144	247.028	328.957	318.569	328.477	259.145	269.451
atx-2	109.499	126.049	177.167	148.213	125.424	185.214	241.639	209.448	131.754	106.932	112.897	88.8261	71.8078	117.327	79.2393	107.418	153.704	153.91	133.75	91.3887	364.946	263.802	116.985	209.77	153.649	121.63	125.946
avr-14	93.6989	1.23498	4.50268	9.1492	0	5.16201	6.4136	0	112.499	44.1053	290.003	545.518	117.745	141.889	313.391	1136.63	0	22.0271	43.1582	0	5.8355	11.079	1.09419	52.236	0	0	42.1699
avr-15	2.02607	0	156.212	146.118	0	0.784362	13.2436	11.5535	37.8693	33.242	0	15.7574	106.531	171.772	450.404	310.177	175.546	0	0	3.89057	2.12513	0.36135	0	0	0	0	0.710103
baf-1	20.3458	81.6635	6.33635	24.9414	31.1285	48.115	15.2683	34.8982	11.6453	0	16.4506	24.4544	27.5545	11.3436	37.2215	0	43.2123	13.715	33.732	23.9858	3.38709	63.263	75.4761	44.5587	63.7119	41.5598	18.6675
bag-1	8.89344	0	11.844	16.0945	7.22909	19.3992	24.8279	9.56851	21.569	36.1591	0	4.05818	0	64.5795	10.358	29.4371	17.8808	9.98253	25.5484	9.01226	8.06882	57.4736	41.816	16.2018	11.4633	19.7408	8.72129
bam-2	1.01909	9.56334	262.699	150.978	162.514	19.1312	24.8451	148.724	6.03849	402.045	108.77	139.771	0	33.885	67.9649	28.3353	915.586	3.21719	63.6419	58.3786	203.798	6.07571	62.1573	19.9162	35.9394	5.08062	0
bar-1	39.6371	20.7363	0	0	0	42.4543	11.1008	18.8441	21.6332	0	0	91.1564	404.99	0	46.4025	5.97179	0	0	34.2166	0	38.9052	1.52088	4.1445	334.222	131.825	2.9296	7.58693
bas-1	0.528615	0	0	0	0	0.189923	7.81819	7.57239	6.15362	0	0	6.30737	0	44.0878	0	9.97903	0	0.771971	29.1001	0	7.52554	0.0872056	0	0	0.870385	0	2.30118
pah-1	0.900081	0	0	3.82312	0	18.0274	530.42	294.481	21.8694	12.3724	0	9.57434	0	0	0	2.86828	0	15.2826	33.5849	7.8837	4.27487	0.719295	0	0	7.39519	0	3.35479
bbs-1	0.335799	0	0	0	0	0.464331	0	0	122.854	45.9945	22.8551	0	0	0	0	0	14.3291	1.79126	0	0	0	0.281678	0	0	0	0	0
bbs-2	0.120751	0	0	0	0	0.853369	0	0	163.377	28.7132	0	0	0	0	0	0	22.6168	0	4.99583	0	0.481822	0.0515758	0	0	0	0	1.18199
bbs-8	3.26865	0.423526	0	0	0	0.269903	0	0	266.475	149.124	0	8.38487	0	0	0	0	0	0	0	0	0.481822	0	0	0	0	0	0
bca-1	132.639	5.40933	23.4116	13.2543	0	11.7997	15.1141	2.55444	4.8725	0	0	0	0	0	4.11834	2.3563	0	0	0	26.5079	18.423	1.28615	16.0464	4.93843	5.91815	0	3.56804
bcc-1	0.438693	0	0	0	0	4.74988	36.8449	0	3.46253	0	0	0	0	0	0	0	0	0	0	0	0.747672	0.585779	0	0	0	0	0
bec-1	59.0963	100.786	15.965	159.818	178.324	77.2211	150.496	134.065	23.5783	68.0185	16.8845	43.7459	34.0092	32.1688	51.7754	4.14952	6.447	35.6927	156.653	76.3843	143.308	83.8651	72.1688	34.8222	129.627	97.046	34.3355
ben-1	8.99097	53.8147	0	15.3197	10.0562	23.782	19.0849	48.5609	62.8638	711.436	486.069	1133.28	384.171	431.141	1513.46	913.705	471.219	14.791	98.8542	20.3749	18.4333	51.2819	36.8643	767.804	22.716	10.6362	14.4434
bir-1	2.55501	4.86682	0	6.51316	8.66837	5.75145	1.47866	0	3.15761	13.7164	4.18158	14.5361	0	9.07326	0	22.1238	39.4797	8.81989	7.68777	0	1.52626	27.5815	8.84668	7.9319	4.74392	11.7307	2.36843
bir-2	1.00201	0	0	3.39351	0	9.96559	0	0	0	0	0	0	0	0	0	0	0	1.49417	0	0	0	112.126	36.8484	5.79014	3.15762	0	0.847872
bli-1	0.0437142	0	0	0	0	0.804606	1.11781	0	0	0	0	0	0	0	0	0	0	0	0	0	0	0.129846	0	0	2.16837	0	2.3831
bli-2	0.178491	0	0	0.725576	0	63.448	0	6.64289	0	0	0	0	0	0	0	0	0	0	0	0	0	0.786498	0	0	0	0	0
bli-3	1.73517	0	224.472	274.088	0	161.736	224.964	128.1	2.01981	0	0	0	0	0	0	0	0	2.50203	168.752	412.068	4.61487	0.498122	63.5474	6.88132	4.8434	0	0
bli-4	68.854	196.798	285.132	234.63	173.848	449.996	453.935	272.424	34.6547	56.5849	94.5505	39.1573	15.0208	243.725	27.0665	46.5851	111.241	1139.54	462.57	372.045	183.961	248.674	152.71	99.3861	254.393	89.9632	88.4382
bli-5	0.232176	0	8.13341	0	122.279	0	15.6192	32.9727	29.9515	0	0	0	0	0	0	0	0	0	0	0	1.43934	0.594036	0	0	0	3.40577	0.749112
bli-6	0.0333743	0	0	0	0	5.13325	13.149	4.89778	6.94531	0	0	2.68453	0	0	0	0	0	0	0	0	3.31164	0.192989	0	0	4.56884	0	0
bmk-1	2.92901	0	1.38835	5.2633	0	55.0624	0.953931	28.2662	26.0069	16.3497	0	0.260779	36.8394	0	0	9.96616	55.4874	0.76358	4.83269	13.7923	36.2707	309.986	113.024	15.3116	73.264	46.3921	0
bpl-1	9.95502	14.0459	10.3969	10.7859	26.1413	27.2472	23.2751	2.86516	92.1291	137.953	90.7759	211.429	176.841	106.312	38.0104	215.823	93.834	39.7126	22.6017	52.3516	15.1834	192.652	33.519	40.9006	26.2551	55.4257	35.9566
bra-1	4.59179	1.70077	1.57255	3.45768	0	1.96308	3.15759	0	331.676	49.3578	0	23.2665	0	14.4001	41.3644	39.7483	8.25266	11.4811	0	0	2.26791	0.164944	6.67182	0	0	7.81359	15.9372
F23H11.5	188.678	91.7413	118.599	125.752	182.747	82.0049	92.4946	49.4099	11.502	139.676	59.9213	112.72	101.927	296.288	58.0502	78.552	7.31486	59.6634	48.1005	133.842	42.3971	111.192	87.2979	187.073	126.111	101.666	139.76
brc-1	2.8176	6.36571	11.9768	9.07948	3.49901	39.187	2.33729	3.34042	5.70985	0	0	0.130389	0	9.95223	0	0	0	10.3366	14.4981	0	18.962	204.217	151.728	8.78852	20.3913	31.4722	1.91765
brd-1	2.73599	0	8.52355	16.8204	0	45.611	8.01214	0	1.92176	0	0	0.749238	47.8996	5.67685	0	2.97018	0	6.91408	0.792424	27.527	21.725	243.026	142.053	2.47736	23.1885	15.7069	3.60627
bre-1	14.3337	29.3712	4.97068	7.31227	545.384	120.995	6.20779	52.3446	76.1852	15.321	32.1915	13.5785	30.0235	33.591	15.7193	72.9013	24.2847	72.0305	20.6042	7.19011	104.228	2.85132	10.1148	4.65341	6.98114	30.2825	74.4069
bre-2	0.419097	0	0	0	28.9444	0.368243	0	0	53.09	0	0	0	0	0	0	0	0	36.9741	0	0	37.2663	0.718369	0.675181	0	0	0	2.66642
bre-3	75.1041	196.477	102.397	60.8621	201.063	106.852	106.775	34.5194	336.027	157.591	17.4075	91.5985	67.6248	224.416	136.128	44.6718	23.1166	389.774	180.464	112.799	75.4051	72.1953	674.052	111.153	330.854	115.167	36.1296
bre-4	41.8382	34.479	36.4162	34.6554	13.4941	29.6609	30.9703	17.2982	56.6363	10.278	110.84	50.9749	95.5155	21.5564	6.17467	61.4423	13.6735	17.0578	36.8115	14.4592	15.6125	53.3607	25.128	32.6688	36.1693	24.75	51.9955
bre-5	6.77381	2.23303	53.2022	38.9813	43.7825	12.2053	7.22495	0	0	0	0	0	0	0	0	13.357	0	15.3501	2.61545	20.1129	7.3409	96.3185	26.5194	31.2734	21.1677	18.307	14.4169
brf-1	25.1389	16.606	73.0425	28.5488	19.1569	45.6617	23.7865	3.2485	25.1871	10.5424	5.85912	9.80195	56.4954	20.683	0	22.5516	74.6727	18.8967	73.6575	24.4343	42.8719	199.409	51.0396	43.7647	60.1285	65.6605	22.0531
bro-1	0.225093	0	0	0	1.61255	11.2388	0.361957	0	0	0	0	0	0	0	0	0	0	1.44882	0	0	0	0.0668465	0	0	4.12118	0	0
brp-1	3.26742	6.70664	68.8912	1327.91	4.39584	675.569	1116.6	914.647	7.65906	0	0	14.0311	67.8287	46.2795	5.0387	14.4804	8.55644	186.797	4069.29	1120.79	22.3936	4.25208	329.589	18.0079	1537.33	7.73939	9.24364
btf-1	36.0074	32.5091	32.66	40.562	30.424	77.2849	14.3259	18.8239	2.44022	16.1024	29.6694	32.4163	24.6143	8.46998	10.8356	38.877	59.2893	35.6182	5.53114	19.1269	108.748	214.451	149.607	96.0324	106.293	95.4493	50.489
bub-1	0.802647	0	0.462783	2.8255	0	59.7233	1.11781	0	0	9.08224	0	3.38483	0	0	0	0	0	3.06228	0	0	19.2547	237.36	143.617	0	65.9204	34.9753	0
byn-1	142.535	110.843	126.443	132.891	199.856	109.821	53.5098	8.39431	60.4079	22.2087	19.6124	74.3827	58.3298	73.0276	50.6972	48.7066	79.9026	77.6496	96.9249	98.3168	117.576	205.903	302.043	137.454	303.55	422.801	133.05
cab-1	113.249	315.288	99.807	51.3022	930.605	38.2123	62.4463	38.531	6468.67	6917.24	3611.82	3536.79	1421.17	8595.82	11375.9	3326.14	283.348	1238.36	311.024	36.6385	429.047	4.05431	10.7441	3778.3	1904.61	1.59241	24.7568
cah-1	0.585028	24.5753	0	0	0	0.774984	0	0	56.8343	96.8028	30.7853	16.9835	10.2041	8.63066	38.5031	33.9544	0	0	0	0	0	4.25706	1.23817	0	4.63972	77.0462	0
cah-2	0.835877	0	0	6.90045	0	3.99274	2.87696	0	129.822	42.9868	190.433	142.096	794.699	119.908	0	527.189	317.187	0	11.8864	0	0	0.28096	0	0	0.403159	41.9038	0
cah-3	43.4276	2.13213	24.392	10.9492	41.9777	3.95232	5.65671	0	102.487	23.9942	66.3079	327.234	424.953	126.57	24.1613	290.354	7.11582	2.08028	10.6209	0	27.7851	0.357408	0	0	0	3.58787	14.9579
cah-4	18.2141	45.1882	73.5796	92.8227	15.6819	15.3931	101.376	52.8713	9.22869	24.526	21.2341	24.2026	56.9514	0	0	49.0728	16.3116	0	1.04696	70.3337	2.37556	0.289589	19.0348	0	1.67764	2.5741	0.934489
cah-5	94.9151	76.3284	41.4095	10.392	0	7.66655	0	0	4.99012	214.243	0	36.8697	0	46.1859	0	0	2.83092	0	0	14.2059	63.7403	0	0	0	0	0	4.81292
cah-6	0.975716	2.55321	23.282	3.16509	9.40238	0.702966	1.1957	0	175.524	141.587	78.2861	327.954	241.798	219.292	48.8318	90.2603	14.5874	6.99613	6.69822	17.0061	4.21492	0.303337	0	0	0	0	0
cal-1	88.9012	13.1987	71.8544	26.8436	0	0.518936	0.746536	0	1.49578	55.0553	0	0	0	29.3522	0	81.7382	0	17.4436	97.7724	0	7.20071	0	0	0	0.842968	0	0
cal-2	87.4119	204.991	0	0.564371	9.0151	0.9522	2.82424	1.35432	103.529	498.483	51.7331	82.2946	487.11	151.822	65.0325	30.6459	0	0	3.67636	3.61481	0	0.862854	0.662677	0	0	0	6.00272
cal-3	0.358283	1.21057	54.9872	2.46082	14.3141	0	0	0	48.9543	0	0	4.53402	0	0	0	0	0	0	0	0	0	0.5357	0	0	0	0	0
cal-4	8.76292	32.4753	24.111	8.3017	9.72441	2.52412	5.77709	23.476	699.77	179.763	212.511	373.468	329.913	208.002	103.906	316.072	0	8.96362	58.2835	0	3.10358	0.91883	0.351553	0	1.03839	0	0.836792
cam-1	164.308	85.1377	193.063	102.809	0	28.1477	8.29297	5.79771	146.937	341.079	111.318	242.581	64.3073	180.551	15.7749	160.808	95.0261	9.82482	41.4051	25.8576	61.8575	0.426969	4.6525	117.901	42.3093	26.7328	6.26262
cap-1	95.6091	179.609	125.999	119.39	250.696	42.8152	29.501	22.3505	87.7565	213.186	280.054	224.546	253.719	128.89	196.399	157.083	281.671	205.119	237.459	104.716	22.5101	75.2518	44.838	117.855	99.9345	87.2907	77.492
cap-2	74.7943	194.824	56.5107	160.442	106.943	47.709	21.8753	20.8832	80.699	128.072	151.952	226.705	292.752	248.888	144.065	178.596	24.7265	50.7764	131.095	58.1909	52.1568	95.8188	105.988	183.604	61.6247	115.24	108.196
cas-1	441.195	341.935	133.946	167.702	172.951	68.7087	39.9197	28.4194	40.0857	16.8138	27.6395	28.9384	98.9373	48.7201	0	335.389	21.6953	49.8755	173.305	23.8747	173.168	1.97507	66.4167	343.618	82.216	143.144	50.0577
cat-1	0.284128	7.69373	0	0	0	1.03135	0	0	23.846	27.9598	0	7.67356	4.99002	91.6722	0	132.792	461.49	0.607478	44.8767	0	1.80395	0.34762	3.32677	0	0	0	0
cat-2	0.128283	0	0	0.714729	0	0.516499	0	0	3.49995	0	0	0.40611	0	0	0	0	0	0	109.478	0	0	1.16647	0	0	0	0	11.6794
cat-4	0.484697	0	0	0.567481	31.2769	1.80807	63.4834	41.6413	4.22502	12.054	0	0	0	5.67685	0	2.33196	0	2.32772	10.8154	0	56.9162	0.13936	1.3551	0	0	0	0
cav-1	0.317831	0	0	0	0	0	0	0	1.39723	0	0	30.8348	0	20.4557	0	0	0	0	0	0	0	0.239308	1.85034	0	0.457711	8.6669	0
cav-2	0.0946243	0	0	2.43398	0	0	0	0	0	0	0	0	0	0	0	0	0	0	0	0	5.02419	0.71814	0	0	0	0	0
cbp-1	308.361	353.998	894.115	690.704	526.844	584.47	260.066	481.238	690.939	639.911	713.616	972.077	1002.12	763.771	588.305	629.776	883.517	505.995	804.921	476.228	914.175	499.458	855.426	505.772	574.276	597.966	710.532
cca-1	188.817	4.72596	236.689	13.8627	26.2036	13.532	9.07999	3.72	501.761	959.014	2710.88	710.998	2212.19	2308.93	247.779	1996.83	0	10.5848	232.51	19.0694	27.8963	2.20862	8.25916	213.493	4.37715	5.11373	147.851
ccb-1	79.7279	694.419	187.523	55.4209	208.428	8.11714	10.4091	21.9111	187.107	473.733	261.661	375.271	426.881	402.75	119.113	1278.68	0	1.1609	10.552	0	24.5348	4.3478	31.783	103.307	2.33868	80.2725	128.464
ccf-1	41.8739	43.1842	49.6875	59.0717	105.168	39.9423	37.5473	27.0464	40.388	164.227	107.754	54.9063	75.0506	37.3556	64.0552	97.3705	16.9726	62.2795	70.2041	84.5537	21.7897	118.802	62.3632	100.016	57.8724	54.1882	28.3744
ccg-1	1410.6	2716.36	232.673	205.553	0	9.63495	80.2414	66.1679	45.1684	39.6223	19.6069	36.3916	83.1024	37.4818	0	19.5847	0	0	30.9953	3.18593	17.8373	2.69987	0.899333	126.533	8.88764	7.37042	1875.9
cco-1	238.901	119.722	203.348	198.477	180.685	104.104	124.095	144.561	91.6092	72.4032	107.792	161.756	45.0013	92.3982	83.3426	146.094	122.958	117.094	127.582	248.608	68.5388	121.44	206.305	201.679	126.074	139.45	188.054
cyp-13A7	0.176286	0	0	0	0	1.17312	1.83783	0	0	0	0	0	0	0	0	0	0	0	0	0	14.5945	0	0.941394	0	0	0	0
cyp-14A5	0.333056	0	0	0	0	6.93559	153.238	93.2194	0	0	0	0	0	0	0	0	0	0	0	0	4.98992	0.150187	0	0	1.95124	0	0
cyp-44A1	0.44486	0	40.95	1.98983	3.89836	17.8631	3.46374	0	3.76544	0	0	0.391168	0	0	0	0	0	0.76358	0	0	14.5482	76.3025	50.5936	2.47736	16.6576	0.8485	0
ccr-4	56.4405	98.5919	147.242	297.77	146.531	282.813	120.871	391.77	129.736	175.768	176.158	171.715	284.638	207.249	115.075	147.835	49.024	153.914	361.78	110.157	177.817	212.345	116.571	189.871	177.821	112.051	88.8357
cct-1	291.3	407.778	166.831	73.7387	81.9149	143.913	62.4971	49.3787	158.349	171.181	635.926	272.853	176.199	218.569	238.878	306.003	284.047	81.2125	98.4046	172.072	102.323	210.762	468.448	253.23	413.709	261.74	214.293
cct-2	182.341	246.275	101.107	39.4769	75.4011	110.722	30.011	0	68.8218	79.4053	550.607	117.364	99.0187	42.3717	87.3585	178.551	231.999	35.8619	79.4217	110.437	98.8642	183.155	355.602	254.276	261.097	222.589	167.428
cct-4	275.214	351.396	257.499	92.4534	129.164	172.827	46.4608	0	97.819	174.654	659.604	209.06	142.425	53.4405	324.324	216.776	151.856	211.364	89.9118	107.941	68.2122	263.25	530.836	320.23	431.912	399.714	113.318
cct-5	613.16	786.956	918.385	299.333	265.366	395.508	182.889	120.5	447.809	535.4	1666.57	630.726	451.293	239.599	638.823	698.066	1017.25	402.544	349.032	307.547	365.483	318.349	1020.59	745.677	972.818	746.309	342.149
cct-6	311.005	352.753	231.158	69.1481	162.123	188.84	56.519	32.8735	266.069	231.995	972.386	304.733	308.168	87.6858	124.837	232.678	177.244	119.722	167.302	144.102	117.065	343.207	560.778	427.688	395.987	495.464	149.04
cdc-6	13.6052	3.13696	0.645845	0	29.5562	18.9866	3.82221	0	0	0	14.6765	14.3374	0	0	0	0	0	23.8602	1.04696	0	22.814	178.216	72.9915	36.9141	32.3895	42.0057	13.2534
cdc-14	293.638	105.976	231.948	222.304	1292.98	187.274	79.1913	86.965	87.3854	199.86	88.7863	126.256	348.312	147.292	6.57479	82.0282	322.196	155.994	355.794	75.9007	119	403.385	161.625	71.6787	306.564	231.67	357.101
cdc-25.1	0.387493	16.9987	0.991591	5.2089	22.3869	8.08342	4.43173	0	0	0	0	0.912725	0	0	0	0	0	18.2869	0	0	6.60926	257.641	55.8758	28.3352	7.02484	6.10446	2.29443
cdc-25.2	2.29533	105.432	0.759284	2.29337	14.5323	49.4522	8.57063	1.54844	2.92524	14.9031	0	1.25997	10.1626	14.6653	0	39.2401	0	7.72223	234.095	36.283	41.0457	0.427646	39.5341	12.3289	115.2	13.252	72.2843
cdc-25.3	0.172671	0	0	0	0	0	0	0	0	0	0	0	0	0	0	0	0	0	0	0	0	0.0468196	1.16689	0	0	0	0
cdc-25.4	0.112618	0	0	0	0	0	0	0	0	0	0	0	0	0	0	0	0	0	0	0	0	0.0708268	0	0	0	0	0
cdc-42	76.4825	226.297	100.555	131.677	67.5504	52.917	31.5376	54.1873	83.5742	70.6832	58.9063	87.8385	51.451	151.265	55.671	98.3049	107.54	96.5946	128.318	101.677	93.6495	128.908	103.87	194.867	103.783	140.18	63.4729
cdd-1	0.0956233	0	30.9469	11.8771	9.07252	0.154095	8.47756	28.6197	2.82102	0	43.7627	0	0	0	0	29.821	0	0	0	0	24.0784	0.0384911	0	0	0	0	7.87569
cdd-2	5.40032	2.28967	0	3.22575	2.43884	8.03853	6.75663	18.0122	6.42361	22.304	0	10.9225	14.7059	9.81422	0	21.146	0	2.69718	0	3.63478	26.8743	40.8491	5.60487	0	43.0143	2.48117	5.84937
cdf-1	24.6772	100.915	125.045	111.048	45.6948	35.0569	16.5648	2.64533	9.23092	97.8713	3.67363	37.6503	46.5982	63.2062	0	131.858	20.2399	35.6718	31.2623	9.78282	147.063	0.858814	21.7919	39.2717	39.6427	76.6489	32.2329
cdh-3	3.24939	4.87464	20.923	24.9556	2.63751	445.388	24.1219	7.00074	290.876	0	8.91075	22.2986	51.8118	0	0	45.0785	23.0261	102.482	2826.44	63.7284	22.273	2.34232	172.493	32.5693	32.21	0.839381	19.7198
cdh-4	17.4398	1107.67	580.662	834.309	523.135	134.493	62.6742	11.4283	656.602	992.384	1328.29	1064.92	4942.89	951.931	629.75	726.974	474.546	228.814	273.288	503.733	163.376	8.61693	3335.36	660.021	467.416	199.972	89.9055
cdh-5	1.19615	1.50801	131.67	306.498	1.62417	1.44719	1.52239	0	6.92506	0	0	0	0	0	0	7.07629	0	0	0	0	6.79378	5.12065	2.71096	0	0	1.40837	0
cdh-7	1.07829	0	0	3.63774	4.39584	192.755	90.3792	327.523	4.41505	0	0	1.12597	0	0	0	0	0	1.03308	5.80167	0	6.54329	0.406974	1.25533	0	89.411	0	1.47867
cdh-9	0.616102	0	64.4708	74.1499	0	0.381625	5.26361	0	0	9.08224	0	1.54303	0	8.79755	17.5012	22.1857	0	3.76336	29.9298	0	0.471449	0.781659	0	0	0	0	0
cdh-10	3.47781	4.71377	0	5.28703	14.1997	752.371	213.969	820.524	28.9743	0	0	3.16792	0	4.67652	15.1161	0	0	1.19796	7.84634	121.784	21.5888	11.6881	1.39186	0	2.04622	0	2.36018
casy-1	15.926	233.867	10.491	129.472	5.45669	15.3819	53.8558	2.70864	7184.71	4368.24	1652.33	3098.12	2228.82	1983.04	1368.29	3211.66	1014.89	77.4687	136.407	28.6734	5.40495	2.72539	78.6983	137.966	22.0081	17.0445	145.193
cdk-1	0.492567	0	0	0.178969	1.74951	24.1733	0	0	0	0	0	2.11561	0	0	0	0	0	0.365297	43.6453	0	1.63209	91.9215	142.641	6.67576	25.6505	17.7077	0
cdk-4	0.423336	2.39967	0	0.370828	1.83059	17.0705	8.63251	7.09511	0	0	4.82128	34.1031	17.1987	0	0	0	0	4.06036	7.69503	11.3626	12.8508	0.414661	13.8444	0	58.8803	9.98679	6.66405
cdk-5	18.803	14.3651	21.4695	16.0666	0	9.18287	5.89414	27.5414	0	10.278	124.112	25.9638	93.9274	0	4.69184	59.7627	0	3.70571	57.3194	0	12.1129	68.8853	21.8582	60.8431	2.25752	22.6205	12.3115
cdk-7	15.0343	36.1763	9.01331	22.5797	91.7483	45.8814	16.1632	4.14161	36.0722	6.99081	5.79673	32.9698	44.9725	123.783	0	23.4449	0	13.3203	7.11874	15.2135	33.5545	165.856	49.7061	13.8639	77.4225	114.331	40.3236
cdk-8	14.8826	23.7917	27.1319	16.8473	16.8552	27.7212	8.73574	6.17936	0	91.0953	4.3581	19.0408	11.2652	4.44172	0	20.2971	58.6915	13.3607	78.2664	19.0477	19.1638	109.632	45.3556	9.73644	32.7621	12.5467	27.2879
cdk-9	15.0664	17.6348	66.7673	24.9386	25.5246	30.7136	8.69832	5.55633	29.6531	57.1152	55.7574	39.1702	0	22.1609	0	27.6187	7.85009	32.6058	21.3078	26.875	51.7789	90.6855	45.6315	30.0985	34.4498	47.0776	38.1236
cdl-1	1.27179	3.64804	0.462783	17.1299	5.99596	41.4296	0	0	0	0	0	0.391168	0	0	0	0	19.6452	10.9844	22.4303	0	6.46663	167.149	132.264	33.1975	90.9396	68.7003	0
cdr-1	0	2.66127	0	0	0	0	0.860606	0	1.91866	0	0	0	0	0	0	0	0	0	0	0	1.59391	0	0	0	0	0	0
cdt-1	2.64166	0	19.9386	0	2.43884	45.3522	0	0	0	0	0	10.1434	21.1864	0	0	0	0	4.15021	6.45849	2.01253	39.7823	159.708	196.429	15.6198	68.189	39.2797	5.53667
cec-1	29.9166	80.5283	152.721	105.091	134.623	85.7777	21.2372	10.1175	131.461	411.851	167.364	311.416	142.719	361.746	200.452	323.53	266.91	78.0352	186.401	140.158	182.871	2.86288	23.3046	115.912	84.196	94.1965	146.125
ced-1	167.502	73.9826	216.043	104.165	35.1279	279.215	152.821	87.1217	428.383	13.6045	9.59619	117.299	251.939	43.0034	18.5625	72.8202	84.0831	257.863	123.781	200.033	249.619	176.457	762.476	83.693	535.896	124.211	106.876
ced-2	3.49937	5.39907	1.88452	13.0343	2.11097	10.8757	4.97677	4.89778	13.0413	7.22178	20.6838	17.6974	0	3.17203	0	0	0	12.989	14.0853	20.2809	15.9623	44.5435	37.701	28.6918	6.44552	6.39432	9.34878
ced-3	0.418455	0	0.894951	0.741655	0	17.2692	0	7.13165	0	0	20.7167	0	0	0	0	43.9434	0	0	2.09392	0	4.03661	67.916	20.9547	0	19.1409	3.50298	2.15315
ced-4	5.54048	19.0623	48.1951	7.12082	18.8791	13.7046	1.6561	3.34042	0	0	41.3204	7.54649	0	0	0	5.4525	8.10872	10.8966	37.0577	20.6008	3.40854	57.7211	42.1048	7.55435	23.1023	22.3145	8.68844
ced-5	47.4451	192.257	154.919	90.1884	161.134	132.305	45.4032	43.2717	71.554	146.871	111.327	87.9449	68.1406	120.752	45.0892	68.6408	234.696	167.922	152.06	105.338	237.148	350.337	257.681	93.2938	162.484	137.642	120.289
ced-6	15.5229	28.064	35.7431	41.6356	7.54216	14.1328	18.3985	32.9391	2.47427	11.0394	8.75442	5.9727	0	0	0	0	0	10.0581	26.2317	40.2992	10.6157	39.2929	18.3111	29.0041	36.0159	17.3655	1.22934
ced-7	143.222	190.851	164.94	1222.77	309.591	273.857	197.773	263.843	264.103	918.728	346.984	198.173	122.74	139.769	127.415	223.661	376.28	1333.72	222.609	218.446	623.363	933.684	593.573	423.4	471.409	360.667	255.006
ced-8	0.377754	0	0	0	0	6.2104	4.78079	0	0	0	0	0	0	0	9.85494	0	0	0	7.8037	0	0	0.127614	0	0	0	0	4.94213
ced-9	18.6851	21.9972	72.5208	13.0934	12.9004	17.7526	11.1156	0	14.9787	14.6435	0	12.8942	0	0	10.1692	0	20.6113	9.84785	11.4547	3.51815	20.1313	56.2872	22.5526	21.223	19.0791	20.845	7.81469
ced-10	28.719	49.8621	42.5906	61.8201	44.9487	30.238	33.136	5.45631	38.8077	77.4504	24.4854	47.7483	11.0619	27.863	37.1423	228.252	104.816	126.401	39.2659	105.223	80.7731	57.1833	46.6078	71.6068	49.3347	67.0689	38.5224
ced-11	11.1091	0	2.85608	2.65193	10.0562	0.734784	45.0713	18.4091	0	0	0	0	0	0	7.20046	0	0	0	5.30037	0	0	0.291671	0	0	1.92547	1.0649	0
ced-12	41.9943	32.9675	118.075	148.016	45.3614	64.6408	28.4751	51.181	90.1484	66.192	147.909	157.391	131.807	164.519	320.01	165.506	273.351	70.8145	127.157	229.222	76.9322	261.507	180.248	156.027	118.244	108.316	134.055
ced-13	0	0	0	0	0	0.72545	0	0	0	0	0	0	0	0	0	0	0	0	0	0	0	0	0	0	0	0	0
ceh-1	0.0643263	0	0	0	0	0	0	0	0	0	0	0	0	0	0	0	0	0	0	0	0	0.255725	0	0	0	0	0
ceh-2	0.987383	0	248.588	37.8983	0	1.71124	1.90935	0	0	0	0	0	0	190.531	0	0	6.447	0	0	0	0	2.09952	0	0	3.49304	2.84472	6.06904
ceh-5	0.531771	1.71152	10.6701	3.57265	0	0.0547741	0	0	0	0	0	14.7076	0	0	0	5.59527	0	0	3.0578	0	0	0.140621	0	0	0	0	0
ceh-6	0.988105	0	0.6743	2.00904	194.618	0	3.18768	0	0	17.4213	0	37.8505	0	35.1284	0	0	0	0	0	13.0405	1.35326	0.651039	0	0	2.27085	0	0
ceh-7	0	0	0	0	0	0	0	0	0	0	0	0	0	0	0	0	0	0	0	0	5.36686	0	0	0	0	0	0
ceh-8	0.746319	0.737563	0	0	0	0.772489	0.482192	0	25.5649	0	0	4.9016	0	0	0	190.039	0	0	0	0	0	0.50074	0	0	4.75449	0	0
ceh-9	0.100351	0	0	0	0	0.571084	0	0	8.86851	0	0	8.24453	0	0	0	0	0	0	0	0	0.374248	0.303702	0	0	0.745474	0	0
ceh-10	0	0	0	0	0	0	17.0819	0	0	0	0	4.48978	0	75.4193	57.8874	0	356.288	0	1.5289	0	0	1.05045	0	0	0	0	0
ceh-12	0	0	1.21309	0	0	0	0	0	0	0	0	15.1355	10.1626	0	0	0	0	0	0	0	0	0	0	0	0	0	0
ceh-13	14.6275	0	3.31543	0.54374	0	52.255	4.20646	18.8239	0	0	0	42.5797	633.943	9.3668	0	0	0	2.08821	34.0991	0	0	0.392389	0	0	16.6136	0	2.45459
ceh-14	0.551015	0	0	0.742478	0	0.313285	0	0	13.721	0	0	2.69924	0	0	0	0	0	0	0	0	0	0.405857	0	0	0	0	0
ceh-16	0.256226	0	0	6.24825	0	42.8927	0.568403	0	0	0	0	16.9067	0	0	0	0	0	0	0	0	0.395545	0.657457	0	4.05518	0	0	0
ceh-17	0	0	0	0	0	0	0	0	0	0	0	87.5348	0	0	0	0	0	0	0	0	0	0	0	0	0	0	0
ceh-18	76.5233	83.0007	267.727	365.136	222.741	51.2848	172.099	15.8179	2.12459	24.4071	485.865	83.8273	341.109	37.2636	25.5833	208.109	0	68.1505	175.147	4.72626	67.9775	1.40237	10.2886	515.494	27.5874	39.1361	6.46057
ceh-19	0.36774	0	68.2371	0	0	0.0926691	0	0	0	0	0	0	0	152.909	0	0	0	0.541876	0	0	2.67897	1.38716	2.91605	0	0	0	1.25341
ceh-20	47.8635	160.954	26.8272	8.38978	7.99878	88.4198	30.7621	6.13851	33.3565	49.2548	223.822	104.708	183.121	88.5363	4.1336	161.673	36.3579	9.4611	100.464	26.4841	6.117	12.0665	3.65576	20.8507	145.654	110.032	39.084
ceh-21	17.143	8.50881	0	18.1121	2.58008	19.2452	7.24966	0	32.9876	16.3119	29.8985	45.2158	12.8205	41.7357	0	0	84.0687	6.9639	0	8.44176	12.405	1.20092	41.2295	59.4248	29.2744	34.5289	15.7369
ceh-22	0.483894	0	334.478	4.0583	0	0	0	0	1.22186	0	0	6.74809	0	31.9231	0	0	3.2235	0	14.3002	0	0.316645	0	1.05211	0	0	0	0
ceh-23	0.47977	0	0	0	0	0.133828	0	0	60.4477	24.7132	0	0	0	0	0	3.35414	9.25686	2.33168	0	0	0	0	0	0	0	0	0
ceh-24	0.606396	0	0	1.553	0	1.49729	1.26302	0	0	0	0	109.267	0	10.593	0	1.34525	0	0	0	0	0.303255	0	0	0	0	5.32779	0
pros-1	0.409264	0	5.33069	17.1927	374.462	1.97982	0	0	32.19	13.9519	0	0.625141	42.1674	45.8291	0	70.0362	0	752.695	180.581	98.882	2.39839	0.77427	0.513563	0	14.4545	0	171.184
ceh-27	0.414367	0	2.07129	92.9928	0	0.294761	13.8222	0	0	0	0	45.4821	57.0389	112.728	0	3.16597	0	0	82.1871	0	4.15394	0.104849	0	0	0	0	3.25831
ceh-28	0.0569228	0	0	0	0	0	0	0	0	0	0	0	0	0	0	0	0	0	0	0	0	0	0	0	0	0	0
ceh-30	0.0175169	0	0	3.15728	0	0.549442	0.312218	0	0	20.2388	0	0	0	0	0	0	9.25686	0	45.291	0	0	0.259551	0	0	0	0	0
ceh-31	0.18429	0	0	0	0	0.209842	1.46946	0	3.14193	0	0	21.2992	0	0	0	0	0	0	38.4227	0	0	0.119908	0	0	0	0	0
ceh-32	1.62429	3.49188	13.5172	109.275	8.4439	3.88956	197.942	241.035	6.84877	20.7512	0	208.765	260.901	686.553	0	1015.95	20.3112	5.87116	310.41	0	1.0869	0.31527	0	9.13667	0.808476	2.42857	11.7536
ceh-33	6.16028	0	0	0	0	0.193251	5.50079	0	0	0	0	0	0	0	0	0	0	0	0	0	0	0	0	0	0	0	0
ceh-34	19.0098	0	142.158	70.7778	57.9334	0.229603	3.17917	0	0	15.6875	8.04842	0	0	442.261	0	0	0	0	0	0	1.55946	0.0539274	3.58732	0	0	0	219.479
ceh-36	0.1581	4.39344	0	0	0	0.279575	0	0	11.0556	0	0	0	0	0	0	0	0	0	0	0	0	0	0	0	0	0	0
ceh-37	0.532437	0	0.41223	9.10672	0	0.204095	0.903263	0	108.066	101.597	0	0	0	0	0	0	0	147.192	79.0367	352.014	201.244	0.428099	1.19135	0	0	0	0
ceh-38	44.1478	76.0419	75.4238	100.849	59.0624	66.915	16.3031	7.3844	100.406	121.368	58.9165	201.054	163.192	114.113	57.8397	69.0215	62.651	61.6257	142.85	115.063	108.726	137.284	72.9663	65.5187	84.8569	61.7715	51.2019
ceh-39	12.646	2.46153	19.6449	1.4927	0	17.4101	0.23794	0	12.4945	34.5514	42.7902	16.275	20.0583	95.4678	0	2.18522	32.3699	3.97638	0	0	11.1011	8.73977	92.5625	6.52801	18.4104	10.3109	25.8669
ceh-40	0.683054	2.51297	0.991591	0	0	0.692812	0	3.62177	0	0	0	0	0	0	0	0	0	0	0	0	8.72261	1.09025	0	0	1.48467	0	0
ceh-41	17.8451	14.292	0.6743	27.3587	8.94378	13.0977	1.23306	10.4721	0	6.8164	7.24942	14.0949	11.7371	23.6739	0	1.50791	0	15.9286	2.46322	0	2.04838	1.0853	34.1196	17.2176	10.0878	12.0111	27.8197
ceh-43	0.489156	0	0	10.4328	0	0.945282	34.5412	0	55.1102	89.9707	13.2698	2.17442	3.47705	0	0	0	248.262	10.8406	814.357	0	10.8641	1.68062	0	0	1.46919	0	0.476311
ceh-44	68.5644	23.3429	155.898	62.6331	156.12	197.498	61.1393	182.464	236.791	660.928	376.2	668.153	432.929	634.003	266.312	577.559	401.592	182.441	58.9107	65.8519	251.719	293.413	117.165	197.749	127.66	67.5038	119.113
cpg-1	0.0567344	0	2.32029	4.49326	0	0.875789	0	0	0	0	0	14.4006	0	0	0	0	0	7.39024	1.04696	0	1.19628	539.057	1.76829	7.43207	0	0	1.1782
cel-1	26.587	25.1855	69.5561	53.0642	27.4294	49.7633	39.7983	0	43.2201	58.9173	55.212	53.0882	41.3461	24.8738	37.3593	61.0287	0	23.909	50.1376	17.1818	75.9849	198.421	89.0077	40.5134	74.7685	46.4005	28.855
cep-1	1.46182	1.24017	0.908364	3.84765	0	6.35939	0	0	0	0	9.29817	2.69924	0	21.5739	0	7.57495	0	1.12888	7.03601	0	4.99409	190.987	14.9614	2.84785	3.86202	13.0241	1.51518
ces-1	0	0	0	0	0	0	0	0	0	0	0	4.32115	8.53242	0	0	17.101	0	0	0	0	0	0	0	0	0	0	0
ces-2	0.22682	0.792084	0	0	4.01196	0.302328	0	0	0	7.91954	0	0	0	9.65065	0	0	0	0	0	0	1.55829	0.107492	0	0	0.771312	0	0
cey-1	1789.82	1472.29	531.013	387.714	578.522	430.721	261.153	315.522	1175.93	1170.92	1020.9	1246.12	1729.6	1393.82	1303.34	1495.52	1166.97	523.073	489.741	258.906	72.0887	503.105	496.969	1229.27	496.204	483.361	1110.34
cey-2	0.628238	0	0	1.72304	2.84441	0.0796066	1.51973	0	4.36635	0	19.1006	0.130389	0	18.5158	0	0	0	1.12888	3.05076	0	0.656352	286.979	2.80783	0	0	0	2.51323
cey-3	0.764415	0	5.56615	7.15423	4.03692	0.186185	3.16752	0	3.7114	0	0	0	0	15.4598	0	0	0	0.730594	0	0	0	433.237	4.15033	5.47678	2.68295	0	1.94809
cey-4	562.069	877.444	375.614	268.031	491.514	326.07	198.918	250.471	395.304	587.674	379.289	332.524	504.152	329.033	240.606	288.581	441.654	228.146	186.888	174.418	188.595	1151.21	351.177	461.131	504.423	244.273	366.543
cfi-1	44.2618	0	52.7595	11.1033	0	1.29535	7.85011	0	192.179	0	0	164.432	622.662	0	0	0	0	1.62018	192.147	0	2.28026	0.300665	1.2674	0	0	0	3.25831
cft-1	0.60459	0	0	0	0	3.93833	0.982515	3.92129	3.22731	0	0	0	0	0	0	0	0	0	0	6.50094	3.30817	0.762419	0	0	0	0	0
cfz-2	17.2578	0	81.1123	14.8924	0	7.93992	5.63105	22.2761	11.5639	211.123	18.5502	59.3861	0	117.415	4.89505	17.5656	0	96.4593	47.6959	87.4776	0	0.81083	0	0	0	0	3.2874
cgh-1	122.067	177.232	154.025	211.221	124.297	125.501	64.0736	89.3982	166.204	97.9001	118.426	146.938	317.141	116.577	32.0979	171.147	430.842	136.643	139.927	125.013	75.7959	1800.23	226.33	347.45	139.591	306.815	74.4628
cgp-1	36.2473	68.1282	84.5404	155.394	31.9862	68.8655	38.2435	46.5315	60.8836	51.8551	88.4397	92.0462	11.4416	43.1806	10.358	53.7598	193.926	92.9489	170.234	154.928	150.397	233.674	85.4899	105.011	104.613	90.1202	45.3945
chd-3	180.605	441.699	279.221	140.137	195.45	245.791	35.2911	46.9609	889.845	898.571	223.029	551.496	314.357	518.339	179.069	578.437	301.977	155.265	220.945	234.063	342.941	4.22977	272.942	1017.83	391.522	394.853	185.441
che-1	0.06829	0	0	0	0	0	4.94746	0	6.17235	0	0	0	0	0	0	0	0	0	0	0	0	0.07977	0	0	0	0	0
che-2	0.369181	0	0	0	0	0.76629	0	0	202.304	166.881	0	0	0	0	0	0	0	12.8928	13.1588	0	1.2254	0	0	0	0	0	1.53412
che-3	2.23398	6.86574	4.67639	0	13.6836	2.02337	2.69293	22.6665	3570.47	920.176	0	26.9773	0	66.7978	14.1949	48.8569	0	9.45877	78.1818	0	7.69881	3.91184	2.7827	0	7.70092	0	457.945
che-6	0.401198	0	37.1816	0	3.7748	0.392826	0.985991	0	0	0	0	0	0	0	0	0	0	0	0	0	0	0.0701347	0	0	0	0	0
che-7	2.26181	0	134.708	0	6.91592	2.58752	1.54163	1.89418	177.41	40.9618	0	24.5236	0	16.416	0	1.57856	0	0	7.14398	0	0	0.280578	1.94795	0	3.31894	0	2.67773
che-11	0.576796	2.51994	0	0	22.9426	0.429792	2.12451	0	891.535	175.689	0	0	0	0	0	0	0	1.69742	134.025	0	0.481822	1.27158	2.31366	0	0	0	2.67409
che-12	0.542666	0	0	0.656541	0	1.35417	1.99505	11.4816	1240.08	395.501	26.6529	0	20.3252	14.5421	0	70.9771	9.17566	643.006	50.1015	103.171	1.11987	0.259066	0.925168	0	0	0	0
che-13	0.989127	11.7824	0	0	0	23.0393	11.2915	0	175.629	116.126	25.373	0	0	0	37.8329	0	0	10.9231	18.6769	0	0	0.582859	0	0	30.6433	0	0
che-14	0.631539	0	0	0.399847	0	93.6612	31.3755	126.201	0	0	0	0	0	0	0	0	0	119.942	346.381	177.992	0.666446	0.342539	19.5026	0	79.9268	0	1.36114
chs-1	0.264032	0	2.7767	2.09318	1.74951	2.21304	2.98429	0	6.67218	0	0	0.260779	0	0	0	0	33.4328	0.76358	1.04696	0	6.12039	346.833	63.0586	1.93005	7.98295	11.6776	1.11394
chs-2	5.98591	14.6665	525.68	3347.88	2.11097	5.39907	4.29434	0	2.07269	7.23772	0	1.68992	0	20.5885	0	0	0	9.73071	12.4146	5.65202	7.04652	14.1293	1.44783	32.1776	13.0956	22.5098	4.24558
chk-1	1.5502	6.77348	0	0	0	25.2182	1.11781	0	1.63588	0	0	0	0	0	0	0	0	0	2.0038	0	1.87166	94.5296	95.8952	0	45.8043	10.1352	0.823688
chk-2	1.25682	0	0.925566	0	0	1.28638	0	0	0	0	0	10.4654	0	0	0	35.1968	0	1.46119	2.09392	0	11.2114	202.337	3.28134	0	1.19444	0	0
chn-1	11.7786	41.7917	26.5654	48.7861	19.8548	28.3227	5.10771	4.96993	30.5407	107.198	83.4057	26.0142	118.064	53.1023	14.7824	116.197	144.977	46.3659	32.3222	22.7319	26.6148	87.3768	55.2892	57.2174	44.795	75.1526	24.6031
cho-1	0.570615	0	40.404	7.16327	58.6623	2.82689	4.05201	0	104.26	220.684	0	2425.5	53.8593	101.137	7.96483	47.7887	16.2174	0.81009	0	0	0	2.05884	1.97853	0	0	0	1.04599
chp-1	50.0449	80.2321	52.4993	75.1616	20.8713	55.4734	28.582	11.1118	67.0785	81.8794	22.3434	47.9538	81.4296	25.5458	16.3592	87.2277	59.3178	34.7114	65.9399	13.8893	28.0111	143.477	94.8394	52.8425	119.405	65.3119	46.7567
cht-1	0.28224	0	44.7185	25.3286	6.40388	0.300914	0	0	0	0	0	0	0	0	0	0	0	4.66734	0	0	0	0.0941048	0.521604	0	0	0	0
cic-1	4.46502	1.50801	14.1127	53.0779	7.59029	8.9902	12.8443	8.76317	2.41392	0	0	26.4982	91.4645	0	0	7.56649	6.89308	28.3397	18.0213	0	15.7814	37.5401	13.51	9.05726	4.21886	10.272	3.18993
cit-1.1	21.0833	15.5464	15.0851	28.073	27.2896	39.3303	11.4603	29.7846	71.522	44.3536	0	35.018	43.1034	27.6932	0	5.15374	59.4879	40.0865	10.8249	36.982	28.4849	113.148	95.3098	45.7133	32.1143	27.4325	21.9151
cit-1.2	27.9697	43.5621	71.0937	27.7232	49.3778	28.6066	21.4487	20.3653	71.0882	7.51993	5.85912	58.3184	52.4006	23.5791	44.6694	33.9995	66.3054	50.3072	84.5931	16.2093	54.4814	71.2654	40.0794	21.0045	25.495	21.0993	38.5186
cka-1	74.6922	6.08876	36.6911	4.81554	21.3469	1.61343	17.7508	4.10288	35.6646	0	45.4776	1.53345	0	19.0701	3.22099	0	0	285.256	31.2609	337.146	43.6493	92.7442	14.3399	1.93005	2.45833	4.93385	7.69314
cka-2	19.0062	41.3834	13.1539	10.0157	0	1.37395	8.58387	0	59.9212	47.3114	44.5435	194.005	20.0016	105.386	123.724	58.3268	67.5293	1.92045	0	0	0	0.104413	3.51766	99.3214	0	29.1718	8.47844
ckb-1	2.49684	0.698377	0	6.69135	6.49468	9.88177	3.61961	0	0	9.64608	0	0	16.8919	0	0	0	0	17.5253	3.84752	0	8.73375	0.68241	12.99	7.67952	9.80612	1.63328	9.38369
ckb-2	1.34112	3.47944	0.584211	0	8.76675	3.51089	42.1903	1.35432	0	4.09836	0	2.91486	13.7741	27.2198	0	26.9616	0	0	5.01305	6.79055	6.07277	0.189063	5.52152	24.9233	15.3601	7.28154	15.4046
ckb-3	0.109473	0	0	0	0	0	0	0	0	0	0	0	0	0	0	0	0	6.15669	0	0	0	0.144452	0	1.97101	0	0	0
ckb-4	3.53718	0	5.63208	0	19.711	23.8543	2.85976	6.68083	17.8147	21.2902	24.0644	9.2232	0	0	0	0	52.2354	31.4181	49.6922	5.34874	26.2644	0.141797	28.5718	26.5701	20.9941	4.35742	12.3695
ckc-1	0.18677	0	0	0	0	0.232035	6.86024	0	0	0	0	21.2391	0	9.65065	0	18.6557	35.1605	0	7.64588	0	44.9602	0	0	0	0	0	1.04599
cki-1	2.2158	3.1879	9.17999	8.80716	0	75.6552	2.72997	8.70155	0	0	6.27675	3.04685	0	0	0	5.34629	0	4.02339	54.7636	14.9971	3.38875	0.440348	11.8157	12.1737	35.8413	23.936	22.6784
cki-2	3.9873	0	8.05979	7.82528	5.84767	16.0165	12.0285	0	0	0	22.8551	4.12172	0	0	20.2004	1.59981	8.46984	20.8583	115.6	4.45125	34.6741	81.5028	24.5001	18.2916	27.1084	10.5085	20.4811
ckk-1	88.5871	36.4233	9.89352	13.8418	21.7892	7.14093	13.5441	0	450.006	371.631	581.747	333.553	160.802	240.027	77.6147	464.055	38.3862	11.1989	63.4222	54.6983	18.1359	4.32742	6.13815	9.80365	11.6912	20.3502	15.1575
cku-70	5.10747	11.6466	11.6507	22.2955	2.14645	57.3912	5.25283	3.1956	40.2384	21.0741	9.59619	6.50495	0	9.3668	0	1.50791	0	19.159	13.836	12.6779	110.203	162.744	132.667	20.2516	104.167	81.4558	14.989
cku-80	1.79776	1.50801	4.51285	19.8248	8.61856	37.942	14.0647	11.4762	4.43152	0	0	8.84967	0	25.0765	0	0	0	21.0871	11.134	106.398	57.8477	153.955	111.29	20.2781	60.1057	40.1999	11.8984
cky-1	0.177994	0	28.7051	23.5778	0	0.709002	1.87244	0	2.15936	0	0	3.57503	0	0	0	0	0	0	0	0	0	0.0756945	0	0	0	0	0
clc-1	0.16301	0	0	3.60774	7.04305	0.548448	0	0	0	17.819	0	0	0	0	0	0	0	0	0	3.33111	5.04979	0	5.86941	0	0	0	0
clc-2	0	0	0	0	0	20.7327	7.57438	2.23489	0	0	0	0	0	0	0	0	0	35.6663	14.1735	9.02462	0	0.101245	32.9933	0	14.3889	0	1.6437
clc-3	0.507725	392.909	0	0	0	13.8723	0.718316	0	17.4353	100.66	0	87.64	33.557	31.3765	0	45.4234	2.21147	7.16626	23.7727	0	0	0	0	0	2.75641	16.3029	18.3476
clc-4	0.0450545	0	0	0	0	0	0	0	0	0	0	0	0	0	0	0	0	10.4162	0.792424	0	0	0	0	0	0	0	0
clc-5	0.108947	0	0	0	0	41.3029	39.0148	29.8196	0	0	0	0.659894	9.43396	0	0	0	0	65.7048	25.0812	116.773	0	0.0215956	41.6003	0	43.9533	1.67876	0
cle-1	6.32895	18.3142	17.8778	29.508	17.0512	13.5397	24.174	52.6843	52.3085	33.3993	104.709	2604.35	6157.27	80.1395	0	75.2668	4251.77	2.41642	13.3523	18.0245	26.5618	5.0476	1653.72	19.0051	3.66947	28.9955	27.0496
clh-1	3.01972	0	0	173.865	0	88.0903	201.427	442.53	318.67	18.2783	0	3.78184	3.49162	235.247	0	145.761	615.615	154.686	188.521	333.411	2.15374	0.651606	29.3336	0	65.126	0	0
clh-2	35.584	47.8154	15.6363	12.1119	0	1.62499	0.283912	6.91247	88.2289	228.178	403.209	533.725	202.146	193.423	0	83.7244	0	2.38652	0	0	0.656458	1.23449	0.343064	0	2.83051	0	0
clh-3	0.449292	2.24533	164.435	0	0	0.944248	9.03029	7.59474	0	0	0	0	0	0	0	0	0	59.7703	9.76677	0	231.648	0.350603	21.2295	0	0	0	7.37277
clh-4	0.526509	0	0	0	0	22.2037	7.27267	1.35432	0	0	0	6.09882	21.1864	0	0	0	0	0	51.7052	13.5788	0.81045	1.01513	0	0	30.3617	0	0
clh-5	37.5831	50.3386	46.3069	9.71939	53.8007	44.5066	20.7022	13.7501	68.5356	43.2277	29.4476	57.6066	16.337	73.0499	0	86.5733	47.6805	65.5834	8.9015	18.475	56.9639	166.585	95.8797	52.7549	87.7623	61.3414	94.3594
clh-6	28.4045	24.4847	40.3758	21.3132	8.65679	34.4711	20.1366	3.22142	33.8733	14.0115	0	21.3151	5.8548	11.4972	0	0	18.4322	27.1098	13.8598	16.0462	81.1777	102.618	81.0352	33.9131	58.9035	80.2524	32.7583
cpi-2	34.4133	91.9193	65.3596	72.9143	76.3255	47.1183	65.004	40.4658	120.807	122.755	119.061	70.6602	42.8642	104.947	119.772	70.2518	77.1203	84.5967	75.8068	121.307	33.3809	33.7277	64.1449	183.506	40.3547	44.5763	178.161
cpi-1	37.2071	4.90446	46.9903	1.95715	0	4.27508	57.9557	1.54844	0	0	0	0	0	0	0	0	0	5.73564	0	0	0	5.00073	0	9.29113	0	0	17.1724
clk-1	15.2043	20.7	14.9237	5.63558	8.25797	15.2092	5.08747	1.54844	20.7893	14.637	16.2395	13.3931	53.3324	21.4681	39.1432	20.4939	32.0377	14.1343	7.32069	4.89141	4.66994	21.7391	21.6737	16.3823	14.5472	16.4153	15.3582
clk-2	0	0	0	0	0	0	0	0	0	0	0	0	0	0	0	0	0	0	0	0	0	0	0	0	0	0	0
cln-3.1	0.249254	0	0	0	0	0	0	0	0	0	0	0	0	0	0	0	0	0	0	0	2.74729	0	0	0	0	0	0
cln-3.2	9.68563	17.8955	6.16359	9.90603	13.0566	19.5951	6.93291	3.09689	6.31728	49.2901	0	15.6551	25.1256	0	0	19.5938	42.154	13.5191	31.6704	0	27.2808	15.0646	68.3534	34.1584	53.2346	59.3054	17.783
cln-3.3	0.915111	3.84686	0	0	0	0.0937065	0	0	0	0	0	4.9016	0	0	0	7.97645	0	0	0	0	29.6208	0.200942	2.75914	0	7.94047	0	0
clp-1	208.451	452	253.943	214.305	87.8999	121.38	242.421	47.6592	259.791	361.188	347.81	513.484	595.564	225.5	226.432	720.13	149.813	534.874	267.548	185.562	431.469	185.534	242.001	136.697	174.888	152.088	119.327
clp-2	13.5114	11.1366	40.3199	23.6026	34.2832	26.3192	7.43003	0	15.7944	0	0	2.55227	4.37828	0	3.22099	3.48354	22.9896	22.7631	2.0038	13.3902	79.9495	184.537	39.6859	54.9498	47.7517	59.0595	19.9573
clp-3	0.244184	0	0	8.34082	0	0.140536	0	1.35432	0	93.161	0	0	0	0	0	7.60046	0	0	0	0	0	1.16973	0	0	0	4.93739	10.1543
clp-4	37.7529	232.971	24.685	43.2637	5.21825	21.1702	73.0843	63.3933	750.013	729.5	172.317	656.928	335.379	122.241	451.139	250.961	211.408	151.132	119.671	108.564	106.077	4.0737	124.305	153.721	307.236	128.748	64.842
clp-6	0.331425	1.05861	0	0	0	0.856896	0.780874	0	0	0	0	0	0	0	0	0	0	0	0	0	0	8.14676	0	0	2.87251	0	0
clp-7	11.7684	14.5895	89.7977	142.902	66.1031	185.896	160.855	197.305	74.6853	87.9836	7.48503	18.981	69.9016	21.8386	0	50.7365	75.5051	176.029	287.046	201.172	66.7213	157.091	100.05	85.0536	193.497	54.9561	65.4093
clr-1	293.456	333.348	2.85282	74.0887	17.4346	110.207	202.372	209.089	114.634	177.829	192.081	354.033	294.798	80.2668	146.182	313.51	505.121	143.246	317.592	130.768	152.511	240.341	182.569	587.627	194.483	440.112	112.823
cls-2	18.3159	74.1915	59.276	161.86	159.256	75.3159	49.8063	71.6349	94.752	79.956	125.459	68.978	54.3753	37.0432	66.0529	30.2584	51.078	154.248	94.0343	60.717	28.8689	202.799	120.641	45.1128	56.5621	49.3685	47.9603
clu-1	569.158	125.447	253.934	160.147	63.3176	176.012	167.469	145.493	47.0665	84.3644	116.336	89.3953	118.828	202.792	80.9649	133.549	297.696	142.759	109.103	90.3893	681.864	494.039	519.769	40.7482	247.809	404.133	267.673
clx-1	0.137098	4.33478	0	0	0	0.48115	0	0	0	0	0	0	0	0	0	0	0	0	0	0	0	0	0	0	0	0	0
cmd-1	550.041	1064.13	460.325	803.196	749.278	262.06	279.128	653.342	1642.01	1960.95	1710.25	2208.12	1912.96	1561.68	997.178	5776.46	509.424	587.703	810.579	613.123	348.516	173.333	538.699	725.296	351.9	359.719	275.463
cmk-1	36.987	38.431	11.4784	1.06245	0	4.82998	2.35817	0	568.122	460.811	256.48	229.617	172.53	228.008	618.071	467.363	40.4448	16.5872	8.77248	3.18593	1.76469	5.78586	0	9.55381	2.12338	1.37567	3.90231
cnb-1	41.6541	320.455	58.0385	37.0509	37.4946	9.77176	5.91035	21.6609	146.437	299.401	214.299	152.545	330.786	196.896	82.755	297.798	115.214	32.55	42.0814	2.01253	15.6558	0.211362	7.79111	21.4122	11.1024	13.3923	33.9405
cnc-1	0.148426	0	0	0	0	0	0	0	0	0	0	0	0	0	0	0	0	0	0	0	0	0.0235768	0	0	0	0	0
cnc-2	0.392353	0	0	0	0	0.607416	0.942639	0	0	0	0	0	0	0	0	0	0	1.03308	0	0	0	0	0	0	0	0	0
cnc-3	0.245065	0	0	1.65136	0	70.0826	42.5373	308.024	0	0	0	0	0	0	0	0	0	0	13.9357	0	0.938121	0.117141	0	0	0	0	9.50164
cnc-4	0.486022	0	0	1.08748	0	38.3265	84.5841	17.7916	1.11412	0	0	0	0	0	0	0	0	0	1.5289	0	0	0	0	0	0	0	0.888271
cnc-5	0.0323763	0	0	0	0	0	0	0	0	0	0	0	0	0	0	0	0	0	0	0	0	0	0	0	0	0	0
cnc-6	0.533388	0	0	0	0	0	0	0	0	0	0	0	0	0	0	0	0	0	0	0	0	0.033359	0	0	0	0	0
cnd-1	0.0868013	0	0	0	8.49538	0.0772516	1.02717	0	0	0	0	0	0	0	0	0	0	0	0	0	0	0.201754	0	0	0	0	0
cng-1	0.103445	11.7465	0	0.669679	0	0.445865	2.30743	5.10887	38.4936	438.809	49.3818	4.2494	0	0	0	0	0	6.44641	0	0	5.33821	0.21928	0	0	10.322	0	0
cng-3	0.184948	0	0	0	0	0.763825	0.6697	0	57.8299	0	0	0	0	0	0	0	0	0	42.7109	0	0	0.187275	0	0	0	0	0
cnk-1	34.3372	26.5159	65.3954	36.0526	19.0877	27.2112	9.02329	24.4349	63.6029	93.6857	54.124	71.2284	58.2357	45.5043	8.55227	57.9591	76.3968	27.6118	64.8663	18.5946	81.1077	110.608	58.3683	12.2187	17.1008	54.9756	59.2303
cnt-1	40.0043	113.875	93.672	286.272	2.35393	83.0525	74.3884	104.654	98.6601	98.392	55.1352	124.976	156.45	153.911	17.0362	140.189	127.981	83.9272	135.073	100.529	77.7493	77.5701	67.6332	346.468	89.3348	101.906	68.7777
cnt-2	42.6004	40.87	407.703	398.185	101.908	109.401	72.0233	55.2931	84.8111	225.732	207.423	213.004	99.8785	277.394	16.9501	312.608	56.577	106.936	820.1	106.59	104.012	96.6003	238.488	120.864	99.3042	129.69	194.963
cnx-1	184.453	220.276	266.43	307.27	76.9012	389.362	144.847	217.904	409.525	289.865	404.496	373.249	580.442	281.041	210.627	503.407	1243.01	716.427	604.342	325.282	642.188	747.727	608.416	643.161	869.501	698.712	458.591
cof-2	7.81466	6.47242	0	0	0	2.36847	2.56531	0	0	0	0	0	0	0	0	0	0	0	0	0	0	0.980569	0	0	0	0	1370.15
cog-1	0.718472	40.9063	0	11.273	0	1.22906	4.16625	0	46.6179	0	6.27675	92.591	0	0	0	3.68846	0	0	8.32114	43.655	2.95937	0.0545778	55.7691	0	0	0	2.70082
cogc-2	21.1713	15.8456	13.5058	46.5534	63.2683	79.2656	10.2988	32.5235	40.5466	27.3224	49.2166	25.2585	11.4155	38.6161	47.4194	17.1317	37.1606	69.3661	59.1139	5.09996	52.0265	204.742	51.2717	102.6	57.0807	66.6898	57.6809
coh-1	24.2554	73.3095	214.233	72.2114	37.5085	82.7597	21.3562	33.9621	62.5089	19.8179	72.3721	58.4282	96.4447	107.643	122.334	71.4496	83.3022	51.0577	137.09	66.0499	141.156	1.86996	169.502	57.5343	55.6407	43.22	85.8643
coh-3	0.523286	11.8929	0	1.4927	2.43884	0.352905	0	0	0	29.8063	0	3.56425	0	0	0	0	0	0.365297	0	0	5.16446	185.702	0.498804	0	0	0	0
col-2	0.0728918	0	0	0	2.05548	18.1677	34.2358	7.16979	0	0	0	3.40907	0	0	0	0	0	0	0	0	0	0.688299	0	0	10.5392	0	0
col-3	4.14257	4.61845	10.9891	38.505	29.272	3364.38	3221.01	813.602	2.99911	0	20.094	19.2498	5.8548	11.4972	39.1888	31.348	7.00854	13.8115	67.2517	153.774	18.5206	6.19171	2.10401	18.4655	896.656	29.6196	15.1832
col-7	0.0123303	0	0	0	0	1.83975	4.93139	0	0	0	0	0	0	10.7229	0	0	0	0	0	0	0	0	0	0	0.968468	0	0
col-8	0.522033	0	0	0	0	1.506	1.90436	0	0	0	0	0	0	0	0	0	0	0	0	0	0	0.532376	0	0	0	0	0
col-9	0.123425	0	0	0	0	0.787779	1.07725	0	0	0	0	0	0	0	0	0	0	0	0	0	0	0	0	0	0	0	0
col-10	5.62204	3.49188	76.7552	58.1799	20.2143	3183.55	3915.81	1013.27	7.01582	29.8063	0	10.2272	30.8764	0	11.3943	13.1114	10.0338	52.4317	66.7849	174.587	13.8226	8.37786	6.15901	17.8236	548.789	17.8668	1.88815
col-12	2.96607	8.26832	0	20.1076	21.3088	489.171	3960.66	51.0036	0	0	0	12.6628	0	0	0	5.85308	0	16.1534	75.4524	26.0811	13.4302	1.15121	0	0	30.3936	10.6859	7.05241
col-13	0.411043	0	2.27159	3.89482	0	257.917	1801.97	31.6223	0	0	0	0	0	0	0	0	0	2.32772	81.3208	6.52027	2.08325	1.12172	0	0	18.0665	8.55364	2.73238
col-14	1.96413	28.9408	9.62001	19.062	9.45104	17.1909	1532.05	403.286	0	0	0	8.60456	11.815	0	0	4.7126	0	12.6128	2173.13	1592.82	1.22395	1.44196	0	0	26.0109	8.67737	0
col-17	9.05362	0	0	97.5793	16.4439	5798.77	9876.36	18099	29.4664	13.1148	30.4817	6.79206	35.7648	49.3754	0	1.57525	35.1816	20.4561	58.6275	60.186	27.9886	8.57542	14.0171	33.9902	932.226	29.7811	6.31567
col-19	0.235916	0	0	0	0	1.46763	0	0	0	0	0	0	0	0	0	0	0	0	0	0	0	0	0.526722	0	0	0	0
col-20	0	0	0	0	0	6.98376	3.52155	3.34042	0	0	0	0	0	0	0	0	0	0	0	0	0	0	0	0	2.68295	0	0
col-33	0.0855688	5.74501	0	31.5299	0	6.93895	23.4822	3.79737	0	0	0	0	18.8822	0	0	4.89661	0	0	980.591	0	3.56996	1.5463	0.56217	0	4.20434	0	2.7023
col-34	2.75937	18.9725	7.59284	155.395	1.47476	223.993	622.802	280.7	4.84754	0	0	33.2889	44.0063	15.2379	0	38.9673	44.891	8.47357	7817.37	10883.1	6.53632	6.24744	1.62111	4.85574	3430.84	2.13841	6.99896
col-35	0	0	0	0	0	3.74863	10.7978	0	0	0	0	0	0	0	0	0	0	0	0	0	0	0	0	0	2.35974	0	0
col-36	0.249157	0	0	0	0	3.16497	6.77375	1.51084	21.335	0	0	0	0	0	0	0	0	0	0	0	0	0	0	0	3.90788	0	0
col-37	0.478695	0	0	0	0	5.93609	7.9134	0	0	0	0	0.969706	0	0	0	0	0	0	0	1.71595	0	0	0	0	0	0	3.12024
col-38	0	0	0	0	0	1.8545	23.5748	111.871	0	0	0	0	0	0	0	0	0	0	0	0	2.06035	16.31	1.05211	0	0	0	0
col-39	2.04089	6.28539	2.27159	14.6461	4.69299	586.704	2498.7	9.26286	13.0735	0	0	21.5835	23.5849	0	5.85864	10.3886	0	26.9297	70.7656	4.72626	6.15227	2.00547	1.13914	0	72.1681	4.10733	9.66447
col-40	0.289249	0	0	0.54374	0	12.4411	15.563	3.02898	0	0	0	2.57911	0	0	0	0	0	0	17.3228	0	0	0.055957	0	0	0.671377	0	0
col-41	5.96308	7.89964	0	54.373	0	833.25	5671.79	6003.87	0	0	47.2546	3.40907	0	23.7665	0	0	0	8.80941	7.37682	19.5608	15.278	3.38945	14.3975	0	234.383	12.6614	12.5411
col-43	0.758192	0	0	0.725576	0	71.6279	216.174	303.307	0	0	0	1.34777	0	0	0	0	0	1.48979	9.38145	0	0	0.271749	1.05211	0	12.2586	0.839381	0
col-44	0	0	0	0	0	28.696	31.2488	29.7057	0	0	6.38382	0	0	0	0	0	0	0	0	0	0	0.133517	0	0	10.3336	0	0
col-45	0.257704	0	0	0	0	0.579326	0.323201	0	0	0	0	0	0	0	0	0	0	0	0	0	0	3.80723	0	0	0	0	0
col-46	0.449199	0	0	24.7905	0	9.23704	81.0195	288.735	2.15936	0	0	0	0	0	0	0	0	8.17581	0	3.84734	0.878249	0.542035	3.01148	0	1.78863	0	0
col-47	0.0418298	0	0	1.95715	0	0.365808	8.10156	62.2939	0	0	0	0	0	0	0	0	0	1.75849	0	0	1.90069	0.375823	0	0	0	0	0
col-48	1.0737	0.698377	0	9.78828	0	13.307	723.034	515.111	2.4387	50.9942	0	8.46451	15.5915	0	0	5.64334	0	0	1053.84	733.984	2.79353	1.03183	0	0	9.08238	0	0
col-49	0.0606125	0	0	0	0	3.76477	6.22005	0	0	0	0	0	0	0	0	0	0	0	0	0	2.05595	0	0	0	0	0	0
col-50	0.0334938	2.89243	0	0	0	6.28618	4.35092	0	0	0	0	0	0	0	0	0	0	0	0	0	0	0	0	0	1.44213	0	0
col-51	0.145196	0	0	5.77021	0	8.73191	10.0914	1.86201	0	0	0	0	0	0	0	0	0	0	0	0	0	0.261507	0	0	3.90788	0	0.823688
col-52	0.186919	0	0.690746	0	0	0.330546	0	0	0	0	0	0	0	0	0	0	0	0	0	0	0	0.739971	0	0	0	0	0
col-53	0.233922	0	0	3.15728	0	3.49766	1.01457	0	0	0	0	2.72161	3.77644	0	0	0	0	0.76358	342.246	13.2918	0.928446	10.5784	2.29259	0	3.7468	0	0
col-54	1.1786	2.22838	0	14.9826	0	14.1484	1059.81	574.977	3.14193	0	0	0	0	0	0	4.08938	0	8.80941	4.2842	22.2419	5.35451	0.525804	0	0	64.8427	7.0758	6.25748
col-55	0	0	0	0	0	2.04592	5.26697	0	0	0	0	0	0	0	0	0	0	0	0	0	0	0	0	0	0	0	0
col-56	0.153531	0	0	0	0	0	0	0	0	0	0	0	0	0	0	0	0	0	25.5433	0	0	0	0	0	1.48362	0	0
col-58	0.373845	0	0.390956	2.06588	6.82962	0.942364	233.389	53.392	0	0	0	0	0	0	0	0	0	1.51199	7.27421	0	0	0	1.4392	0	0.828759	0	0
col-60	0.0503473	3.94982	0	0	0	0.336794	0.612542	2.36568	0	0	0	0	0	0	0	0	0	0	0	0	0	1.99354	0	0	0	0	0
col-61	0.213331	20.1253	3.03714	0	5.27743	2.87209	12.8558	30.9962	2.68092	0	0	0	0	0	0	0	0	28.3425	2001.14	3794.16	0	0.048398	0	0	0.554462	0	0.879781
col-62	0.28498	0	0	0	0	2.79637	0	0	0	0	0	0	0	0	0	0	0	0	0	0	0	0	0	0	1.94455	0	0
col-63	0.0973002	0	0	0	0	0.673077	13.7963	5.96678	0	0	0	0	0	0	0	99.438	0	0	0	0	0	0.701272	0.640139	0	6.63325	0	0
col-64	1.95995	0	7.53807	0	0	1.7205	0	0	4.71289	30.931	0	6.48172	0	0	0	0	0	0.607478	0	0	0.584575	1.22634	3.38754	0	0	4.01921	0
col-65	6.82175	0	0	71.2531	50.2107	7308.68	677.75	157.562	9.73783	0	0	2.53923	15.9236	0	0	3.90205	14.9432	0	60.0186	0	11.4599	12.2601	1.99367	101.97	75.7442	15.247	2.00102
col-68	2.44809	2.51018	0	3.05637	0	7.07459	25.062	0	4.71289	58.6492	0	3.51865	19.4456	0	0	0	0	12.8911	454.82	0	0	1.64884	1.24932	0	586.288	6.25899	0
col-69	1.57757	7.70397	0	7.46358	0	0.982406	3.90103	0	0	0	0	0	0	0	0	0	0	0	559.244	0	4.01849	0	0	0	0	0	2.72228
H17B01.2	0.0550944	0	0	0	0	0.0938649	0	0	0	0	0	0	0	0	0	0	0	0	0	0	0	0	0	0	0	0	0
col-71	4.75168	13.7581	4.46618	43.9501	0	18.2817	9.59361	33.556	4.71289	14.8357	6.78914	0.580225	0	0	0	2.6714	0	1.01509	0	0	0	4.02779	35.933	15.6337	7.13086	69.4243	7.17379
col-72	0.635474	0	0	0	0	0.61704	2.58876	0	0	0	0	0	0	0	0	0	0	0	0	0	0	1.60457	0	0	0	1.70289	0
col-73	5.93298	3.84686	0	66.439	0	1583.64	8835.31	8207.04	7.75324	19.4005	3.86823	12.7255	0	0	0	11.0005	20.7662	49.7994	14.2515	61.9487	30.8532	5.90347	12.4832	4.85574	51.0106	42.8021	20.7612
col-74	0	0	0	0	0	0.969002	6.27006	0	0	0	0	0	0	0	0	0	0	2.2238	0	0	0	0.0285268	1.44783	0	0	0	0
col-75	0	0	0	0	0	0.478887	1.48349	0	0	0	0	0	0	24.5841	0	0	0	0	638.635	856.802	0.666446	0.105078	0	0	0	0	0
col-76	0.419898	1.37633	14.2623	56.808	76.0771	2.45624	3.62898	2.70864	0	0	0	0	0	88.8035	0	0	0	0	0	0	25.4324	0.0742368	32.1145	0	0	0	7.61399
col-77	4.74059	0	0.858929	51.3583	45.2206	5861.06	932.942	122.434	27.8671	47.8641	5.00671	15.7579	15.3374	0	6.67307	0	0	12.7616	29.3003	0	18.7864	8.63257	4.61342	67.9803	62.7184	4.19691	5.53594
col-78	0.213713	0	0	0	0	0.434609	2.87327	0	2.55959	0	0	0	0	0	0	0	0	0	0	0	0	0	0	0	0	0	0
col-79	0	0	0	2.9023	0	114.104	3.29824	6.64289	0	0	0	0	0	0	0	0	0	0	0	0	0.770878	0.673099	0	0	0	0	0
col-80	0.368787	0	0	0	0	27.9071	124.548	11.4713	0	0	0	6.00745	0	0	0	0	0	0	9.06331	0	0.817279	0.159294	0	3.26401	10.2474	1.67876	0
col-81	0.205872	0	0	0	0	12.3342	30.1759	0	0	0	0	0	0	0	0	0	0	0	5.49861	0	0	0.130394	0	0	0	0	0
col-83	0.345183	0	0	1.91833	0	0.376269	0	0	0	0	0	0	9.76562	0	0	0	0	0	30.8035	0	0	1.11724	2.79042	0	0	0	0
col-84	0.110438	0	0	0	0	2.12897	3.86089	4.14945	0	0	0	0	0	0	0	0	0	0	0	0	0	0.029154	0	0	0	0	1.5183
col-85	0	0	0	0	0	7.22859	31.6045	7.66777	5.76528	0	0	0	0	0	2.27886	0	0	0	10.8689	0	0	0.0407517	0	0	3.78284	0	0
col-86	0.0166601	0	0	0	0	0.624824	0.163817	0	0	0	0	0	0	0	0	0	0	0	0	0	0	0.406518	0	0	0	0	0
col-87	0.0641187	0	0	0	0	2.8487	0	0	0	0	0	0	0	0	0	0	0	0	0	0	0	0.270107	0	0	0	0	0
col-88	0	0	6.9185	0	0	8.07457	10.672	0	0	11.0394	14.2572	0	0	0	0	0	0	0	13.9665	1.88455	0	0	0	0	0	0	0
col-89	0.218561	9.93527	0	50.6666	0.879169	12.9717	42.449	0	0	0	53.2001	8.23613	37.7644	8.14505	0	8.06258	0	1.36103	1230.07	7.8837	0	3.03579	0.663436	0	0	0	0
col-90	7.75377	0.737563	2.25134	37.0609	1.47476	2539.37	4638.42	6383.87	7.70068	29.1585	22.792	16.223	62.427	13.9812	0	0	18.1233	13.0629	82.8906	24.562	11.5768	5.69975	5.95646	4.85574	262.919	31.9195	10.6136
col-91	0.742551	0	0	7.2316	0	30.1143	1247.2	39.6465	0	24.4678	0	4.58243	0	0	0	0	14.89	26.1308	12.7491	0	2.98119	0.849673	0	0	5.16872	0	0
col-92	0.0978821	1.12656	0	1.03294	0	8.95874	327.558	0	4.16719	0	0	0	0	0	0	0	0	4.65544	0	0	3.08585	0.284077	0	0	4.92288	1.9693	7.85889
col-93	2.78392	9.0774	2.27159	32.8368	0	237.478	2954.32	94.4367	14.0717	0	0	25.6859	0	0	0	5.60133	0	6.6986	24.5772	0	5.2555	0.871632	0	0	52.999	0	10.7245
col-94	0	0	0	0	0	4.42174	12.5953	0	0	0	0	0	0	0	0	0	0	0	0	0	0	0	0	0	0	0	0
col-95	0.182755	0	0	4.1481	0	5.66378	27.9929	0	97.1988	0	0	0	0	0	0	0	0	0	0	0	0	0	0	0	0	0	0
col-96	0.0629926	0	0	0	0	15.7619	71.8495	16.776	0	0	0	0	0	0	0	0	0	0	0	0	0	0.0372046	0	0	3.42921	0.839381	0
col-97	4.02875	10.3882	0	60.0472	0	36.3079	2056.69	679.165	10.1053	231.042	0	20.4535	23.63	82.3633	0	0	0	1.47694	3578.58	2410.35	9.80412	1.51151	14.2064	0	48.7492	50.1912	3.06824
col-98	2.76679	7.12883	22.3481	38.6431	22.9914	1789.74	441.181	30.2	5.60081	0	0	4.4429	7.96178	33.5233	68.8468	18.6557	35.3089	11.4345	126.827	6.03758	4.04051	1.03888	1.53444	0	143.736	7.55443	1.64738
col-99	58.4654	31.9854	0	0	0	5.03913	4.08204	1.35432	0	0	0	5.41331	40.3226	0	10.9688	0	0	0	133.376	14.2094	2.89278	0.385315	0	57.9882	142.727	2.30169	4.26663
col-101	0.16493	2.57067	0	2.5369	0	10.0234	62.6198	3.32144	0	0	0	0	0	0	0	0	0	0	0	0	0.917414	0.0517296	0	0	1.88428	0	0
col-102	0	0	0	0	7.99878	4.87851	7.22173	16.9146	0	0	0	0	0	0	0	0	0	0	0	0	0	0	0	0	1.00008	0	0
col-103	10.3932	36.0027	44.6381	135.494	71.0555	4375.08	1137.48	242.272	24.4297	95.0806	37.407	24.2663	77.0677	57.5551	120.275	38.511	0	58.3127	377.312	16.2219	60.3955	9.82442	16.8922	10.528	1316.81	24.3738	44.9497
col-104	1.65313	0	0	21.0557	0	83.4337	1583.83	565.642	0	0	3.79951	2.36264	0	49.3754	0	0	9.73047	16.5044	44.5147	0	4.79203	1.85143	2.10421	20.4058	14.0132	2.13841	17.298
col-105	0.153751	0	0	0	0	0.332794	0	0	2.87566	0	0	0	0	0	0	0	0	0	185.541	0	0	0	0	0	0	0	0
col-106	0	0	0	0	0	4.41027	10.7536	4.53252	0	85.531	0	0	0	0	0	0	0	0	0	0	0	0.212475	0	0	2.54924	0	0
col-107	28.7	12.3922	115.445	216.07	103.179	18230.8	7559.7	2977.83	100.608	53.3815	117.245	25.9457	30.8019	7.20523	23.4972	70.1438	37.98	108.171	163.761	76.6802	38.3131	28.6419	16.6916	77.6918	544.247	109.08	45.1475
col-108	0.190913	0	2.27159	0	0	17.9372	14.7558	0	0	0	0	0	0	0	0	0	0	0	5.77127	0	0	0	0	0	4.6547	0	0
col-109	3.03833	6.28539	0	12.3394	0	28.2003	884.863	414.865	0	365.28	0	4.19243	30.2115	0	0	0	0	4.67518	1756.49	1366.92	3.27087	1.24973	3.15632	0	42.4761	1.06391	18.7541
col-110	0.505443	0	0	0	0	71.6803	3.81389	0	8.32381	0	3.86823	0	0	0	8.17635	0	0	0	0	0	0	0	0	0	0	0	0
col-111	1.87341	0	0	8.96345	0	128.979	885.491	1695.86	0	0	0	6.53442	0	0	0	0	34.0617	0	591.84	265.838	12.0184	8.83502	11.8904	0	208.203	0	3.04288
col-113	4.47628	29.7267	0	43.3992	0	15.449	275.065	18.2084	6.7023	63.0517	34.4139	25.8137	37.7644	0	10.9688	0	0	0.76358	4499.41	2351.46	16.7156	1.52979	0	0	4.32639	0	11.1954
col-114	0.165215	0	0	0	0	7.27463	7.9729	8.78951	4.08127	0	0	0	0	0	0	60.0765	0	0	0	0	0	0	0	0	0	0	0
col-115	0.511718	0	0	0	0	2.49615	319.992	149.628	0	0	31.3907	0	4.81696	0	0	1.50791	0	2.2238	0	0	1.87624	0.494336	1.4392	0	0	0	6.99092
col-116	0	0	0	0	0	0	0.823921	0	0	0	0	0	0	0	0	0	0	0	11.0618	0	0	0.236277	0	0	0	0	0
col-117	9.20777	4.61845	76.5072	65.2433	30.1946	4401.67	4451.58	873.482	5.05601	13.274	37.7936	12.9445	16.8919	32.918	31.904	19.9909	13.0346	42.9021	64.7759	64.1632	21.4756	6.64752	2.58654	14.5672	496.657	34.8142	24.2498
col-118	0.0950642	3.375	0	0	0	4.29467	158.181	0	0	0	20.9371	0	5.74713	0	0	0	0	0	53.4173	2930.45	3.00595	0.56771	0.530773	2.84785	287.202	0	0.961328
col-119	0.77887	0	0	0	0	5.64825	6.00011	0	0	0	0	0	0	0	0	0	0	0	0.823495	0	0	0.0996146	0	0	0.791526	0	0
col-120	0.0247616	0	0	0	0	0	11.7102	4.14945	0	0	0	0	0	0	0	0	0	0	0	0	0	1.9011	0	0	1.2547	0	0
col-121	0.202594	0	0	0	0	0	0.420584	0	0	0	8.07011	0	0	0	0	0	0	0	0	0	3.78956	0	0	0	0	0	0
col-122	0.0178143	0	0	0	0	17.5905	43.3459	38.766	0	0	0	0	0	0	2.27886	0	0	0	7.07087	5.66174	0.665358	0.0215956	0	0	3.8265	0	0
col-123	0.152945	0	0	0	0	0.904899	2.86725	11.563	0	0	0	0	0	0	0	0	0	0	0	0	1.39689	0.298416	0	0	0	0	0
col-124	0.0859541	0	0	0	0	4.35046	6.75737	3.92129	0	0	0	0	0	0	0	0	0	3.30087	0	46.758	0	0.454845	0	0	1.71465	0	0
col-125	11.9263	30.2691	35.1198	132.129	47.6048	6298.47	7605.98	2589.56	34.2854	14.7026	0	42.5398	95.2017	53.5103	0	46.1421	107.921	51.4584	206.827	125.794	50.9953	13.6389	12.8218	33.9902	1775.31	41.7306	45.1633
col-126	0	0	0	0	0	7.27183	13.8847	4.15617	0	0	0	0	0	0	0	0	0	0	0	0	1.57029	0	0	0	2.01733	0	0
col-127	0.0122612	0.698377	0	0	0	9.41436	15.7112	0	0	0	0	0	0	0	0	0	0	0	0	0	0	0.208368	0	0	0	0	0
col-128	0.110128	0	0	0	2.91806	0.095508	70.5995	218.312	0	0	0	0	0	0	0	0	0	0	12.8329	0	1.03541	0.699799	0	0	0	0	0
col-129	18.6007	6.78877	0	0	0	3.08782	7.6743	0	0	0	0	53.8804	0	28.4349	0	14.9974	0	0	0	6.52027	3.80683	0.0603887	0	0	0	0	0
col-130	1.03018	8.47096	0	30.5473	0	767.331	4779.31	29.0366	1.79675	0	0	18.0198	0	0	0	41.07	12.6983	26.4863	159.12	273.9	13.4077	3.68478	0	14.5672	562.372	11.8158	1.3973
col-131	0.169814	3.08334	0	0	0	0.163911	4.31863	0	0	0	0	0	0	0	0	0	0	0	102.937	65.2027	2.32463	0.0621373	0	0	0	0	0
col-132	0.251939	0	0	0	0	2.24668	5.60112	0	0	0	0	0	0	0	0	0	0	0	3.6371	0	0	0.639583	2.56736	0	0	0	0
col-133	0.480969	1.12656	0	0.725576	0	44.0594	1131.83	28.0312	0	0	0	0	0	0	0	0	0	5.79481	4.99695	0	0	0.492095	0	0	9.09134	0	0
col-135	0.0941941	0	0	0	0	0.136423	1.63404	0	0	0	0	0	0	0	0	0	0	0	0	0	0	1.85857	0	0	0	0	0
col-137	0.118941	0	0	0	0	2.40671	14.7816	0	0	0	0	0	0	0	0	0	0	0	0	0	0	0	0	0	0	0	0
col-138	0	0	0	0	0	1.09622	0.686781	3.02168	0	0	0	0	0	0	0	0	0	0	0	0	1.39689	0	0	0	0	0	0
col-139	0.157518	2.67651	0	0.669679	0	11.354	31.3514	4.77254	0	0	0	0	0	0	0	0	0	0	0	0	0	0	10.1861	0	2.89763	0	1.91765
col-140	1.6053	0	0	0	0	7.78604	19.2011	0	0	0	0	0	0	0	0	0	0	0	41.482	14.9862	0	0	0	0	35.7672	0	0
col-141	0.0399454	0	0	0	0	4.78164	165.182	0	0	0	0	0	0	0	0	0	0	0	0	0	0	0.0927287	0.435872	0	8.76364	0	0
col-142	0.122787	4.88234	0	5.13892	0	7.18439	148.204	0	0	0	0	1.43201	0	0	0	0	0	7.69586	13.0569	0	1.51485	0.055957	3.81891	0	12.1091	0	0
col-143	0.0343897	0	0	1.67755	0	10.7995	11.2359	3.79737	0	0	0	0	0	0	0	0	0	0	0	0	0	0	0	0	1.07591	0	3.04288
col-144	3.35222	1.39675	4.54318	22.0581	12.3329	812.117	3632.25	1033.55	11.0995	8.25866	35.5021	11.4012	5.74713	0	0	3.90205	0	10.9507	76.4834	342.582	15.1296	1.80621	0	0	1290.17	7.88406	2.40646
col-145	1.77554	1.59939	6.81477	9.93774	4.11096	190.869	1273.59	234.952	0	0	0	0	5.74713	0	43.3776	3.90205	0	1.47694	50.2365	138.742	3.82113	3.70242	0	0	2020.07	0	10.4822
col-146	0.627951	12.5708	0.493294	8.89706	0	80.4044	1607.62	11.146	0	0	0	0	0	0	10.6546	1.95103	76.0746	2.32772	0	0	3.5235	0.548519	0	0	2.33717	0	11.1967
col-147	2.07684	0	4.84848	0	0	88.6708	696.046	0	25.4042	0	0	0	0	0	0	1.95103	72.9273	6.48558	0	0	1.22616	0.270683	0	0	20.9573	0	0
col-148	0	0	0	0	0	0.549515	0.993342	0	5.96808	0	0	0	0	0	0	0	0	0	0	0	0	0	0	0	0	0	0
col-149	0.221835	10.5632	4.84848	0	0	105.095	290.181	93.049	0	0	0	0	0	0	0	0	0	3.20436	7.23652	56.8785	0.63329	0.867285	0	0	10.4519	0	0
col-150	1.10278	0	0	20.6459	0	4.68346	1297.14	41.1086	8.54423	0	0	2.76748	0	0	0	0	0	2.222	350.029	574.196	1.08738	0.0458603	0	0	13.6251	0	0
col-151	0.0565473	0	0	0	0	0	0	0	0	0	0	0	0	5.18683	0	0	0	0	0	0	3.82157	0.0682939	0	0	0	0	9.20471
col-152	0.0290728	0	0	0	0	1.08385	9.05105	0	0	0	0	0	0	0	0	0	0	0	0	0	0	0	0	0	0	0	0
col-153	0.98358	0.879402	0	0	0	15.8119	88.9706	518.682	7.33116	0	4.578	0	0	0	0	5.71521	0	0	0	0	0	0	0	0	0	0	0
col-154	2.9039	5.8141	10.9883	55.9525	14.3884	1586.62	3633.95	919.883	10.4633	0	10.2185	15.7622	9.52356	0	0	13.191	6.447	0.365297	502.146	1398.64	9.42951	3.51663	0.695931	12.695	923.358	0.839381	5.22253
col-155	2.10492	2.25313	0	86.7941	2.05548	522.449	2941.14	962.481	0	0	0	7.71135	0	0	0	11.0459	0	8.85572	627.551	116.164	4.79367	1.96372	0	0	66.7216	2.13841	0
col-156	0.258505	0	0	4.13175	0	11.1642	454.298	69.8914	0	0	0	0	0	0	0	0	0	12.766	12.3524	0	0	0.057124	0	0	1.87759	11.1572	0
col-157	0.904185	3.49113	0	18.8237	0	117.985	2248.45	1230.74	4.73167	0	0	0	0	0	0	4.7126	2.21147	0.365297	33.7737	119.591	3.60233	6.51358	2.10421	0	22.3961	4.93739	7.9304
col-158	0.0290892	3.42124	0	0	0	1.45352	15.3013	28.4484	0	0	0	0	0	0	0	0	0	4.16548	0	0	0	1.71309	0	0	0	0	0
col-159	1.83795	37.6354	0	72.701	0	126.209	2656.41	64.4454	3.01434	0	23.4365	13.3012	0	0	0	0	38.3887	18.9523	101.719	0	11.3341	0.862803	0	0	2.27452	30.3865	24.3164
col-160	3.42476	0.698377	0	15.7995	4.9247	61.2203	2521.98	3.02898	2.47427	14.9712	23.4365	60.3549	10.6383	0	0	0	20.8164	13.5221	17.4951	0	10.1641	0.569638	0	0	9.32038	1.47107	9.18645
col-161	0.745607	0	0	0	0	98.4935	943.756	20.2058	2.32872	0	0	0	0	0	0	0	0	10.8047	0	0	3.131	0.435248	0	0	8.58864	0	0
col-162	0.132343	1.12656	0	0	0	22.7031	489.128	28.4488	0	0	0	0	2.83447	0	0	0	0	0.855897	0	0	0	1.32511	0.569572	0	7.48547	0	0
col-163	0.0627969	1.21419	0	0	0	0.387831	0	0	5.34977	0	0	0	0	0	0	0	0	0	0	0	0	0.145609	0	0	0	0	0
col-164	0.0333589	0	0	0	0	2.70647	3.49544	0	0	0	0	0	0	0	0	0	0	0	0	0	0	0.384225	0	3.07801	3.3078	0	0
col-165	0.0511787	0	0	0	0	0.734283	0	0	0	0	0	0	0	0	0	0	0	0	0	4.906	2.53044	0	0	0	0	0	0
col-166	10.3726	16.7193	69.7285	130.271	25.3821	5138.18	6629.72	2107.82	26.5288	55.7781	15.5178	24.9349	66.1769	0	6.83658	13.5353	49.5355	24.1397	314.164	1355.96	16.1556	11.5735	8.02956	14.5672	4568.42	68.3868	17.03
col-167	10.6704	13.157	15.9268	116.473	45.5882	4408.49	7323.7	1708.64	36.4421	7.35132	21.6289	27.7078	18.3692	27.0772	13.6732	22.0817	3.2235	44.6441	165.147	21.5192	17.0993	9.5005	10.5878	18.5655	1008.64	37.3718	6.88832
col-168	4.34796	12.97	8.90245	36.809	14.6299	969.353	3075.37	742.243	11.7965	0	12.5799	18.0153	16.9038	16.416	22.6196	10.1047	30.5849	5.91336	29.778	0	5.86505	4.36705	10.8517	0	223.902	13.6194	9.99292
col-169	4.14261	13.5311	9.08637	40.9032	13.2121	1855.18	3727.47	909.317	0	0	25.4221	0	0	0	36.6847	5.4773	0	12.5952	71.2281	6.52027	12.7475	3.44929	4.54768	4.85574	39.0509	16.8743	3.57312
col-170	0.251788	2.09513	0	11.4921	0	14.5818	654.086	165.532	8.92969	0	0	0	0	24.3108	0	0	7.47161	4.98545	0	5.34874	0.3091	0.0454895	0	0	3.08334	0	3.95902
col-171	0.0227163	0	0	0	0	2.47456	9.52857	0	0	0	0	0	0	0	0	0	0	0	0	0	0	0.127039	0	0	1.99739	0	0
col-172	0.621179	2.05556	0.672653	0	0	13.4249	12.0369	0	1.17357	0	0	0	0	0	0	6.96709	0	0	97.1284	45.6419	0	0.212408	0	0	0	0	0
col-173	0.35728	0	0	0	0	16.1396	454.763	1026.19	0	0	0	0	0	0	0	0	0	0	71.6206	62.7014	0.878249	0	1.05211	0	127.907	0	7.09283
col-174	0.261652	5.90587	0	29.2582	0	15.4656	11.6274	0	1.34046	0	0	0	11.3293	0	0	8.09081	0	12.4533	2206.61	0	0	0.21975	0	0	0	0	2.72228
col-175	0.0765319	0	0	0	0	0	0.233488	0	3.94568	0	0	17.0713	0	0	0	0	0	0	0	0	0	0	0	0	0	0	0
col-176	0.111757	1.92059	3.31543	0	0	78.9974	60.1916	0	0	0	0	0	0	0	15.1332	0	0	0	0	0	0	0.263712	0	0	5.81902	0	0
col-177	0.141777	0	0	23.9572	0	0.569244	3.76147	0	0	0	0	0	0	0	0	0	0	1.82648	468.182	0	0	0.125886	0	0	0	0	2.28689
col-178	0.11084	0	0	0	0	0.949977	1.20506	0	0	0	0	0	0	0	0	0	0	0	0	0	0	0.182958	0	0	0	0	0
col-179	0.125745	0	0	0	0	0.350092	0.942639	0	0	0	0	0	0	0	0	0	0	0	0	0	0	0	0	0	0	0	0
col-180	4.73014	1.12656	0	43.6614	0	67.0012	7543.45	1456.42	19.465	0	11.6954	59.0024	0	0	0	46.2675	0	23.4629	96.7307	0	11.6812	1.88467	5.55346	9.80363	58.7617	24.6463	19.2274
col-181	0.152749	0	0	0	2.05548	9.94057	11.1159	6.80522	0	0	0	0	0	0	0	0	0	0	0	0	0	0	0	0	5.97112	0	0
col-182	0.662095	0	0	0	0	4.12242	174.403	56.8321	0	0	0	0	0	0	0	0	0	1.111	3.01326	0	0	0.197583	0	0	0.986084	0	0
col-183	0.0860749	0	0	0	0	11.3039	51.2069	65.8587	0	0	0	0	0	0	0	0	0	0	0	2.4845	0	0.389781	0	0	0	0	0
col-184	0.0263068	0	0	0	0	1.34316	7.0742	9.99399	0	0	0	0	0	0	0	0	0	0	0	0	0	0	0	0	0	0	0
col-185	0.095951	0	0	0	0	5.52608	1.5499	0	0	0	0	0	0	0	0	0	0	0	0	0	0	0	0	0	2.36929	0	0
col-186	0.0919089	3.81074	0	2.80777	0	1.95627	2.24161	0	0	0	0	0	5.64334	0	0	0	0	31.1542	1687.77	3323.9	0.666446	0.401386	0.663436	0	0	0	1.36114
col-187	0.0977546	2.58912	0	0	0	0.177324	0	0	0	0	0	3.43283	0	0	0	0	0	25.4259	226.73	0	0	0.107133	0	0	2.55488	0	0
coq-1	39.2826	15.0773	29.8964	14.2194	2.27249	18.9946	25.1177	40.7568	15.893	5.6046	117.194	12.9969	18.9002	0	0	23.1918	0	90.9163	22.9372	0	62.1742	42.5744	31.3465	10.6162	29.0607	30.4622	56.3983
coq-2	18.1169	12.3558	36.9721	11.736	26.9604	20.4045	5.34991	0	22.3152	31.0914	38.4258	26.3053	68.1774	27.0508	0	28.711	7.11582	10.1372	24.3511	35.506	33.5904	47.1257	32.9324	13.1935	24.5881	17.4267	14.6229
coq-3	22.9433	45.4031	60.4206	36.1921	110.985	36.3968	18.1881	46.862	37.2316	87.3152	30.6747	59.0175	71.0643	72.3687	0	44.5658	77.5083	38.7847	99.6917	73.481	43.7679	37.9722	64.1138	29.6129	42.3808	45.6299	27.0819
coq-4	7.15966	6.18645	0	1.45115	3.50324	7.85518	10.4637	62.0934	0	0	0	1.18845	13.9665	23.9452	0	12.8412	0	20.5457	0	0	0.863357	16.2989	7.77296	4.45524	9.07607	10.1025	2.40714
coq-5	22.3444	16.8945	17.613	17.4449	0	10.2543	12.2978	17.3473	0	0	5.71376	0	25.9491	0	0	23.9794	0	8.53933	0	0	6.32362	42.944	18.6867	19.8816	2.82791	5.21827	41.7198
coq-6	30.329	0.733067	5.57255	2.58668	9.29606	16.1742	3.64025	0	3.63195	0	40.2184	23.3935	21.0084	31.2847	10.9151	0	0	22.4983	11.193	14.5056	18.7081	20.3206	26.0048	20.7784	24.9411	22.5187	19.4083
coq-8	113.188	30.7386	24.3665	15.4117	42.5801	53.0004	40.8252	51.4129	0	0	31.9454	18.574	17.7457	12.8416	9.69096	31.6193	73.6014	33.6668	5.54859	21.0431	159.956	170.478	139.534	28.2976	68.4836	72.6806	77.3774
cor-1	131.939	184.661	83.8061	7.20799	0	1.54833	1.51864	0	0	0	0	0	8.80282	0	0	0	0	0	0	0	6.23014	2.65145	1.25533	0	0.970245	36.462	1.21715
cpb-1	0.288214	0	0	0	1.74951	0	0	0	0	0	0	0.260779	0	0	0	0	0	0	1.04696	0	0	54.6799	0	0	0	0	0
cpb-2	0.495676	0	0	0	0	0	0	0	0	0	0	0	0	0	0	0	0	0	0	0	0	0.165337	0	0	0	0	0
cpb-3	1.60963	2.22838	5.56615	0.766059	0	1.56829	0	0	16.3251	0	0	3.00449	12.1556	0	0	0	0	1.89246	11.5187	0	1.4548	637.599	4.18554	26.685	0	0	1.53652
cpf-1	5.67283	8.79305	19.8387	10.9749	18.6096	24.4683	14.0971	2.79985	7.77355	0	0	7.59699	0	31.6887	10.0096	0	25.9882	0.730594	18.0778	0	7.47951	85.7622	46.8507	18.8713	21.6221	22.6161	9.8102
cpf-2	16.3117	37.7964	17.821	19.3864	20.9949	23.6335	8.73768	0	2.4213	42.3897	36.8383	18.6274	48.7652	102.581	17.786	33.5008	8.10872	28.4424	16.3225	0	6.06848	69.924	30.491	16.3103	50.6877	41.0003	12.1986
cpin-1	1.08689	10.1461	0	0.54374	0	31.7232	14.1573	13.7463	0	3.81687	41.3733	27.8642	2.83447	0	6.67307	0	0	0	0	0	1.35781	0.0991237	0	0	30.0012	0	0
cpl-1	1304.15	543.602	8.46453	7.73808	21.6184	3.63525	288.02	1109.76	13.5976	18.4697	0	44.3721	67.6616	0	34.6331	0	0	7.36485	3.09335	0	1335.29	1.53197	2.10421	0	17.8276	1.54446	36.0392
cpn-1	3.05582	5.70106	22.7098	89.2241	16.7344	34.1813	14.312	6.93774	0	0	0	0	0	46.2225	0	0	0	25.2234	221.832	320.292	4.79486	114.942	29.3396	10.7861	64.8001	7.43334	25.7341
cpn-2	0.245201	0	5.54018	17.5523	0	6.51039	52.1084	159.828	2.99911	0	0	6.79463	0	0	28.2753	0	0	20.9351	318.085	0	0	0	0	0	2.51387	0	0
cpn-3	1253.04	2733.99	4.70544	1.70969	2.27636	6.62065	10.339	4.14161	1.49578	0	25.1007	21.6696	32.9451	20.6908	0	4.99028	0	6.54723	9.51575	0	10.5666	3.58827	0	0	3.76777	77.6031	86.1703
cpn-4	0.245499	0	770.477	45.4606	61.6645	1.63982	0	0	0	0	0	0	0	3.48819	0	0	0	0	0	0	5.74854	2.16469	2.2383	0	0	60.4128	0
cpr-1	0.237622	0	20.202	0	0	0	2.70437	0	5.3984	19.992	10.1837	0	0	0	0	0	0	0	0	0	164.543	0.0325912	0	0	0	0	0
cpr-2	0.0979496	0	0	0	0	0	0	0	0	0	0	0	0	0	0	0	0	0	0	0	0	0.272616	0	0	0	0	0
cpr-3	0.587662	0	0	0	0	0	0	0	7.51323	0	0	0	0	0	0	0	0	1.18245	0	0	332.815	0.269405	0	0	0	0	0
cpr-4	0.597535	0	0	2.86044	0	0.739782	7.34969	0	0	0	0	0	0	0	0	0	0	0	0	0	231.682	0.239095	0	0	0	0	8.05851
cpr-5	0.522788	0	23.31	10.116	0	0.0532839	0	0	8.0356	0	6.04851	4.87734	0	0	0	19.4598	0	0	0	0	1213.6	1.67533	0	0	2.37814	0	0
cpr-6	0.558782	0	0	0	0	1.00935	0	0	0	2.8071	0	0	0	0	0	0	0	2.58465	0	0	311.076	0.201401	0	0	0	0	5.76381
cps-6	123.924	7.43619	101.893	10.2571	20.5719	53.9009	49.358	104.514	25.2251	58.6263	79.6934	45.8319	58.7467	116.464	73.7667	34.2899	65.121	10.1541	4.12904	0	76.713	214.422	244.251	104.148	110.137	142.32	71.3527
cpz-1	117.6	15.3929	0	15.0414	0	1.22768	27.8097	40.5761	0	0	0	15.6384	0	0	0	0	0	0	0	0	545.891	2.79583	0	0	0.641434	0	3.69763
cpz-2	1.99823	0	0	0	0	0.818625	9.23706	3.32144	0	0	29.3531	0	0	0	0	0	0	0	0	0	2129.28	0.347549	0	0	0	0	10.0426
crb-1	13.366	0	118.903	276.144	9.62917	11.9503	25.0605	152.882	1.57096	0	0	11.7434	4.24448	28.6911	0	111.883	52.9911	114.58	664.331	0	47.0254	0.375529	21.0374	0	61.0433	27.1273	39.0716
crh-1	109.247	80.7438	374.017	360.768	253.195	291.009	257.568	102.825	2309.55	914.474	1263.32	640.059	250.411	809.95	623.49	847.022	100.697	526.793	179.201	297.451	687.792	101.794	128.252	109.883	169.132	99.6552	183.251
crn-1	9.51067	7.19692	2.6956	4.03534	9.72441	49.4401	3.66029	2.55444	11.9301	0	31.0114	10.0472	0	77.1019	0	0	49.9039	21.1507	4.7664	26.8337	7.72499	160.577	113.65	16.6659	57.3389	35.7476	23.3378
crn-2	10.9952	13.3849	2.39544	6.85434	8.08433	16.3564	14.9961	1.35432	7.11167	11.1142	9.582	14.6396	8.3612	0	7.96483	16.93	2.83092	1.69252	17.6804	20.5571	26.3139	17.4606	25.9718	14.1784	13.2068	25.3766	17.6389
crn-3	55.4614	34.9014	9.99083	15.9439	39.5094	77.5772	25.8928	2.79985	25.8178	30.9119	37.2032	29.9079	35.5755	7.61893	0	69.9541	101.539	40.7522	20.5473	60.4347	81.296	273.304	149.458	61.0596	74.2889	93.1179	67.476
crn-4	0.246216	0	0	1.55843	19.0145	3.84131	1.32983	0	12.7704	0	0	0	0	0	0	0	0	27.4325	0	0	4.08558	0.830321	3.26308	7.85136	5.49685	0	0
crn-5	7.51388	2.20213	10.9794	13.0619	2.27249	10.1209	3.57954	0	0	6.61026	0	0	20.573	7.71117	15.6642	0	0	7.46186	0	12.162	3.04432	30.0317	14.7514	8.50531	20.6157	20.5983	5.96757
crn-6	0.223588	0	0	0	0	0.113629	3.19271	0	0	0	0	0	0	0	0	0	0	1.82892	0	0	47.3082	0	0	0	0	0	0
cars-1	97.5472	95.6543	148.518	138.559	372.209	116.407	49.4531	164.727	116.482	76	108.291	67.886	60.1333	63.7257	211.375	48.3576	143.137	194.804	88.437	134.779	271.352	189.832	165.492	286.615	121.348	232.28	236.967
crt-1	2289.54	3226.4	1075.31	701.576	5608.87	3255.45	1079.98	2356.2	1601.92	933.906	3059.73	1568.31	1973.69	1717.65	2177.91	2925.46	2829.67	5393.59	1002.16	1931.9	6774.38	666.164	1651.75	5213.56	1430.29	2405.66	14842
csb-1	17.1195	44.5372	17.2442	46.7261	34.4926	27.2938	7.72743	0	9.01047	15.4655	21.5971	19.5747	6.8306	4.90711	0	16.2985	0	13.5114	30.0477	5.34874	26.2512	3.43849	59.0703	20.3412	62.3176	74.598	13.4595
csc-1	0.134636	0	0	0.725576	0	18.0115	2.45268	0	0	0	0	5.86441	0	0	0	0	0	0.365297	8.18366	0	1.10545	65.885	38.1696	0	5.25361	10.8577	5.04035
csk-1	29.8837	17.0292	74.7414	50.7735	143.256	43.4788	22.3806	25.4338	50.7696	51.1769	61.7392	34.358	54.3744	39.8677	23.4968	9.02874	14.9968	207.214	113.082	29.0552	75.2282	92.3941	106.767	41.189	54.5951	58.8263	23.6713
csn-1	26.7033	75.5445	27.5396	16.3864	49.4105	65.2014	19.7409	30.2454	43.0304	13.6328	59.3269	45.101	71.6215	84.0377	74.8233	33.0795	79.459	71.4964	34.3127	62.4581	61.2386	234.884	88.6867	72.4607	78.7386	107.547	56.5889
csn-2	38.3863	52.6368	56.8391	49.7681	69.9271	52.7633	21.3114	19.0463	34.7767	155.431	50.118	48.4794	93.5156	39.5692	23.3454	27.5276	18.1007	51.517	94.5585	28.2046	52.4357	171.1	84.048	92.8356	97.9187	47.4339	61.6304
csn-3	15.0415	7.08996	21.6949	30.2181	61.2781	28.66	11.5991	20.6907	15.95	5.13097	24.1999	23.5718	12.1359	20.899	20.0192	12.1057	6.74855	31.5729	4.83203	82.9062	69.9662	177.405	43.5002	18.4723	23.2461	35.1484	30.3624
csn-4	40.7054	11.5238	102.379	31.2117	49.7568	56.3641	38.5421	72.2545	50.2633	14.7026	32.9622	27.8574	212.281	86.283	34.9865	72.8692	208.792	23.1427	44.8632	5.04134	92.1476	134.454	86.2452	28.6983	82.1995	95.9092	44.0456
csn-5	9.37558	4.2983	7.86347	42.3459	1.20941	12.8948	2.15444	0	8.66187	29.1433	0	9.84141	15.2439	16.6932	0	4.43079	14.9291	0	14.5292	16.3539	2.6451	50.5273	15.3884	16.2202	29.659	9.27549	14.9296
csn-6	25.1915	35.6077	17.0486	89.5903	23.2508	45.4917	5.60468	20.2153	16.55	47.109	4.30793	23.1912	31.1024	9.2132	0	13.9512	0	12.4595	36.447	57.7179	36.1362	83.1448	86.9309	40.868	56.169	14.2501	23.1693
csp-1	0.163676	0	0	0	0	0.326861	0.191947	0	0	0	0	0	0	0	0	0	0	0	0	0	0	3.94721	0	0	0.561531	0	11.805
csp-2	7.54948	3.0633	11.5221	0	31.0115	0.0841681	0	0	0	0	0	0	0	0	0	3.16597	0	0	0	0	0	4.32199	0	0	0	0	0
csp-3	0.0427405	0	0	0	0	0	0	0	0	0	0	0	0	0	0	0	0	0	0	0	0	0.44945	0	0	0	0	0
csq-1	2572.76	443.701	174.563	14.6674	0	3.72854	11.8568	33.1681	8.85728	24.8385	0	29.1029	0	19.185	0	10.8526	20.0009	1.37123	3.13501	0	12.6193	2.27221	1.25533	0	1.94049	4.26854	3.11392
ctb-1	5118.25	1754.82	6322.85	4025.87	2473.4	5296.8	8092.74	7437.39	2967.19	2716.86	3542.66	3015.36	3057.43	2952.94	3270.5	3085.64	6612.35	1709.11	1801.95	2444.22	640.873	5924.02	5277.4	3425.27	5706.71	8280.82	5803.38
ctl-1	0	0	0	0	0	0	0	0	0	0	0	0	0	0	0	0	0	0	0	0	0.786052	0	0	0	0	0	0
ctl-2	0.0831349	1.21419	0	0	0	0	16.0675	31.9424	0	0	0	0	0	0	0	0	0	0	0	0	215.548	0.134664	0	0	5.09437	0	0
ctn-1	146.272	144.943	58.388	64.2947	31.8829	50.2349	54.7457	43.772	135.77	269.094	1230.57	713.171	254.017	116.216	428.044	553.567	256.689	28.0941	24.6019	27.115	6.56918	1.98764	102.003	96.6405	80.7153	166.759	62.6106
cts-1	1159.09	413.889	833.385	629.776	428.104	437.969	304.893	382.704	239.525	381.074	109.93	420.121	737.309	649.768	268.043	349.491	437.157	515.505	222.269	570.838	454.242	454.042	531.336	309.816	641.784	415.534	651.175
cua-1	110.994	67.3657	111.855	108.898	16.1914	137.605	200.707	51.9484	114.348	440.221	264.672	483.545	500.304	370.167	6479.55	578.015	243.094	82.6766	94.5777	133.703	523.497	445.45	259.855	82.8505	176.436	191.29	220.562
cuc-1	3.70831	9.14363	0	3.43253	0	11.6267	70.2094	92.6679	0	19.2436	84.2309	14.237	0	10.0464	0	2.97018	23.6308	15.1043	46.5161	3.61481	11.4446	15.4542	8.87895	1.97101	20.6259	4.28766	5.06148
cul-1	39.3707	119.181	54.2391	33.7318	86.376	55.3624	28.1033	22.4505	35.4108	103.995	139.99	76.338	16.2399	50.2587	66.621	48.5904	63.0821	43.1828	82.7492	56.2433	64.3128	159.65	98.2718	97.0241	80.4965	63.8411	37.9763
cul-2	36.735	55.2137	58.1247	42.3686	60.6476	163.553	19.1499	6.28338	92.3551	41.5275	61.1491	50.5971	18.7091	49.5388	2.27886	74.6771	33.2208	36.2074	74.1592	26.5993	97.2727	177.297	84.6796	121.908	57.6668	56.6584	53.4096
cul-3	27.4871	33.9861	78.6577	40.9139	30.9924	42.8804	14.6217	0	41.4021	9.39253	25.7784	61.6811	68.2692	81.8824	30.9908	44.3786	92.517	28.6315	38.2025	55.5702	73.6635	147.547	42.9694	89.1159	54.1293	20.007	41.5227
cul-4	29.0081	32.3278	80.4249	33.7906	40.0226	49.1708	9.19106	9.20147	24.4976	32.3443	23.1734	17.9273	39.4584	44.441	4.80031	25.9031	50.5222	11.8937	91.9575	18.349	52.1516	217.402	108.171	66.302	84.5651	89.485	47.6821
cul-5	38.6981	71.93	225.985	207.105	91.6767	121.281	86.0264	69.6328	179.197	292.995	235.633	56.2051	43.4143	35.6095	291.209	160.023	155.037	128.892	238.648	80.0839	113.856	106.979	279.428	28.2961	166.241	114.33	74.5602
cul-6	2.30195	0	3.50438	62.9795	2.63751	12.127	2.59079	0	0	10.1823	0	1.40545	0	0	0	0	0	0.532917	33.6168	0	53.6872	0.444893	30.8191	19.5173	14.8237	16.6886	0
cup-2	45.2442	84.5395	8.20778	46.9185	132.711	75.8309	53.7497	209.824	54.179	30.931	34.4139	17.8495	14.6199	63.2528	20.1623	61.7626	49.7167	36.0028	73.8487	16.1101	51.6385	97.7414	75.1436	206.77	44.1859	62.6414	154.374
cup-4	2.22896	2.4375	3.76903	0	0	2.14925	6.47844	0	12.6952	0	0	0	40.5341	38.7965	0	6.88212	16.3441	1.81559	4.92645	0	0.797127	3.07551	0	0	0	0	4718.17
cup-5	12.0584	10.4533	27.3133	6.84501	4.52886	37.7845	12.9905	22.3321	35.7547	0	4.65632	9.8787	6.11247	0	0	5.47233	45.2335	13.5182	20.8811	21.574	48.001	65.4896	38.2387	24.0267	69.1624	42.6035	14.6011
cut-1	0.227729	0	0	0	0	0	2.36468	0	0	0	0	0	0	0	0	0	0	0	0	4.45125	0	0.551518	0	0	3.00735	5.42023	0
cut-6	0.125367	0	0	0	0	0.681957	10.9168	29.9408	0	0	2.70951	0	0	0	0	1.59981	0	0.668715	0	0	0	0.167736	1.11141	0	0	0	0
cux-7	30.8021	21.9841	102.671	27.4229	76.4002	76.2011	34.2014	33.8515	35.4955	12.4665	14.3254	82.3866	100.058	23.7665	0	135.42	95.5181	16.9062	25.4226	47.7396	70.8882	293.292	95.1006	46.6268	142.876	76.9655	71.2202
cwn-1	162.232	1674.8	0.759284	0.669679	0	3.60042	18.8449	0	13.4296	117.671	75.7918	79.0632	6.49351	8.06257	0	40.8578	6756.73	0	10.3532	0	0	1.14356	0	0	127.159	349.934	0
cwn-2	44.1824	0.603879	19.0283	18.374	0	0.181267	0.195218	0	4.16719	0	0	84.7063	151.989	212.678	0	66.0713	0	7.36485	0	0	24.7655	0	1.5653	0	48.1881	54.1887	7.97174
cwp-1	0	0	0	0	0	0	0	0	0	0	0	0	0	0	0	0	0	0	0	0	0	0	0	0	0	0	0
cwp-2	0	0	0	0	0	0.0899147	0	0	9.77488	0	0	0	0	0	0	0	0	0	0	0	0	0	0	0	0	0	0
cwp-3	0.0654739	0	0	0	0	0	0	0	0	0	0	0	0	0	0	0	0	0	0	0	0	0	0	0	0	0	0
cwp-4	2.32295	2.85053	0	8.54497	0	4.94723	1.85553	0	146.081	0	0	0	14.3678	0	0	0	0	0	13.1545	0	1.02582	0.0511701	0	4.64557	7.69478	0	0
cya-1	5.95037	11.6832	5.93153	9.4325	5.16016	68.4573	8.20191	0	4.039	0	0	9.75855	0	0	0	9.69834	17.7182	11.1831	26.0872	7.69468	11.2434	169.797	19.2925	0	46.9664	42.9921	11.1709
cya-2	0.0396681	0	0	0	0	0.261584	0	0	11.2573	0	0	0	0	0	0	0	0	0	0	0	0	20.8784	0	0	0	0	2.56577
cyb-1	1.21143	3.02587	0	15.8859	4.76248	14.1104	0	0	3.73474	14.0115	0	3.2696	0	0	2.44753	0	0	7.41682	0	0	3.7904	89.9533	29.5551	11.8402	6.65587	24.662	0
cyb-2.1	0.0704755	0	0	0.676105	0	0.112327	0	0	0	0	0	0.586933	0	0	0	0	0	0	0	0	1.08854	35.0551	0	0	0	0	0
cyb-2.2	0.113281	1.21419	0	16.452	0	0	0.450982	0	0	0	0	0.130389	0	0	0	0	0	0.76358	0	0	2.18882	52.2616	0	0	0	0	0
cyb-3	1.59665	0	1.38835	14.6076	4.52497	23.6203	2.51505	9.42205	0	3.03582	8.91075	0.771513	0	9.47831	0	8.43079	0	2.64676	0	0	2.22807	162.645	136.81	14.3719	29.3953	44.0325	0
cyc-1	548.146	213.825	283.876	187.48	58.5085	136.782	147.087	78.8385	81.8159	31.6584	84.5763	201.341	156.07	64.1653	155.33	59.508	192.93	105.374	58.1111	168.566	425.139	272.725	380.795	345.243	338.173	285.79	244.925
cyd-1	0.531136	0	0	0.714729	1.47476	85.4343	7.2832	24.8633	0	0	0	0	0	0	0	0	0	4.75791	38.5282	5.24922	24.3598	0.618155	185.923	44.1925	106.248	37.2328	1.10567
cye-1	2.0588	0	2.81916	1.4927	9.26846	18.4456	0	0	0	0	0	0.260779	13.9665	0	0	6.79239	11.4948	2.26545	0	2.01253	26.6217	181.89	115.088	9.65932	41.7549	17.0737	0
cyk-1	4.82523	129.63	1.65423	70.8474	0	161.798	22.6238	0	16.0681	0	3.21937	93.3711	31.9891	162.07	28.7092	3.43582	2458.2	163.287	295.656	153.912	31.0887	388.787	263.616	164.547	214.605	301.063	20.5669
cyk-3	26.4113	22.8786	102.716	62.6136	39.0904	75.6215	29.4835	29.392	47.2759	145.273	67.4651	111.175	20.7845	50.2849	25.7154	69.3208	121.04	97.4406	62.7866	48.6166	96.0504	241.825	123.126	120.749	108.925	110.255	59.1059
cyk-4	7.44094	8.42036	23.7914	1.0867	0	56.6562	1.53977	4.46977	36.6049	86.2813	6.6093	18.7882	1.74581	128.861	0	22.8426	2.83092	2.95536	18.0083	0	21.9049	359.426	160.282	38.2779	43.4453	57.6776	8.56173
cyl-1	56.0865	77.9062	148.209	117.51	134.921	91.7343	40.6511	6.64289	114.984	214.477	137.075	176.079	33.373	188.086	108.609	166.984	113.985	52.0838	60.1786	108.339	129.027	409.702	183.745	189.188	76.0322	131.633	77.3867
cyn-1	88.1145	27.1494	56.4468	3.11351	21.5716	15.882	57.3207	11.3721	0	0	0	12.4287	0	43.1375	8.94646	32.7784	17.9073	8.32242	14.7483	5.09996	24.7738	54.4265	54.2809	15.9569	33.0279	79.9555	40.3041
cyn-2	1.24273	0	0	0	0	4.87664	0	0	0	8.25866	0	0	0	0	5.52511	0	0	7.34666	0	0	3.43789	3.29174	9.80855	0	0.739477	0	0
cyn-3	221.224	354.551	98.5853	82.2052	84.4112	148.926	92.8242	73.4625	87.7147	307.691	192.393	186.008	248.026	205.787	180.97	207.862	282.263	122.213	108.528	159.061	23.8542	103.431	179.471	252.772	198.116	174.819	122.271
cyn-4	21.8534	23.0875	64.159	25.8312	45.3455	40.1265	13.656	0	23.6778	28.8879	62.0966	21.74	128.757	0	2.27886	26.0129	116.885	35.5953	71.5667	28.692	53.1586	190.977	63.5622	10.5147	41.7492	67.594	47.351
cyn-5	447.077	309.969	373.242	614.719	848.538	930.768	704.264	1000.78	278.233	145.264	141.838	142.796	172.012	100.15	96.2907	220.983	203.579	1389.22	374.888	1087.91	178.915	258.451	342.028	1409.94	587.907	1150.64	842.714
cyn-6	8.20219	37.4771	17.4761	102.776	40.7506	56.659	114.509	219.547	38.8664	26.4946	58.539	30.0192	110.356	77.3718	29.0322	72.1201	40.3253	34.6634	92.4184	55.9017	2.61865	0.511558	53.1212	65.4185	33.3198	82.3722	35.8773
cyn-7	485.228	933.779	633.87	284.21	556.063	794.811	502.174	216.734	674.681	478.81	639.206	604.105	664.781	429.337	630.165	560.586	1704.15	585.996	339.636	423.194	75.3034	958.66	919.365	795.744	1464.82	1123.54	943.456
cyn-8	13.7506	36.2403	2.74374	8.25777	68.3526	23.1206	11.3708	0	20.2061	13.9576	14.4988	23.4731	38.0974	57.0103	28.255	55.6775	63.5308	22.0427	33.2141	21.1534	67.7437	0.990249	50.4642	41.1348	62.6775	47.0642	28.5356
cyn-9	1.88132	0	0	4.16513	0	6.41157	1.82646	2.55444	3.25383	0	0	12.5765	0	0	0	0	0	1.09589	0	26.3158	2.66907	115.467	4.86294	9.82291	3.50899	1.02305	0
cyn-10	2.44815	0	10.9794	11.0786	9.18805	7.83195	2.23151	0	0	0	0	0	0	0	0	7.65199	0	0	13.1141	10.7852	1.69158	31.6776	26.2206	36.9294	5.82036	13.3797	2.67773
cyn-11	3.93535	19.3533	3.97723	6.47087	38.378	13.1013	6.8147	0	3.85183	17.6274	19.1515	7.91028	36.0438	100.37	8.94646	4.14952	2.21147	8.11037	14.342	9.812	4.37003	23.3084	11.2947	12.6581	8.66033	4.42549	11.2359
cyn-12	6.78934	1.88875	0	0.741655	16.2118	14.8982	0	0	7.4228	0	17.207	0.391168	0	0	0	0	23.6161	5.28225	0	17.3311	1.18825	34.8665	35.6493	10.2132	18.8036	33.78	10.6156
cyn-13	22.6924	20.5079	35.3766	18.9995	78.7072	36.9297	16.9346	5.74079	83.3219	58.5181	48.2285	63.4846	8.99281	112.444	0	30.2578	85.5348	13.3444	23.7491	4.89869	91.1689	101.419	89.4529	14.06	63.8951	46.7669	55.5117
sig-7	10.5096	23.514	11.564	17.7851	9.74255	26.3279	11.8109	0	0	21.1984	7.30247	19.4461	6.52742	109.529	0	5.02949	19.2635	21.1166	42.9206	21.6056	16.6396	82.619	22.2963	13.8765	31.2606	29.6068	8.61638
cyn-15	14.8533	36.6573	66.7003	45.9216	12.31	40.4934	6.55256	0	0	29.0149	5.0151	26.8884	72.1924	4.44172	18.6975	21.2198	22.2985	26.7597	5.51667	16.8241	62.4127	144.589	122.987	35.936	22.0442	59.6383	30.5399
cyn-16	36.0274	22.3289	10.9283	23.4118	62.9735	55.4218	10.8039	3.34042	63.8667	133.531	21.7641	107.812	52.4069	74.5542	0	97.9313	81.2291	50.4551	10.3457	15.0376	90.6349	173.387	77.5344	150.773	47.2991	48.8471	34.4767
cyn-17	0.921038	0	328.145	709.185	4.82008	3.84435	8.81458	12.8432	6.59805	0	0	0	0	27.0492	0	0	0	0	12.7548	14.74	0.712056	0.856491	3.64811	132.386	0	4.02392	0
dab-1	19.4201	73.624	90.6334	267.786	83.3619	63.4166	97.5479	139.841	11.7238	20.0565	4.00269	34.3171	0	28.4809	25.7316	77.6176	43.6802	97.1928	104.631	360.332	43.2063	57.6342	28.1893	64.5553	76.6718	18.2604	434.445
dac-1	0.59744	0	13.2908	1.79841	0	93.6827	0	0	507.197	0	0	1.43618	0	0	6.1918	0	0	0	25.6266	0	1.90292	1.92111	2.047	0	0	0.839381	0
dad-1	22.0069	29.0367	20.891	12.5463	107.423	46.7071	21.697	10.1996	18.2914	12.4193	0	12.4792	64.9528	17.6081	27.5468	35.7458	37.8652	89.9906	34.0453	15.2999	5.61802	54.2215	46.0898	63.1218	50.1793	40.76	71.7457
daf-1	24.4933	12.7332	35.8259	13.8239	21.3225	39.7895	14.9461	15.5459	79.6401	51.8789	48.3315	54.0997	62.6933	53.5315	41.0115	13.3378	26.9852	39.4829	26.3867	46.1397	76.8092	9.49045	58.6953	96.3396	34.564	57.6414	24.6282
daf-2	141.388	231.268	271.036	241.57	479.956	303.45	222.743	283.309	1956.91	952.632	242.72	445.168	486.112	708.937	371.078	505.133	577.511	254.331	207.357	348.444	555.663	388.693	300.163	466.12	493.892	315.557	245.706
daf-3	72.4451	55.1242	206.702	65.1174	49.8541	39.5792	33.474	5.10887	258.083	277.548	109.643	263.433	141.2	171.162	69.9366	212.232	232.278	83.3227	111.683	8.49993	253.418	1.67992	52.5133	90.7156	56.2889	31.5397	48.437
daf-4	295.59	62.5074	111.262	89.2193	154.068	99.0989	68.506	40.6719	372.849	210.638	798.985	86.8831	105.674	235.154	52.4038	223.009	214.725	45.5226	110.979	262.706	59.6224	3.17972	73.7498	110.933	85.1005	155.35	89.3122
daf-5	161.54	117.806	274.055	356.84	478.166	54.1214	65.5662	15.6756	828.028	555.587	340.21	473.125	220.127	299.699	80.3446	439.286	153.411	123.521	271.534	71.4718	225.347	1.38086	106.892	152.085	80.882	131.835	71.613
daf-6	0.229406	0	0	10.7779	0	31.1372	39.2048	219.729	0	0	8.91075	9.82577	0	0	0	0	4.42294	140.702	800.625	397.402	1.78498	0.241509	0	0	82.1698	0	1.12253
daf-7	0.0226563	0	0	0.656541	0	5.35952	5.14373	0	1040.52	57.301	0	7.22656	0	0	0	0	0	0	0	0	3.82113	0.317789	1.64503	0	0	0	2.39083
daf-8	6.98044	21.5284	64.6411	24.7335	28.9555	8.16618	2.24884	6.44284	214.248	23.6992	27.517	15.7171	18.0021	25.0777	2.40015	19.964	245	9.35415	34.5015	0	67.9726	4.13496	31.7918	20.2818	7.96625	31.39	3.19516
daf-9	1.34274	0	0	5.82038	0	7.07777	39.4829	47.3066	3.56651	0	0	11.0081	0	0	25.8051	0	0	1.91188	30.223	3.24406	0	0.35988	0	0	0	0	5.99962
daf-10	1.68024	0	0	0	0	5.19011	2.51481	0	797.813	14.8833	0	2.31273	0	10.7229	4488.1	0	0	13.0962	20.7991	0	0.98819	1.15507	4.51428	3.86009	1.17454	0	2.28689
daf-11	1.02255	0.301939	0	2.67203	0	0.479639	1.69239	0	1087.24	0	0	2.62376	0	0	0	0	0	0	0	0	0	0.131914	0	3.67146	4.26082	7.83976	0
daf-12	204.744	251.646	489.515	419.228	152.08	368.744	239.384	145.703	282.265	362.865	207.023	359.846	447.178	247.995	69.4048	213.497	209.897	78.8988	416.238	373.66	312.341	4.91877	209.614	598.798	346.112	238.603	121.81
daf-14	36.9047	34.2208	26.6899	70.7415	50.0528	21.1769	61.4296	79.3659	251.457	131.082	471.828	332.133	155.838	11.694	0	329.795	17.8109	69.2475	137.271	40.1352	72.0797	1.7502	18.5155	22.5951	57.836	43.6452	30.95
daf-15	151.581	134.264	120.615	166.598	111.725	252.134	105.368	139.206	171.846	265.411	248.693	151.772	333.362	98.9979	10.7147	179.865	269.089	156.53	153.608	183.371	524.65	476.327	346.223	184.093	235.822	251.434	327.388
daf-16	168.591	138.355	217.576	197.875	339.987	130.665	181.518	127.783	1139.85	914.651	147.473	268.671	235.254	302.103	264.597	185.81	173.587	102.604	241.648	139.441	607.33	177.418	89.9602	144.605	263.412	115.375	81.0194
daf-18	40.7185	35.958	61.7293	39.5631	124.534	124.423	28.2466	4.14161	66.8361	28.5103	0	21.5632	168.412	11.2619	0	14.1516	59.9748	95.6028	34.0482	123.077	101.063	468.111	264.366	55.4388	157.847	160.255	84.8295
daf-19	68.1923	89.4076	70.0047	119.174	97.4842	213.295	96.0682	29.4868	360.542	156.266	95.7657	270.521	263.741	219.17	37.9362	316.337	294.929	47.958	143.097	105.829	175.599	4.89292	110.884	56.3575	143.7	175.998	83.8378
daf-21	1025.63	1221.49	2267.43	1540.19	1294.92	1492.79	947.554	698.036	3746.56	3174.97	2374.56	2936.85	2072.83	2097.78	2596.23	2153.99	4669.38	1523.4	2013.76	1392.22	981.428	3487.37	4674.28	2279.04	3488.09	2759.72	2229.68
daf-25	13.3703	34.1693	11.2237	4.6335	35.5675	22.7395	8.39542	12.7718	108.841	46.8339	20.1015	25.5242	0	23.5092	6.1918	11.3402	64.0108	35.8681	0	0	22.7171	49.0972	32.7795	35.3706	47.6005	12.8319	9.58986
daf-28	0.197052	0	1.7899	0	0	0.830159	0.566094	0	692.339	69.7522	0	57.1173	0	0	0	0	0	0.895628	0	0	0	0	0	0	0	0	0
daf-31	22.9163	16.8524	7.59267	19.002	40.6683	22.7817	11.0765	21.0582	12.7786	6.17455	0	11.0215	28.6239	28.443	7.79682	12.0931	15.8231	26.4647	24.7546	22.4968	10.1218	49.7421	33.1549	46.6488	26.6012	37.918	4.03493
dao-2	0.950544	0	0	0	0	11.4556	284.994	621.696	1.73127	0	0	3.05022	0	0	0	1.57525	10.0098	0	0	0	2.2012	0.584842	2.08779	0	11.5758	0	0
dao-3	1.85115	0	0	1.31244	0	95.4292	84.0061	59.0539	7.62921	26.2093	16.9153	11.7912	0	0	0	8.56133	0	16.35	5.85298	4.89141	24.013	0.373253	9.93168	0	20.5626	0	0
dao-4	0.521502	0	0	0	0	0	1.2314	3.87652	0	0	11.976	0	0	0	0	0	0	0	0	0	0	0	0	0	0	0	0
dao-5	400.329	297.845	545.464	151.693	754.094	540.427	211.189	146.417	105.94	99.7949	193.944	87.7056	138.163	128.925	178.071	72.1976	434.705	232.56	71.7264	189.147	926.16	965.156	1537.69	332.735	921.572	1315.48	510.879
dao-6	0.583713	0	41.8185	67.8569	0	0	0	19.7566	0	0	0	0	0	0	0	0	0	0	10.5407	0	1.16514	0	0	0	0	0	0
dap-3	50.3044	19.8693	10.1352	13.9693	8.57604	17.4371	15.5197	8.64365	7.76474	12.5651	11.3625	25.1292	16.0256	13.9856	0	8.70966	0	8.15269	32.9478	54.9158	53.1186	55.9769	39.1679	7.12292	25.1132	28.0807	28.8755
dat-1	0.844464	0	0	0	0	0.900588	0.392914	6.42632	1.16665	0	0	0	0	0	0	0	0	0.705206	98.5135	0	1.42364	0	0	0	0	0	0
daz-1	1.51809	1.31982	7.18243	1.18034	5.24852	2.06521	0.459035	0	3.46253	0	24.9501	7.23299	0	0	0	0	0	1.9334	0	0	4.18276	305.871	0.914367	1.93005	1.85942	0	0
dbl-1	73.0101	202.228	15.4497	123.737	0	1.19412	0.63535	0	0	11.3449	0	449.073	0	737.551	235.913	580.843	320.639	0.581189	0	0	1.07419	0.0949201	131.972	149.601	11.3416	69.0428	0
dbr-1	16.1158	8.68941	4.50268	3.02871	5.24848	19.9578	4.53298	2.55444	28.6997	7.22178	3.79951	20.1232	0	0	3.2874	0	0	10.4007	30.8993	19.9079	14.927	82.9339	64.9215	29.5045	28.6726	72.1908	32.5363
dcp-66	240.223	239.476	434.844	447.02	460.379	457.149	241.762	312.499	840.351	561.421	678.161	824.576	742.932	1177.68	1111.95	1149.92	932.85	253.971	574.985	462.806	472.955	601.049	380.73	855.842	411.013	333.546	406.909
dcr-1	71.3829	65.7143	182.384	75.0344	105.297	262.271	42.1272	65.0177	63.4536	86.8949	83.5217	109.574	117.666	195.323	47.6847	78.4879	383.274	123.434	221.166	133.818	343.44	735.072	515.051	136.807	381.369	200.132	194.83
dcs-1	7.93203	12.1744	6.35004	6.05362	35.6558	8.99537	3.53118	0	3.7944	0	17.8215	26.0123	29.222	12.2962	211.885	54.1642	15.5255	4.92442	3.71944	21.3876	19.1773	55.4113	10.9216	34.5652	26.235	28.0765	28.2448
ddp-1	30.1485	25.4495	5.67104	8.95828	2.21976	20.7331	25.7777	21.2404	12.1094	14.4118	0	27.2721	0	25.3627	0	5.29891	19.4259	9.81469	25.5024	16.5393	6.30586	34.5263	31.2542	34.325	27.7129	21.8668	30.1406
deb-1	839.26	1076.1	725.487	336.495	40.6085	16.2424	50.6143	138.799	43.5252	0	31.2239	165.64	108.388	289.944	73.5095	178.118	83.2657	13.4389	70.7354	442.394	45.6082	2.06972	216.921	364.924	74.5827	274.675	86.3444
deg-1	22.8157	6.77819	16.7884	0	0	0.925271	0.677569	0	11.6089	13.9519	205.734	66.5311	1194.86	10.476	0	383.359	0	0	3.93977	0	0.510185	0.047941	0	0	3.89282	3.8525	0
deg-3	24.9505	0	2.25134	8.26351	0	0.666196	0	19.111	15.9596	20.9501	434.208	28.5774	270.226	3.10099	20.8611	2593.22	0	0	15.809	0	0.527632	0.0277732	0	0	0	0	2.85417
del-1	1.26928	0	0	0	0	0.36966	5.65603	0	0	0	0	203.029	77.7411	0	0	477.944	0	0	0	0	0	0.458062	0	0	0	0	3.82494
del-2	1.96993	0	2.68485	2.05952	0	13.9819	12.4835	11.7956	354.615	196.199	0	3.98875	0	11.4764	0	202.062	0	0	99.5207	16.6978	3.19727	0.202578	3.52528	0	6.5539	0	1.19542
des-2	23.0401	0	0	3.83212	0	1.80369	0.715244	43.2115	33.3797	23.5877	655.787	35.0447	149.452	0	0	4472.66	0	0	6.3394	0	0.738455	0.406928	0	0	0	0	0
dgk-1	51.5578	124.064	43.29	1.33936	1.61391	6.61573	12.5363	15.7581	728.494	641.182	517.633	667.009	188.257	246.873	120.715	801.053	448.445	0	29.2894	36.2476	6.29608	0.622635	18.013	34.2998	4.13731	99.9953	13.5446
dgk-2	75.4611	50.7386	140.287	460.655	80.6192	281.835	120.884	113.945	158.458	118.407	24.0967	121.896	98.5102	241.937	563.574	94.9681	48.7637	269.325	323.619	103.717	168.353	0.612705	72.3039	166.803	183.769	128.064	70.8301
dgk-3	0.324374	0	0	0	0	0	0	0	147.43	30.1018	0	0	0	63.2416	0	14.5635	0	0	0	0	0	0.290836	0	0	0	0	20.1555
dgn-1	180.676	92.5256	18.3954	84.1971	0	11.4102	48.373	100.617	9.87284	11.484	0	112.048	12.0482	140.644	1096.73	532.029	88.5666	66.2428	323.499	238.068	46.6072	0.608579	975.514	2789.27	89.1157	1.37788	1.65851
dhc-1	581.817	624.281	492.079	544.424	593.746	673.854	201.412	185.599	644.022	894.648	729.14	905.051	735.882	683.274	777.791	661.812	1171.88	521.918	690.628	418.275	1515.04	2329.19	1876.74	1130.74	971.545	1102.62	606.728
dhp-1	0.827997	0	0	0	0	5.46461	429.863	150.226	0	11.3449	0	0	0	0	0	0	0	0.559242	0	0	2.13399	1.52135	0	0	6.61964	2.43545	0
dhp-2	84.9311	2.18432	1.89988	0	0	0	2.05435	0	0	0	0	0	0	0	2.34592	0	0	0	0	12.3897	0.691565	0.411646	0.746472	0	0	0	0
dhs-1	8.87452	9.61524	9.81557	30.6249	55.5223	15.0579	18.096	24.1494	3.45247	14.5396	11.834	8.13657	30.1205	27.2198	0	0	41.6381	10.6138	0	0	9.12012	85.9904	42.1643	22.5988	7.6469	27.3378	16.2483
dhs-2	2.39778	0	1.57255	7.16219	0	0.395764	3.22826	0	6.45461	0	0	0	0	0	0	0	0	0	1.04696	164.977	126.619	2.5272	0	0	0.970245	0	0
dhs-3	2.252	0	4.52767	3.44665	13.6349	0.473013	0.409662	17.6143	0	0	12.5799	0	0	0	0	0	0	0	0	33.4806	1437.01	11.1207	4.53963	0	1.95329	2.24456	24.4989
dhs-4	0	0	0	1.06329	0	23.1541	32.2576	31.7265	0	0	0	0	0	0	0	0	0	0	0	0	2.50975	0.0908995	0	0	1.66339	0	0
dhs-5	0.327042	37.3223	0	4.62898	10.6428	149.398	27.385	0	0	0	12.5272	0	0	0	0	0	0	106.263	287.707	62.4718	3.7052	0.63134	1.26902	0	18.204	0	0
dhs-6	54.1564	25.1716	38.5839	12.3014	11.0081	31.7602	39.036	56.3781	2.13606	11.6266	0	2.84029	0	43.4279	0	28.652	40.1353	6.49799	0	25.1209	50.8819	56.5063	38.6995	35.2802	43.8044	20.6267	52.255
dhs-7	0	0	0	0	0	0.0793585	0	0	7.39993	0	0	0	0	0	0	0	0	0	0	0	1.83132	0.0469675	0	0	0	0	0
dhs-8	0.0529385	0	0	0	0	10.4959	15.7675	10.0136	0	0	0	0	10.917	0	0	0	0	0	0	0	1.06855	0.0870341	0	0	0	0	0
dhs-9	19.514	13.6178	124.973	23.8101	14.0088	14.0206	58.8498	49.6466	171.754	24.6518	45.267	7.3843	14.245	38.1403	0	15.6145	0	25.7947	11.7221	0	102.127	12.0467	2.77506	0	0	4.98756	23.4986
dhs-11	0.12379	0	0	0	0	0	0	0	0	0	0	0	0	0	0	0	0	0	0	0	0.656458	37.2319	3.67104	0	0	0	0
dhs-12	19.8757	7.73889	21.4242	52.7095	1.32759	6.88659	1.89119	0	9.94598	0	0	1.34777	0	0	0	0	19.7363	72.7026	0	0	2.22509	36.4779	4.59293	3.90106	14.1165	14.2091	5.52866
dhs-13	56.0668	49.506	53.315	39.553	101.375	42.2055	42.6844	79.0948	0	0	22.6819	15.9696	0	0	0	26.8157	0	22.8349	0	142.559	51.3165	87.6433	42.9785	109.635	18.4125	29.0328	17.5761
dhs-14	0	0	0	0	0	0	0	0	0	0	0	0	0	0	0	0	0	0	0	0	25.8016	0	0	0	0	0	0
dhs-15	0.0319439	0	0	0	0	0	10.8035	2.64533	5.10817	0	0	0	0	0	0	0	0	411.299	13.2698	0	0	0	0	0	0	0	0
dhs-16	0.129605	0	0	17.4362	0	9.12785	3.74103	63.8369	0	0	0	0	0	0	0	0	10.4082	0	34.8602	0	0	0.16508	0	0	0	0	0
dhs-17	15.005	19.6432	0	16.375	8.37705	4.93851	3.73248	0	69.4835	200.518	100.737	314.648	421.148	566.952	46.7086	174.827	146.177	0	8.01137	18.543	0	1.10645	1.49026	33.3035	1.44213	29.2112	9.82468
dhs-18	0.243331	0	0	0	0	0.860648	3.49801	0	1.28394	0	0	0	0	0	0	9.22887	0	0	0	0	109.78	0.0736458	0	0	0	0	0
dhs-19	93.9379	118.144	196.513	28.3711	38.3465	57.6218	155.764	0	0	24.6518	0	36.0974	0	4.85475	0	0	71.3432	312.078	88.9522	33.8632	5.04847	5.91884	12.713	73.2198	111.641	24.5321	16.6007
dhs-20	0.0619995	0	7.56469	26.9787	0	0	0.191947	22.8733	0	0	0	0	0	0	0	0	0	70.6341	12.4341	369.853	319.777	0.0372046	1.74506	0	0	0	0.710103
dhs-21	0.0766076	0	0	0	0	0.2063	52.2148	0	0	0	0	0	0	0	0	0	0	0	4.37136	0	49.8755	0.0593386	0	0	5.68266	0	0
dhs-22	50.3078	64.342	28.1841	56.0182	7.58492	85.6546	7.96896	15.8904	5.52567	0	82.3011	38.4766	38.9547	18.1465	3.30199	21.1419	57.7219	71.0046	123.715	64.9959	61.1147	98.3204	222.62	79.7772	170.75	162.385	73.8958
dhs-23	0.332582	0	0	0	0	0.271341	8.28858	0	0	0	0	2.22398	0	0	0	0	0	0.541876	0	0	0.327385	0	0	0	0	0	0
dhs-24	63.7848	42.5633	78.6253	55.2934	11.2231	40.3659	35.5313	62.0806	48.2682	129.449	14.3254	27.1612	19.0237	47.7718	84.9536	51.2283	40.1423	31.0292	21.4219	45.8996	163.711	102.742	93.1378	127.26	70.9917	62.3626	76.922
dhs-25	75.7698	14.4613	20.1592	29.4867	14.9399	20.9954	22.266	86.15	3.22731	0	13.6713	5.38373	28.5732	0	0	0	0	6.51131	25.6609	34.7645	124.49	0.0431912	8.60919	0	25.0313	2.87789	23.0956
dhs-26	0.289843	0	0	0	9.44064	0.17419	1.33779	0	0	0	0	0	0	0	0	0	0	58.9747	1.4717	0	0	0.10229	0	0	0	0	0
dhs-27	0.350215	0	0	1.49407	0	39.4461	19.8784	14.9206	0	0	0	0	0	0	9.32001	0	22.3749	28.3199	73.5431	111.815	0	0	0	0	143.374	0	0
dhs-28	2.34805	11.2196	0	0	0	3.71052	91.5953	77.5544	8.19068	0	0	0	0	0	0	0	13.0753	0	0	0	397.505	0.218558	0.435872	0	0	1.9693	0
dhs-29	1.37749	6.72206	0	11.3234	12.5744	87.4789	22.3595	47.6255	10.2383	0	0	0	0	0	0	0	0	22.1665	76.6434	26.5157	0	0.128859	1.25533	5.82004	126.754	6.63494	11.232
dhs-30	48.1955	5.01097	6.1527	0	0	3.45684	9.73873	0	31.1233	0	11.6047	32.9976	0	0	0	9.04744	0	5.94475	0	0	189.224	0.0631936	2.85944	0	22.1183	20.3679	51.1518
dic-1	7.53133	10.9061	10.5481	2.81912	12.4798	18.6581	9.52625	17.6043	12.8801	0	0	19.2321	0	14.2067	0	0	2.83092	11.0352	28.3726	37.499	14.3612	90.3673	62.1872	6.03968	25.5326	29.7096	15.901
die-1	42.8897	2.52929	46.4107	500.003	0	2.90247	88.5707	398.126	132.148	23.2908	322.373	33.5542	106.784	15.5352	95.8427	199.508	98.2659	0	193.74	114.657	12.2125	2.54721	22.0449	0	14.5804	0	96.9654
dif-1	57.8658	51.6346	63.1225	17.5346	44.3702	22.5959	38.7261	71.9674	5.76528	108.231	0	34.503	0	43.4279	0	28.5322	317.511	5.16341	11.6488	31.7422	71.5266	42.6418	35.5605	37.7199	42.2278	20.9582	13.5123
dig-1	6501.79	8343.38	479.604	137.389	313.212	92.1653	197.341	46.2255	402.769	735.488	2726.66	259.935	290.459	10073.6	282.309	2970.67	507.987	131.954	261.976	211.412	149.02	67.7325	80.0299	59.1358	16.6518	17650	71143.5
dim-1	2560.93	974.48	349.2	221.344	78.5582	41.3519	10.3446	4.14161	32.3986	38.1817	39.4998	64.0267	26.6343	51.5657	3.88537	37.2605	27.6434	3.06115	14.4163	56.438	38.7031	2.5674	53.6708	64.539	36.4568	33.8679	52.0297
dis-3	36.9578	40.0244	26.2641	29.3684	24.2758	68.1955	15.676	3.62177	0	16.3119	9.6581	25.1283	14.2682	9.07326	6.83658	9.05035	8.25266	33.097	88.6593	140.474	145.454	180.316	167.386	83.2088	74.1893	106.351	42.409
div-1	22.9736	5.15954	85.7673	5.7566	0	38.9968	26.2931	0	0	0	3.09299	15.5687	55.9701	0	0	0	4.15915	10.497	1.15664	14.6961	15.47	159.572	127.803	3.82791	77.5229	72.3507	4.3063
dlc-1	282.392	522.776	175.044	139.383	114.955	175.179	58.1968	22.2901	147.743	136.286	126.728	218.455	318.095	303.191	63.8617	74.5862	498.679	140.224	113.957	285.336	29.9504	251.595	312.126	188.651	177.436	226.168	154.968
dlg-1	27.0975	1.1219	56.402	134.323	7.33536	148.37	64.5518	86.9292	35.9988	63.1908	5.10053	15.5335	5.8548	169.994	0	17.205	0	29.7309	188.078	252.48	166.146	0.703775	24.4892	39.4943	451.289	17.2281	57.7644
dli-1	61.4681	128.227	80.8227	45.5634	94.2008	63.5113	47.0296	7.34661	38.6336	101.117	50.1158	95.1383	29.0592	153.012	52.5226	36.4437	14.1546	57.8347	81.4929	33.8628	75.1711	156.933	80.4368	167.569	106.768	104.468	47.6016
dlk-1	113.237	227.12	211.363	162.223	120.105	246.991	202.39	353.474	808.764	1289.46	910.483	835.739	1071.97	628.542	1784.42	826.547	276.862	153.149	351.487	286.547	315.321	6.65771	178.094	99.378	307.545	124.347	132.879
dna-2	38.2796	24.5085	35.2775	32.5411	42.4021	71.8371	34.5682	11.3338	142.588	103.638	41.482	82.7949	243.556	104.13	48.6599	134.165	97.4624	50.7028	43.6188	43.7937	93.1782	221.99	156.526	61.0632	62.9456	101.239	36.5701
dnc-1	178.674	294.095	262.217	250.996	246.661	310.672	101.657	76.2473	158.052	419.537	495.349	358.845	410.625	314.795	364.175	270.592	410.509	132.931	258.876	146.947	627.074	868.77	574.24	413.944	376.934	316.5	345.094
dnc-2	35.445	45.8989	42.3631	25.3958	11.0972	39.1337	13.0092	30.9899	36.53	36.5683	45.6703	36.2985	45.7496	32.0475	9.23236	12.6891	127.928	52.0279	37.8283	33.277	63.1194	81.683	59.7521	112.007	48.5446	34.3345	67.3679
dnj-1	50.541	81.9773	67.2854	24.9861	40.4513	49.7921	29.6551	20.5605	92.9231	51.3453	86.9103	51.4288	91.5882	69.4191	82.0059	64.4418	134.244	48.1302	89.3592	28.0795	67.2993	127.874	62.3035	88.9811	82.5079	62.735	77.7688
dnj-2	32.3775	52.1069	44.1502	29.2851	13.8411	100.184	15.4196	53.2296	10.5023	0	18.2562	17.5691	0	19.3013	0	6.05184	5.28296	95.5853	4.17533	224.645	16.7729	64.7687	86.3695	25.1877	75.4852	211.89	76.6862
dnj-3	3.83701	0	0	0.899052	0	2.29825	0.743866	22.4921	0	0	0	0	15.625	6.89332	0	15.4144	0	7.02494	0	16.7403	2.01859	19.6176	5.73408	0	6.40464	9.74362	0
dnj-4	11.9411	0.642158	10.7708	15.1945	8.19012	22.8683	11.6521	5.78242	15.3309	0	0	7.4827	0	14.5706	0	35.0467	73.4853	2.49904	9.12842	4.72626	15.7629	69.3671	40.0592	72.1363	26.8392	39.794	7.2255
dnj-5	282.013	284.442	350.685	176.639	59.6569	129.196	56.7244	152.878	111.383	14.3199	251.943	146.152	276.102	321.689	23.1991	192.681	133.979	72.395	144.137	128.152	153.857	513.827	275.066	319.344	229.9	466.002	405.723
dnj-7	73.2942	124.141	59.5596	53.017	367.573	103.771	30.677	133.591	57.8513	110.793	97.4644	76.8035	113.012	24.7623	8.11688	122.408	91.8337	260.931	55.9019	85.8991	333.38	0.784967	185.981	240.704	88.5573	90.1652	253.327
dnj-8	193.54	170.565	161.786	46.5072	87.3332	106.651	27.144	81.1845	151.598	171.203	260.371	281.567	348.88	132.663	108.733	286.319	32.3011	68.5611	60.0994	106.928	81.4184	227.923	224.264	374.91	150.115	391.534	82.199
dnj-9	33.9964	5.53012	9.54036	8.74134	37.0489	35.682	43.7501	51.6342	19.6075	8.1357	9.5048	15.9689	27.1375	22.9116	0	12.2034	36.2835	27.6546	34.4739	94.635	79.4573	76.5075	42.2318	21.717	101.677	38.6116	35.7752
dnj-10	61.4705	27.4769	25.7778	24.2914	19.6584	25.8454	34.0194	15.6723	28.702	0	64.9774	21.1161	5.20833	12.6881	0	55.1611	45.0245	15.1109	61.6165	15.2999	131.157	144.628	71.9195	44.6783	44.0073	67.3909	60.2025
dnj-11	96.7502	89.1432	47.1775	48.8384	113.021	84.6358	39.7535	27.5347	42.0249	6.61026	23.9051	74.1186	67.5199	70.5741	52.2704	26.5207	17.6544	92.8071	8.09651	58.3619	181.425	495.372	140.87	73.4491	109.537	147.475	66.0603
dnj-12	114.761	103.398	225.812	92.4809	127.237	181.145	89.7327	75.0481	168.287	169.233	142.929	112.043	67.4959	231.896	69.8649	163.588	224.185	143.185	195.457	65.6982	253.895	406.551	429.305	234.21	266.148	259.289	134.381
dnj-13	70.3448	90.8353	216.678	269.184	178.096	194.972	263.356	200.937	183.053	184.042	99.5643	140.406	215.838	69.6159	128.855	123.963	401.278	422.354	324.015	423.289	80.0588	89.5251	133.98	110.843	189.201	151.075	157.049
dnj-14	6.24201	33.6929	59.0484	144.262	78.8315	22.2456	5.11778	1.89418	13.2354	0	0	27.7406	0	0	0	35.3015	16.703	60.684	29.2358	23.5841	29.0057	0.437297	36.1775	0	31.1012	46.8663	40.7427
dnj-15	8.27201	3.94509	13.9513	12.1479	1.21056	14.043	9.14737	0	1.51679	0	0	0.130389	10.6446	4.85475	0	5.97179	7.90945	5.56797	0	18.9408	5.02996	31.1365	18.5889	8.68995	14.1539	18.196	8.23772
dnj-16	7.39373	33.0699	27.4429	33.825	41.0322	19.9757	8.70645	3.34042	51.1746	70.521	56.3101	67.1206	109.032	115.115	38.1538	37.6213	2.21147	40.0578	22.998	3.24406	43.0027	66.1933	11.002	6.2543	47.009	29.85	14.1496
dnj-17	25.4814	32.1253	31.054	28.1399	18.6426	31.9967	20.6085	6.85025	0	0	21.2844	28.6919	0	10.3737	3.30199	15.9244	0	14.9163	0	14.9173	81.5503	281.441	61.3802	85.3052	59.5804	74.8401	42.5647
dnj-18	10.8315	6.15731	2.24685	6.75266	0	5.0624	6.71277	4.14161	7.19787	16.6141	3.09299	22.8362	37.5375	14.6761	0	0	13.947	0	0	0	6.74259	28.4217	18.3608	0	17.2145	0	6.75586
dnj-19	217.531	198.321	300.372	280.389	261.512	270.578	130.726	141.597	420.437	150.947	266.642	181.347	129.515	257.946	194.809	251.705	435.895	443.632	169.18	285.919	432.072	544.35	561.419	321.339	473.165	245.004	262.632
dnj-20	322.952	359.075	465.814	534.231	253.051	172.16	121.681	316.977	129.112	25.4574	14.6069	68.6781	62.1729	193.374	101.201	78.3757	88.7216	484.855	188.582	753.258	660.263	180.858	62.2017	211.468	157.222	148.412	308.883
dnj-21	12.6397	13.7958	15.4646	1.46805	0.692842	5.13539	19.0154	0	19.3022	7.4011	0	10.3862	0	0	0	5.61526	37.1076	4.33921	0	0	0.71038	15.8523	13.7495	30.4423	4.15492	18.637	28.845
dnj-22	9.33893	13.0917	28.4683	8.14294	28.7647	20.4655	12.1831	0	31.4897	14.8357	3.97084	0	7.98722	14.3456	0	3.98823	57.4765	3.72803	9.16102	0	14.754	321.509	44.3096	15.7892	12.9558	12.4864	12.0893
dnj-23	12.0895	21.7316	29.5777	18.6886	6.34266	44.7862	18.8022	0	22.363	0	30.2611	81.2652	32.5668	3.21688	40.9624	79.3895	74.4424	51.0946	27.7193	51.5952	13.1778	91.6251	66.8844	45.1427	51.1345	59.2187	6.81113
dnj-24	106.695	97.5809	219.027	867.757	0	79.2571	179.16	296.283	26.2522	72.966	14.3943	134.165	182.797	117.964	38.638	24.8226	8.60926	130.74	395.665	250.463	72.4414	2.63597	50.4134	30.7252	82.9925	4.8921	0
dnj-25	27.6909	40.8772	201.482	116.61	56.1222	80.2589	70.8349	165.173	50.9458	51.115	62.059	148.537	79.024	402.8	79.7106	53.8084	162.278	72.3893	110.221	175.892	194.825	124.279	81.2014	40.2185	112.904	106.616	85.8851
dnj-26	0.0449954	2.51491	0	0	0	0	0.3898	0	0	0	0	0	0	0	0	0	0	0.365297	0	0	0	63.2078	0	0	0	0	13.553
dnj-27	26.3834	75.4328	113.406	114.655	197.702	50.5777	17.2123	22.5074	24.2932	17.5331	7.09482	6.94359	12.0579	0	0	6.05786	0	56.86	23.276	109.723	6.29045	21.0149	31.804	253.465	98.9137	43.3815	16.5047
dnj-28	1.45352	1.43471	0	3.62814	11.1466	5.12139	2.20005	0	9.29174	0	1.72169	2.34172	0	0	6.17467	19.3681	0	0	0	0	20.3069	93.6004	17.4001	0	7.47747	8.0685	18.3137
dnj-29	246.009	284.044	160.063	269.069	339.728	561.079	264.21	498.996	136.458	223.617	212.616	201.361	188.716	226.849	204.478	174.882	461.001	458.778	353.227	298.703	1065	486.235	658.887	733.703	508.331	491.533	648.739
dnj-30	14.1583	39.4308	21.9292	13.6493	21.259	35.0949	14.1203	7.6567	16.3462	7.22178	41.0744	32.384	91.0673	78.8883	15.6094	81.4636	77.6196	30.3233	5.03769	8.86689	22.8831	90.6414	36.935	63.3588	20.3502	84.5391	17.9869
dog-1	8.38369	8.06035	20.0343	3.05856	56.5716	110.104	9.92552	22.6297	0	0	4.87624	5.16516	0	0	0	1.74043	19.7363	3.27398	0	0	90.9995	245.137	250.221	12.7146	137.297	101.561	13.3879
dom-3	3.07299	0	1.67761	2.1249	0	4.6897	1.35057	0	17.7834	0	0	11.1636	0	5.66675	0	2.97018	7.11207	1.30588	2.79051	0	4.73356	23.0453	10.2278	9.1472	16.5061	2.3393	0
cks-1	1.37081	2.4375	9.37544	0	0	20.4972	0.212429	2.70864	0	0	0	7.62048	0	0	0	0	6.93881	5.34685	36.5647	47.9133	2.48563	64.3048	46.2418	0	21.2645	21.1812	0
dop-1	23.1156	0.599032	7.95355	0	0	2.46278	1.22788	14.8174	85.0906	144.685	322.867	382.641	79.0072	49.6514	486.92	534.136	0	0	7.56218	3.84734	0.645125	0.848096	0	0	5.96472	0	0.722647
dop-2	0.554828	11.4686	0	9.42091	0	2.27181	2.96497	0	244.614	52.1141	0	75.9284	558.594	5.73822	215.872	145.519	0	0	31.2548	0	3.39229	0.0771489	0	0	0	3.61349	1.6437
dpf-1	104.094	109.898	4.9374	411.664	0	0.116009	7.4356	0	5.73773	73.0731	71.5817	40.9869	0	17.2836	0	102.632	0	0	23.6267	0	0	0.370349	0	0	0	0	2.16581
dpf-2	42.9105	19.3843	104.548	31.1362	0	97.0038	75.6251	0	34.3701	149.338	165.302	17.7335	0	7.88295	0	40.1382	15.3827	550.548	70.1399	4.24997	0.610876	0.527886	2.43995	9.50915	1.16227	0	1.11572
dpf-3	57.2272	76.6429	110.869	70.5275	21.1992	162.56	54.21	33.362	96.2768	83.5582	69.0609	63.8879	39.4976	63.369	127.782	59.9551	59.9546	113.18	88.52	26.8344	176.89	276.859	59.8978	166.349	104.451	84.6997	92.9192
dpf-4	33.3121	20.9139	28.1089	1.86968	28.7027	35.8158	9.40762	5.9421	16.8957	16.4758	67.2564	23.896	9.55414	42.7573	14.2261	8.47499	73.3509	9.47122	15.494	3.94185	47.9047	104.891	76.7131	52.4626	57.1347	39.9782	29.7573
dpf-5	29.8772	41.1181	75.6273	45.661	33.4218	53.0826	37.6401	6.68894	27.2031	16.6569	34.4401	81.4874	109.297	99.2496	23.4576	45.5081	3.38246	64.3074	56.2033	57.1864	52.8841	106.182	33.9045	63.1607	123.245	37.4089	50.4855
dpf-6	0.358929	19.2686	128.212	816.018	40.6235	2.26967	173.658	113.38	0	0	0	14.2786	4.01929	19.6587	0	0	0	0	51.1169	6.96185	2.52647	0.230054	0	0	0	0	0
dpf-7	39.5997	47.1486	54.6203	41.8299	28.0894	58.7422	30.9593	0	26.9971	33.7039	137.891	41.8642	143.11	25.8662	2.40015	5.76778	172.623	17.2717	62.0944	31.8437	57.0067	147.111	90.0999	64.3005	128.949	108.657	49.4607
dpl-1	7.64512	6.97792	1.90073	3.03884	2.69249	31.8399	8.70224	0	0	38.944	31.6074	15.736	30.78	26.1945	0	22.6636	4.15915	10.6883	25.6365	13.8369	21.132	177.883	99.414	6.65144	28.2854	75.1618	9.73578
dpr-1	0.560658	0	0	0	0	0	0	0	0	0	0	0	0	0	0	0	0	0	0	0	0	0.189064	0	0	0	0	0
dpy-1	1.47354	0	0	1.03294	8.24189	3.91085	630.788	534.402	0	0	0	7.24428	68.9655	20.0296	0	0	0	0	21.6216	0	14.345	1.53346	1.416	0	50.2328	0	2.61127
dpy-2	0.531674	1.02778	0	0	4.68388	188.022	190.759	1084.01	0	0	0	0	0	0	0	0	0	0	1.67263	3.84734	2.42544	0.0431912	0	0	25.9952	0	0
dpy-3	0.612383	0	0	0	0	452.258	718.083	3418.19	1.49015	0	0	8.83607	0	0	14.4009	7.69985	6.63441	0	11.1287	0	0.551791	0.642344	9.57889	0	12.6738	0	0
dpy-4	22.4893	7.97625	97.969	267.837	37.2096	8845.88	25724.4	29076.4	104.456	29.0149	61.0657	82.1055	8.03859	49.3754	19.2842	185.138	11.0573	28.3787	173.116	94.9743	56.8826	19.1659	44.3138	67.9803	498.136	71.0265	28.5946
dpy-5	11.9192	0	0	151.322	27.2942	4124.83	12861.7	14888.5	52.1007	0	55.808	17.4275	0	24.6877	0	32.9489	86.9654	47.9342	226.056	53.5506	57.7802	13.6259	39.4205	9.71147	354.381	46.2018	34.194
dpy-6	1.06612	0	7.85861	13.4689	0.879169	448.528	193.732	131.084	0	0	0	0	0	0	0	0	0	2.51002	5.59587	7.16661	9.96798	0.783036	0	0	26.6797	4.34266	2.94551
dpy-7	0.604585	0	0	1.21699	17.9038	330.563	323.969	1583.77	0	0	0	0	0	0	0	0	4.42294	0	11.7861	0	3.66267	1.46019	1.39186	0	1.82728	0	1.72051
dpy-8	0.881092	0	0	0	0	368.907	383.461	2031.42	0	0	0	0	0	0	0	4.72576	0	0	0	0	1.93492	0.443439	3.77899	0	2.13121	0	2.58378
dpy-9	1.91038	0	0	0	1.75834	347.392	369.936	1284.85	0	0	0	0	0	0	0	1.57525	0	0	2.06452	0	2.9389	5.00774	3.90252	0	53.5606	0	0
dpy-10	0.320762	0	0	0	0	180.237	174.949	917.253	0	0	0	0	0	0	0	0	0	0	0	0	0.794639	0.21948	1.95126	3.44066	0	0	0
dpy-11	56.0502	95.6126	41.3338	33.1046	75.5195	764.866	390.984	1247.36	17.7333	4.75862	82.9097	56.8969	20	54.702	30.3176	62.048	201.78	233.242	542.208	492.809	68.125	371.386	189.161	118.56	484.429	153.033	108.681
dpy-13	10.1842	1.43471	1.58451	131.741	38.909	4618.2	12294.9	14758	17.4117	56.3245	33.6503	30.8053	23.5849	70.9676	41.819	19.0297	34.7932	38.9886	136.919	184.944	39.802	11.5532	26.8064	9.71147	728.461	50.9344	25.032
dpy-14	0.684823	0	0	0	0	16.7512	2.53216	0	4.08127	0	0	1.61777	0	0	0	0	0	0	2.0038	0	0	1.37426	2.67888	0	8.86767	0	0
dpy-17	0.644036	0	0	0	0	7.56497	14.1968	6.13851	0	10.5424	0	0.130389	0	0	0	0	0	0	9.63206	3.63478	1.15785	5.74367	0	2.84785	0	0	15.0044
dpy-18	170.298	93.6844	1.88452	72.6214	16.5591	542.295	491.736	811.03	36.6831	9.10747	23.0332	44.8721	80.4299	44.024	23.5582	48.841	54.2151	2.38444	330.373	136.678	11.0446	0.945682	101.599	589.444	158.664	247.872	153.138
dpy-19	12.7541	2.32077	101.25	3.05562	35.9481	27.7011	15.365	43.851	20.3937	0	0	12.2456	0	0	0	30.7121	0	179.063	143.596	24.279	0.944468	0.470064	15.8329	0	111.494	84.1798	30.8862
dpy-20	0.646397	0	0	3.77095	0.879169	95.9547	93.0482	128.684	0	0	6.16052	0	0	0	5.52511	0	0	0	9.12842	0	5.22255	0.191818	0	15.0967	3.3737	0	0
dpy-21	255.544	200.669	508.084	553.185	413.741	372.318	253.387	145.626	1189.19	796.663	609.151	908.778	805.495	723.024	958.941	585.41	634.558	303.764	564.704	323.225	481.067	309.236	472.239	384.165	433.59	399.638	555.452
dpy-22	405.678	454.618	643.345	689.828	866.482	904.114	511.617	420.604	1134.84	1403.18	2023.72	1849.91	1115.07	1177.88	728.021	1304.36	1223.17	508.421	1071.67	863.54	1638.87	10.0962	935.632	1090.43	732.717	844.097	650.612
dpy-23	14.7245	20.4754	87.1039	51.0414	18.0129	22.9676	10.2685	46.7961	19.2286	82.5662	20.1832	135.576	320.099	207.637	63.9849	106.514	17.8183	39.1951	71.2591	26.6936	37.1154	1.47985	34.671	62.4211	28.1773	35.0948	25.5548
dpy-26	62.891	85.204	104.173	97.9201	67.6991	130.58	18.8985	4.46977	169.238	103.488	145.911	126.172	190.043	77.2742	33.8044	109.891	71.3438	70.3583	152.99	52.3758	229.611	497.133	281.185	106.248	139.16	154.604	90.8689
dpy-27	174.369	118.09	306.111	108.401	106.489	247.252	134.287	111.045	739.316	524.383	199.549	378.742	276.367	516.731	134.403	234.971	412.147	199.045	274.545	175.587	507.933	8.40362	652.254	612.882	332.438	346.907	292.115
dpy-28	45.9606	38.4308	71.6281	79.0987	88.1138	116.067	29.495	34.4811	148.076	131.512	104.012	67.4703	187.045	125.684	14.2409	77.5485	66.8082	77.463	89.3568	76.8509	135.143	170.123	161.236	70.2818	205.622	165.792	146.792
dpy-30	14.8803	43.2177	30.3201	26.8462	74.3508	26.5146	14.3606	35.3103	11.4523	12.4902	1.72169	54.7405	16.5563	20.9016	15.7749	53.8183	29.589	60.4484	15.2315	14.7891	4.38666	46.6925	40.4359	65.6302	27.8571	32.7574	22.7651
dre-1	70.5651	71.078	478.018	333.684	168.779	360.105	213.901	490.182	364.13	654.722	1048.73	258.05	399.936	543.756	64.3865	230.676	167.39	118.383	489.281	435.373	449.498	1.7725	144.631	137.625	363.442	61.8059	34.0634
drh-1	40.8095	62.2189	60.3737	20.0721	17.6326	37.0292	8.1085	3.32144	15.5754	21.7132	83.8906	3.08432	0	0	4.55772	15.9465	96.9647	30.8336	45.3804	4.45125	82.6233	164.654	166.881	97.9076	58.3142	88.5981	22.0741
dro-1	1.24793	0	0	2.10486	0	3.902	1.51778	0	0	0	0	0	0	17.0002	0	0	0	1.99036	2.0038	0	2.93049	18.7108	8.18308	9.54326	2.28312	3.97303	0
drp-1	53.1661	17.6938	26.7248	18.7418	26.69	36.5356	24.9768	22.1966	32.3091	42.7664	94.2317	80.026	92.1735	90.0819	81.9875	29.4316	85.2721	49.332	6.19356	41.5194	94.6289	213.499	101.142	35.2966	50.9784	89.6633	82.342
dars-1	152.999	243.378	107.338	35.5265	63.962	112.284	40.8695	49.0308	11.7981	68.3204	73.2947	47.0664	14.8536	37.4721	18.7951	65.3449	123.628	135.649	81.3018	69.3475	82.9593	170.25	220.492	253.978	201.448	148.473	184.394
dars-2	19.8351	4.9374	1.78256	3.59973	1.20941	22.6107	6.68884	0	10.6144	2.8071	0	9.60279	18.5605	0	0	12.6611	15.2704	12.4744	0	17.9956	47.7419	75.6176	81.0675	13.0453	33.0403	68.3631	22.022
dsc-1	1.33335	44.1661	0	0	0	1.36978	0	0	26.8192	0	0	0	0	0	0	0	0	0	28.3583	0	0	0.0681597	0.546072	0	0	0	0
dsc-4	1.07494	0	0	0	0	0	0.598511	0	6.48988	0	0	0	0	17.2147	0	0	0	0	0	0	1348.65	0.0215956	3.09014	0	0	2.95479	0
dsh-1	201.183	460.042	205.491	78.5078	113.982	67.934	29.2907	6.44284	40.3805	505.022	165.909	221.394	834.071	125.669	14.5363	124.311	57.4923	68.6639	190.544	66.3734	135.906	1.61181	147.045	69.9661	145.471	119.479	135.586
dsh-2	1.5301	26.7953	0	7.28996	6.16644	40.0518	1.32803	0	0	0	3.91374	14.3856	0	0	39.4097	23.034	0	18.3498	3.71944	0	19.3406	219.136	64.1658	41.855	47.0946	55.4	10.2493
dsl-1	0	0	0	0	0	0.12295	0	0	0	0	0	0	0	0	0	0	0	0	0	0	0	0.191323	0	0	0	0	0
dsl-2	0.18455	0	0	0	0	0	0	0	0	0	0	0	0	0	0	0	0	0	0	0	0	0.579333	0	0	0	0	0
dsl-3	0.489723	0	0	0	0	3.1123	1.58657	0	8.36372	0	0	0	0	17.7421	0	0	0	0	0	0	0	4.32355	0	2.82933	0	0	0
dsl-4	0.856317	0	0	0	0	1.50565	5.09639	0	0	0	0	0	0	0	0	4.89661	0	0	0	0	1.82168	0.46943	3.5316	0	1.8826	8.34084	57.6798
dsl-5	0.0206049	0	0	0	0	0.894207	22.2808	4.64533	0	0	0	0	9.43396	0	0	0	0	0	2.57447	0	0	0	0	0	0	0	0
dsl-6	0.174802	0	6.63086	0	0	1.30938	0	0	0	0	0	0	0	0	0	0	0	0	0	0	0	0.243105	0	0	0	0	1.84094
dsl-7	0.0815496	0	22.5578	33.0944	0	8.66383	2.02868	7.00074	0	0	0	0	0	0	0	0	0	3.44668	50.8648	0	0.877871	0.214377	0	0	0	0	0
duo-1	1.7386	2.02922	0	0.741655	0	11.4674	0	0	0	0	0	0.130389	0	0	0	0	0	0.365297	1.04696	0	0.720634	111.845	55.7887	1.93005	15.7572	18.9596	0
duo-3	35.4405	60.4777	71.0201	58.3693	49.4544	103.997	34.9771	1.54844	159.781	116.355	44.6108	24.8684	1.74581	28.516	0	22.7483	113.23	82.4347	54.655	6.76301	85.9046	279.524	198.04	52.7349	124.922	173.35	29.3458
dur-1	1787.01	317.942	2.25134	0	0	4.43444	16.893	24.0202	15.8369	13.4925	3.96033	48.2117	14.9254	0	0	317.453	0	0	55.3233	0	6.48241	2.80844	0.663436	21.8439	1.98887	73.5617	21.5773
dyb-1	101.174	130.575	130.784	41.5417	49.3031	1.29506	4.03075	0	70.629	166.044	61.981	216.825	96.3766	176.495	174.146	460.677	24.9058	0	8.08392	0	2.33483	3.82497	0.307931	50.7411	0.988852	90.3492	73.8154
dyc-1	267.085	154.276	1.12442	5.32687	1.75191	5.14711	5.64747	0	84.7179	600.101	647.383	274.287	127.187	250.405	0	459.866	0	4.60138	19.9204	0	10.5841	0.695564	13.6517	8.27274	0	50.5881	8.21355
dyf-1	1.29033	0	0.645845	0	0	1.70174	2.50754	0	330.405	414.195	0	0	0	0	0	2.26413	0	0	23.6682	0	0	1.99454	5.41979	7.88426	4.45639	0	0
dyf-2	0.580832	1.82299	1.16104	9.20943	0	19.634	0.279732	0	1235.68	49.7219	0	0	0	6.39501	0	0	0	0	15.8574	0	30.8167	7.84953	2.16447	0	1.58305	0	0
dyf-3	0.890059	6.37881	0	10.1739	0	1.69715	0	0	99.9699	30.931	0	0	6.15764	0	0	0	0	0	4.33069	0	2.35129	26.0875	1.09214	2.76959	0	0	1.19542
dyf-5	1.06969	1.74276	0	6.04323	2.43419	2.27068	0.649162	0	344.076	119.334	0	0	0	7.27104	0	0	0	0.993374	5.66599	0	1.41406	0.410679	0	0	0	0	0
dyf-6	1.27885	4.5159	3.35751	3.78415	1.06695	0.436472	0	0	328.723	173.253	0	6.63449	0	0	21.2923	0	0	0	30.055	0	0.676874	0	0	0	0	0	3.67789
dyf-7	0.0830182	0	0	0	0	0.374055	0.715244	0	0	43.0337	0	0	0	0	0	0	0	4.77304	1.4717	0	0	0.0405691	1.47135	0	3.02456	2.84472	0
dyf-11	0.594915	1.82299	0	0	0	0	0	0	325.127	92.5174	0	0	0	11.4764	42.5723	35.3598	0	0	1.4717	0	1.37752	0.0860807	3.09166	0	0.705898	0	0.898021
dyf-13	1.98655	0	0	0	0	0	0	0	132.709	2.8071	0	4.35939	0	0	0	0	0	0	2.81016	0	0.481822	0.117405	0	0	0	0	0
dyn-1	32.4101	89.2076	74.8017	142.266	23.6042	59.5671	24.5076	101.6	259.954	345.719	279.61	782.012	865.127	545.399	74.3169	448.409	203.253	38.8299	130.589	104.594	136.864	1.69103	63.4824	106.907	54.2824	33.2616	184.193
dys-1	2655.07	1005	926.019	190.92	170.718	159.82	407.156	221.738	148.515	38.2981	80.3283	85.8486	146.774	86.1716	87.8607	84.8491	247.415	286.771	159.267	165.488	84.2048	27.0152	62.0072	93.9272	666.935	41.5098	33.4279
alp-1	494.047	32.6379	354.539	36.74	0	17.4527	2.61991	0	0	6.77415	19.4416	6.43871	20.1146	0	100.755	0	0	368.63	5.59483	3.84734	8.985	1.25684	1.86935	10.2501	9.69667	0	0
eat-2	0.0500396	0	15.7363	52.824	0	0.435961	0	0	0	0	0	0	0	0	0	0	0	0	0	0	0	0.525121	0	0	0	0	0
eat-3	154.016	63.4303	217.005	115.743	69.7577	110.039	45.2661	25.9977	148.368	224.904	164.641	175.104	165.846	105.801	170.61	110.859	164.129	103.989	52.5664	107.702	330.78	415.241	202.511	173.722	104.32	202.544	171.046
eat-4	0.783414	0	8.93746	5.21073	10.1629	3.81262	3.77567	0	157.994	275.377	1707.89	9.53808	0	264.386	45.8016	731.422	0	2.38652	0	0	0.584575	0.753336	2.88988	0	0	0	0
eat-5	0.833667	0	7.36986	55.0652	0	1.53779	0.209659	0	0	0	0	0	0	0	0	3.43582	0	0	0	0	0	1.80081	0.521604	0	3.57727	0	8.13115
eat-6	915.398	944.502	1457.64	746.86	704.108	481.825	247.768	107.009	937.343	1485.21	3238.95	2732.16	2754.72	1728.03	2672.79	2381.89	100.797	1408.14	724.093	523.464	2160.01	1034.32	1770.1	1130.02	1198.79	987.463	555.172
eat-16	144.391	192.633	421.437	394.258	368.691	51.5268	9.82639	41.4055	321.868	784.508	344.283	495.371	593.312	297.621	481.74	509.782	406.894	30.2544	151.283	61.9528	55.0131	4.17068	124.987	223.094	44.1279	192.119	170.585
eat-20	2.36504	6.39219	205.752	433.832	1.76157	95.6683	59.9298	169.521	0	0	0	4.42907	22.9587	19.0701	0	82.7786	0	27.6437	349.8	122.329	13.8399	2.42667	3.73345	402.89	65.4106	1.41011	180.747
bcat-1	323.018	63.1942	119.051	60.2422	23.2542	8.8174	53.0698	30.4948	94.3254	43.6526	83.2022	56.7976	4.81696	64.9714	12.6606	53.4861	0	0.733528	10.5123	0	138.173	0.157737	6.58384	36.7699	0	69.3284	15.7214
ech-1.1	0.199845	0	0	0	0	1.88599	2.36987	0	7.93347	0	0	0	0	0	0	0	0	1.61066	0	0	8.61535	0.0911782	0	0	0	0	0
ech-2	31.0667	9.48156	2.67468	2.78893	14.3278	16.6611	6.30475	5.58603	0	0	17.207	0.391168	0	15.4598	0	0	0	2.75073	0	0	6.75938	60.3081	21.0206	32.7732	15.3692	10.2886	1.37641
ech-3	5.48519	2.80134	1.58158	7.2677	15.3168	4.36708	2.94503	0	1.72373	0	8.04842	0	0	0	0	5.22532	0	0.993374	2.08611	0	18.7915	0.848977	14.531	3.3705	7.33773	0	9.67928
ech-4	35.8763	19.4154	6.99045	3.37724	1.14371	7.58988	39.0428	58.4718	7.03041	0	0	9.30014	0	14.9517	0	2.33196	16.2174	1.20746	3.22924	12.3731	35.0221	40.8257	9.16682	30.3465	26.8124	5.52129	9.33858
ech-5	29.1803	4.74993	36.45	25.0703	21.8937	10.1554	6.30801	3.62177	6.67218	3.03582	21.7835	19.9725	18.5677	5.18683	6.46998	2.29171	17.1348	6.82604	5.09726	3.55619	58.825	24.3817	20.9743	13.5277	17.3455	27.3381	13.3335
ech-6	121.012	66.9132	60.0456	25.8182	58.8298	29.3945	98.6113	29.2076	4.16684	7.20591	7.67695	35.7933	46.7958	0	0	9.04744	8.65847	11.4793	5.67743	10.0791	151.456	38.6562	29.742	71.127	41.836	20.2915	39.501
ech-7	0.0866406	0	0	0	0	2.50508	2.37534	0	2.78138	0	0	0	0	0	0	0	359.292	0	0	0	149.442	0	0	0	0	6.52486	0
ech-8	0.864257	0	0	0	0	0.662769	21.1897	5.74079	7.24176	0	0	0	0	0	0	64.4953	0	0	0	0	229.887	0.205286	0.789581	0	0	0	0
ech-9	0.419627	0	0	0	0	0	0.288019	0	5.75597	0	0	0	0	0	0	0	0	0	0	0	24.2854	0.13678	0	0	0	0	0
eff-1	0.285499	0.960294	30.5858	13.0884	0	70.0127	39.2296	73.0839	0	45.3713	71.9727	71.7876	22.6612	0	9.28126	9.48461	0	178.24	2.08611	0	0	0.16187	0	0	5.43682	0	0
efk-1	310.831	373.378	165.408	153.291	54.7629	359.396	214.636	201.986	232.782	84.7012	165.265	214.871	210.766	196.773	180.366	240.076	146.616	74.1895	126.699	183.92	169.759	187.811	246.539	145.11	140.375	158.964	129.366
efl-1	6.31547	23.5383	13.7544	15.6664	7.57197	26.4632	13.9652	22.6352	1.30082	21.7612	23.2576	24.3467	8.48896	20.2848	0	24.2524	59.5467	16.3348	42.827	16.6826	17.9711	101.349	58.3412	68.8725	33.8882	79.9641	9.68652
efl-2	30.0893	3.36925	23.6168	26.4108	4.59657	41.0804	13.4618	1.54844	44.0219	58.7688	34.071	82.3562	129.179	96.2388	8.17635	128.458	47.0342	16.0235	16.7887	46.289	65.0802	49.8693	75.0153	32.3891	64.7857	82.5272	36.7947
efn-2	19.5916	15.2163	108.338	29.5419	0	8.62277	72.0973	20.0482	3.37007	179.564	0	86.0507	4.14594	47.0441	127.502	47.5766	7.85009	34.1315	236.998	54.9079	0	1.13608	0	8.59092	36.3529	2.69178	0
efn-3	0.0590129	0	0	0	0	0.226486	0	0	0	0	0	0	0	0	0	0	0	3.18944	0	0	0	0	0	0	0	0	0
efn-4	0.366703	0.960294	0	6.1949	5.5534	5.15704	2.24764	30.1391	16.9229	8.81368	0	38.1258	0	261.589	2.44753	37.4499	67.4291	0	11.8864	3.61481	3.39313	0.440483	164.67	0	7.83054	0	1.14658
eftu-2	60.9823	89.5593	83.6148	32.3383	71.4948	106.319	24.394	25.6667	100.324	97.6981	119.348	79.5068	92.459	160.961	28.8234	22.0673	37.32	77.0085	85.5437	157.651	120.423	303.259	238.427	105.391	111.635	152.64	113.607
eef-2	3351.24	3541.54	2759.35	1736.25	4319.64	2682.17	1404.64	1573.19	1579.91	1192.76	1012.37	1099.09	1035.05	1590.27	1748.08	837.71	2798.75	2929.88	1888.33	2012.39	3246.1	3735.42	5322.03	3210.9	5784.9	5555.95	4086.49
eef-1A.1	9460.03	11598.1	9136.28	4752.7	13832.2	10196.8	7791.62	7412.13	6109.72	2730.39	4059.75	3341.2	4271.64	3569.43	5413.04	3427.52	10559.8	9297.36	6827.64	5797.23	5958.96	15220.9	15134	13240.7	17070.9	14624.8	12161.6
eef-1A.2	1239.02	1425.93	988.444	691.651	1543.06	893.983	322.809	286.044	1339.55	564.833	436.06	610.664	635.947	653.059	921.997	597.698	960.709	970.056	728.162	1069.46	1044.23	29.3534	3443.48	1549.58	2413.83	2540.34	1194.76
egl-1	0.0205987	0	48.8759	0	0	0.177531	0	0	0	0	0	0	0	0	0	0	0	0	0	0	0	0.178811	0	0	0	0	0
egl-2	1.07505	235.126	0.759284	0	23.9964	2.90862	7.27242	0	768.153	1159.93	426.879	365.182	441.448	423.057	243.913	225.511	260.761	18.126	56.7536	12.7437	15.1757	0.422023	0	0	0	212.186	0
egl-3	3.37606	2.30593	288.805	52.192	64.995	14.9343	66.1436	19.2096	5826.49	6701.57	4138.91	4271.87	1727.63	10781	16935.5	4276.98	25.6129	12.4412	90.2787	31.8593	8.77165	2.86518	375.315	19.0831	4.58052	0	24.2348
egl-4	218.123	341.547	404.389	322.103	127.633	225.13	376.27	267.991	711.39	506.427	272.397	777.807	1021.57	383.832	619.677	602.793	117.538	266.455	366.658	306.145	805.996	273.361	362.765	320.109	215.562	183.71	217.68
egl-5	13.0688	7.96984	0	6.17244	0	2.01453	15.1678	0	68.8503	38.4098	67.2935	33.6561	103.615	0	0	0	0	0	1.64699	28.8079	3.02415	0	0.925168	6.23263	1.69133	0	0
egl-6	0.517308	3.84686	0	0	6.30167	0.427224	0	0	35.0919	0	13.4261	0	0	0	0	101.033	0	0	0	0	0	0.0448524	0	0	0	0	0
egl-8	101.166	174.097	311.147	258.398	163.164	518.673	208.164	349.77	1651.29	2179.35	924.836	1583.87	1343.16	1548.59	1304.11	3463.29	1113.54	495.59	408.559	277.673	806.187	13.1483	328.845	216.824	399.46	245.674	684.305
egl-9	274.134	134.791	471.089	362.26	243.259	132.54	76.7745	89.2723	864.631	620.385	131.48	538.282	618.449	202.392	618.372	471.22	58.4476	282.668	132.985	50.2044	156.355	1.22932	51.2054	115.079	72.0417	80.2625	223.003
egl-10	65.5914	135.849	97.4326	66.5529	37.0991	24.4981	33.2821	0	287.528	439.489	1185.5	670.829	503.292	352.338	495.388	686.537	223.986	5.61518	52.3461	9.01226	147.035	0.521567	32.345	66.9374	69.9997	183.556	103.485
egl-13	34.1587	10.2078	12.7996	47.2024	0	46.6263	78.4454	106.594	18.2185	285.152	0	23.6395	0	3.10099	56.6537	22.5586	14.4279	2.88696	144.503	27.6104	24.7113	1.17114	2.31689	51.8157	48.9857	138.804	3.52906
egl-15	1.5527	27.7871	0	1.57123	0	37.0647	132.094	287.672	0	0	0	0	12.7728	0	0	0	4.42294	3.26741	111.129	0	6.8679	0.935924	0	0	16.6847	2808.99	78.5075
egl-17	0.0951744	0	0	0	0	0	0	2.19683	0	0	0	0	0	0	0	0	0	0	36.4578	0	0	0.135139	41.0196	0	21.8048	0	0
egl-18	7.98271	92.0365	243.15	249.926	180.309	61.9052	29.7482	39.0696	44.8093	27.7287	0	74.2289	35.5911	115.081	130.457	107.577	253.832	227.381	380.331	261.189	19.2994	1.56884	51.612	51.0686	174.005	250.793	7.60634
egl-19	555.68	791.811	382.751	162.104	292.59	5.3217	16.743	6.34627	656.36	669.402	852.787	836.572	1108.19	669.763	391.189	674.166	207.094	4.82369	37.3288	5.51932	8.87913	2.39497	22.1028	136.07	8.13522	260.014	65.6988
egl-20	21.4416	2708.33	0	0	0	0.686584	0	0	0	49.6771	0	0	0	0	0	3.68846	0	1.82243	9.05845	35.4767	2.28519	2.84316	0	0	0	1.90701	0
egl-21	4.06718	21.4258	126.591	70.5546	70.5568	15.5616	101.23	34.3563	5005.57	6856.35	4209.17	4198.88	1762.29	8950.74	17185.5	4020.23	60.6631	45.925	74.5412	40.2009	87.2385	9.38791	10.5356	19.6073	11.1901	0	71.2757
egl-23	2.19481	1289.18	4.10887	5.51716	10.3506	6.3213	5.95962	4.06296	132.432	935.977	0	196.596	7.04225	299.176	0	230.74	37.1095	14.6877	102.738	36.1112	2.11045	1.51256	1.86762	0	11.5242	0	1.51518
egl-26	0.0722836	5.14134	3.86305	12.1349	3.51506	15.9407	10.9835	16.1825	64.1689	0	0	14.8459	0	7.76759	0	0	2.21147	52.5392	63.1422	26.3158	9.28472	2.38289	41.6264	0	22.6956	0	13.635
egl-27	242.291	319.674	799.248	702.115	202.566	292.109	173.018	222.8	328.961	284.11	235.21	524.704	806.51	396.528	146.984	594.375	173.599	231.927	446.883	397.396	325.577	178.444	218.559	255.418	213.531	413.99	106.647
egl-30	373.824	567.886	432.769	613.235	445.811	292.998	328.302	307.108	869.246	1138.24	893.23	1294.35	960.127	1195.7	914.906	1526.93	791.291	545.763	879.652	546.635	336.913	139.19	346.444	967.153	388.045	249.564	544.702
egl-36	0.734217	9.83718	13.7741	9.02022	9.72441	1.89209	0.540479	0	5.96615	143.421	0	50.0948	20.1613	403.753	0	299.823	0	1.13729	0	0	1.05	0.714357	0	27.0805	6.84783	0	0.437019
egl-38	0.0841875	0	0	3.74167	0	0.68891	1.11369	0	2.07269	0	0	0	0	0	0	0	0	3.7174	3.10711	93.5611	0	0.296433	0	0	0	0	0.961328
egl-43	0.822212	0	5.98495	95.4667	0	2.01175	1.02717	0	67.2659	0	8.91075	0	0	40.7647	7.09743	213.546	0	0	34.8154	0	1.31228	0.359401	38.2326	0	0	13.0168	1.39465
egl-44	87.8888	15.0575	127.786	256.689	77.9197	55.8131	80.4488	172.54	91.7552	8.25866	5.41903	75.4898	11.0619	0	0	107.936	6.8145	0.947347	30.192	64.9644	112.505	0.916128	9.17068	0	29.586	0	8.86015
egl-45	268.769	340.14	286.545	274.563	357.8	285.967	93.1151	81.082	172.906	113.415	139.457	203.771	95.8093	270.967	328.11	142.674	370.571	243.455	210.99	246.269	702.842	599.333	540.444	503.951	493.107	367.282	237.003
egl-46	0.481599	0	0	0	0	2.75998	1.43049	0	7.6684	0	0	27.7502	0	0	0	669.741	0	0	0	0	0	0.0786696	0	39.3546	0	0	0
egl-47	0.65432	0	1.93753	9.7925	0	1.65533	0	0	43.8991	281.618	0	34.8778	15.625	41.1586	0	0	0	2.81575	0	3.18593	1.55946	0.611988	0	0	0	0	0
ego-1	12.4071	3.29201	0.925566	39.9579	7.27024	24.2284	34.2852	0	0.968718	0	18.5963	7.18726	0	7.84412	0	0	28.2709	9.08362	72.7137	4.24997	17.8803	597.484	13.9913	42.5882	10.0038	3.61628	37.203
ego-2	75.8621	109.484	274.118	198.216	52.1519	191.534	207.892	122.099	111.407	185.062	125.757	151.259	120.769	188.023	24.3367	110.402	321.828	103.694	239.83	181.028	312.121	410.257	221.756	192.806	204.899	161.533	185.755
ehn-3	0.0236622	0	0	0	0	0	0	0	0	0	0	1.22236	0	0	0	11.2867	0	0	0	0	0	0	0	0	0	0	0
ehs-1	17.1492	36.3817	76.5753	13.9667	5.575	39.1679	26.8314	20.1255	55.9744	196.566	118.605	284.402	644.835	383.955	96.8995	143.16	41.517	15.2591	17.4509	25.7225	34.7223	132.383	87.6055	57.1073	26.5818	35.5809	149.962
eif-3.B	82.4784	111.867	175.959	53.9126	103.762	63.1571	31.1759	57.2252	49.9306	44.8196	85.2392	78.006	55.398	110.635	70.1251	38.2477	44.8368	110.151	78.5096	90.1621	126.541	168.762	167.491	199.105	107.238	127.786	71.8793
eif-3.C	218.036	317.622	294.975	112.276	215.24	214.346	95.1217	51.9213	113.514	104.154	174.794	204.772	174.841	246.041	120.981	173.375	119.108	232.679	181.571	282.726	412.774	425.125	347.213	320.228	351.396	357.142	217.397
eif-3.D	117.293	96.4904	150.908	83.2924	141.22	95.9465	32.2725	59.9811	53.0813	56.1916	133.186	119.771	120.577	114.147	34.5675	27.5226	267.977	63.2385	68.2766	282.924	67.4471	240.078	190.67	207.393	280.698	278.782	159.487
eif-3.E	54.7479	58.652	44.2288	40.0385	154.272	71.6471	12.2984	10.2416	8.80329	66.1174	40.3507	18.3235	33.3646	0	14.3546	2.96044	11.4948	133	66.9195	192.701	81.2666	89.6821	116.567	159.514	57.9945	54.566	65.0363
eif-3.F	69.7304	73.736	27.7386	30.7795	57.6581	55.9379	27.2402	68.1259	47.5163	7.51993	8.17304	43.2673	39.3393	52.8352	53.3476	8.3509	42.3767	64.4382	75.2829	106.667	59.4609	71.9646	139.577	109.148	120.597	147.235	146.691
eif-3.G	62.1726	59.2587	37.3867	13.1771	151.086	66.0087	20.7286	18.6929	37.2893	82.4828	78.8044	20.977	13.0587	23.4974	64.6223	25.777	0	70.7609	37.5378	30.5875	105.367	91.184	93.2854	31.2551	97.7016	72.1982	46.8029
eif-3.H	32.5992	26.2987	37.4997	7.14208	47.2394	29.9411	14.5142	27.8703	0	11.7938	0	21.9941	11.8063	38.2984	0	11.1271	45.7429	31.4503	20.7232	22.5306	24.2803	40.5394	54.2476	79.4021	70.9507	43.7348	52.7514
eif-3.I	26.8609	37.547	15.2535	2.07067	34.5157	27.7789	13.1499	8.85159	0	43.7555	45.1285	2.96754	0	0	18.5529	3.05458	41.4726	60.9083	16.264	52.119	37.4922	39.4392	45.2231	46.24	63.6508	86.9458	39.8037
eif-3.K	40.9048	57.7073	8.00311	37.7752	53.1023	36.5946	24.1066	33.4281	3.56651	10.8725	23.0624	14.7332	37.6561	39.8137	30.4422	8.30975	25.8705	43.036	36.9791	72.4366	16.6457	64.1794	55.8462	62.5755	63.4059	53.6479	53.395
eif-6	31.5287	32.153	44.8377	47.0854	39.2407	45.0677	19.1742	6.44271	13.433	33.8009	0	2.87335	0	31.0305	0	0	61.6968	16.9088	30.7511	8.34892	10.4464	96.15	103.937	25.2193	85.4922	80.858	31.4403
elb-1	17.7217	54.6829	31.5061	22.9527	9.95173	27.3761	10.6392	37.7855	17.8147	22.0135	0	24.3378	69.6149	0	0	11.4007	30.5221	28.2684	0	6.48811	3.20306	19.0884	24.6116	100.595	16.0193	5.49919	15.1981
elc-1	3.96654	0.639251	16.9306	4.73785	30.6769	9.14719	1.31425	0	0	17.5369	16.4506	20.0012	50.5061	0	0	8.07634	0	3.05053	0	13.2107	2.21041	11.4777	11.1964	9.15988	11.3434	24.3616	27.4752
elc-2	0.0167197	0	0	0	0	0	0	0	52.4223	0	0	0	0	0	0	0	0	0	0	0	0	0.0416736	0	0	0	0	0
elo-1	70.2021	328.996	3.01059	22.9373	23.9165	92.6211	54.3219	31.4344	0	12.1433	0	3.89657	0	8.79755	0	0	17.1827	16.1366	4.89448	191.586	80.4802	183.617	106.361	71.7386	171.723	61.3045	22.1533
elo-2	9.81074	24.4342	17.057	44.4629	2.92698	19.3236	43.1842	1.54844	6.45461	12.054	28.5144	2.21398	0	0	0	6.96709	13.1991	65.8315	2.96528	0	122.03	0.1831	126.262	121.345	15.3885	55.654	35.8516
elo-3	48.0759	22.934	111.572	47.9646	5.43464	8.84818	73.9371	184.041	25.1742	0	19.2541	10.5965	7.24638	0	12.1674	86.8705	0	6.4807	42.8329	4.96899	26.305	28.1488	14.7704	38.7877	17.2486	37.2159	9.52022
elo-4	1.50147	2.01287	0	0	0	9.08789	7.84039	50.2127	0	0	0	0	19.6078	0	21.058	0	0	0	15.3	56.7181	0	0.120463	0	4.05518	0	0	0
elo-5	0.379116	0	0	2.40771	0	0.0748848	2.39432	0	0	0	0	0	0	0	0	21.0966	0	0.935699	3.11752	0	130.28	1.43326	1.41049	0	0	1.50128	0.797808
elo-6	2.00626	1.38691	14.0895	87.7694	13.8733	94.2472	22.3711	0	0	0	0	0	0	0	0	4.89661	8.55644	1.10651	6.27707	372.241	181.135	2.01579	9.01943	0	10.5796	2.51814	3.94214
elo-7	0.177565	0	0	0	0	0.149039	0	0	0	0	0	0	0	0	0	0	0	0	0	0	0	0.0697821	0	0	0	0	0
elo-8	0.0728719	0	0	0	0	0	0.409863	0	0	0	0	4.91791	0	0	0	0	0	0	0	0	0	2.1467	0	0	0	0	0
elo-9	0.224071	0	123.682	110.735	25.6157	3.26419	0	1.89418	4.9178	0	0	0	0	0	0	6.88212	0	48.1267	0	0	37.1203	1.21512	6.0407	0	0	4.96593	1.7145
elp-1	54.7749	0	0	0	0	1.05489	8.65498	32.3185	0	23.1127	843.753	2.81492	0	13.7866	18.0012	0	0	1.78136	15.0989	0	40.4182	0.15973	0	0	0	0	8.6645
elt-1	4.74094	0.423526	4.54318	5.95192	0	160.677	1.44908	4.77254	0	0	0	75.1442	63.4719	0	2.34592	0	0	0	0	0	0	0.103459	0	0	0.457711	0	8.56226
elt-2	3.91182	0	4.18542	8.80716	12.2028	4.03045	11.0695	0	10.1944	0	0	4.37876	5.37634	0	0	7.35289	0	2.63896	11.1732	10.309	48.3079	1.17766	1.47213	0	1.12876	0	6.57479
elt-3	0.448899	0.960294	0	5.14846	0	25.985	117.706	18.0932	0	0	13.1895	6.81294	0	0	0	2.28014	0	0	0	0	4.16581	0.272936	0	4.95769	0.55229	0	0
elt-4	0	0	0	0	0	0	0	0	0	0	0	0	0	0	0	0	0	0	0	0	0	0	0	0	0	0	0
elt-6	1.90065	37.2863	72.4069	146.039	44.5803	43.5575	26.8769	4.89778	61.7735	85.9324	15.8467	58.7545	0	28.7918	55.818	107.698	85.0858	97.0786	417.68	103.463	2.41016	0.373005	41.845	41.3879	138.62	111.586	0
emb-4	115.034	91.4813	229.625	116.305	323.207	225.665	76.3946	58.3795	268.331	85.6615	463.543	316.584	320.168	304.628	154.852	187.032	309.65	79.7844	167.779	123.066	357.387	457.2	421.899	202.078	424.558	313.377	150.592
emb-5	117.212	210.332	411.149	99.1211	171.744	318.009	107.391	99.2993	186.767	291.746	128.93	185.456	263.388	114.278	277.622	232.039	172.815	137.956	226.643	315.214	610.742	773.831	469.171	304.4	347.662	318.265	178.572
emb-8	24.431	14.4343	587.563	940.684	33.7627	264.958	875.813	219.584	474.28	115.718	0	6.71714	10.5042	0	0	1.95103	290.929	589.336	276.756	252.724	772.146	155.739	84.8011	14.6805	56.0538	68.3302	92.7919
emb-9	7972.27	5211.89	45.708	21.0443	49.4888	22.1108	102.419	18.3045	83.3113	0	47.4309	75.5116	18.2482	165.121	77.1354	137.899	54.7431	23.9303	123.752	51.3374	97.8857	13.5184	102.177	16165.2	16.4127	218.243	115.468
emb-27	13.0748	24.2459	32.3873	6.76616	7.23518	27.6858	19.1487	3.02168	16.4586	7.25374	20.704	38.8311	34.0376	50.4608	15.7193	5.59802	94.8237	6.03184	8.35542	2.81392	37.8579	198.128	90.8519	30.1948	23.8321	52.6377	13.5594
emb-30	58.4785	57.0188	74.8773	109.556	177.28	146.5	71.4026	30.1166	164.921	71.4488	181.126	203.662	66.2677	193.077	222.593	163.423	260.67	101.827	104.425	114.906	249.29	414.438	222.469	228.822	159.063	235.913	129.955
emo-1	60.8323	174.076	58.484	160.6	95.3234	151.496	160.629	370.343	111.555	97.8282	61.5722	49.7614	59.9399	60.5813	516.823	93.5719	92.9631	188.444	149.89	313.393	58.1118	58.3107	52.6209	276.549	116.792	67.307	178.916
emr-1	10.5772	14.2447	10.0926	1.29342	11.6429	20.6202	11.1778	0	5.6188	0	14.534	1.73455	12.5628	0	0	34.2201	31.9148	0	0	15.3255	0.95083	33.9282	27.6422	16.1552	21.8966	36.929	8.1424
end-1	0.231945	0	0	0	2.84441	0.2681	0	0	0	0	0	0	0	0	0	0	0	0	0	0	0.603097	0	0	0	0	0	0.737853
end-3	0	0	0	0	0	0.905297	0	0	0	0	0	0	0	0	0	0	0	0	0	0	0	0.56105	0	0	0	0	0
ent-1	42.8559	24.2642	34.8915	12.1557	18.5481	38.3164	5.90561	92.3196	0	0	30.0562	26.4488	13.7363	29.1735	0	5.2865	29.6953	26.783	18.152	9.9474	35.3269	1240.84	283.993	121.572	62.2026	84.9642	33.1166
eor-1	36.9128	31.8645	18.753	27.364	45.1082	68.2985	22.7563	5.03759	12.3213	65.408	38.8833	63.2161	39.4113	76.8651	4.42447	57.3065	96.7636	32.1123	81.2804	15.9835	104.099	297.761	158.094	50.5698	99.513	111.855	35.7774
eor-2	32.716	7.32225	62.4498	52.7737	68.6199	70.5775	38.2637	64.8323	50.9971	44.4814	78.1067	138.58	244.487	65.1024	108.442	66.1669	99.7473	78.1955	99.0635	64.4858	91.474	1.47531	76.6725	23.3131	101.982	34.5008	57.3302
epi-1	3847.1	5095.84	34.5219	22.4371	24.6907	10.467	22.7551	0	45.2328	0	50.6545	25.1846	36.7049	10.6157	83.1886	39.3003	53.0753	4.01225	29.9606	3.94185	40.0321	7.27805	52.3498	10331.9	10.4842	10264.2	47.8739
epn-1	67.7462	149.885	292.216	306.694	122.712	143.676	131.537	450.621	206.374	139.423	166.596	181.058	118.042	168.984	105.312	125.565	168.998	118.421	283.016	163.626	55.1757	7.37932	143.343	364.733	209.239	40.1231	102.859
eps-8	2.42131	2.24378	69.5341	133.865	34.5059	73.2397	66.1725	108.26	7.27616	0	0	43.1841	0	30.8055	35.8279	3.16597	54.7082	104.073	140.627	174.195	605.114	1.7597	18.8951	127.242	92.7151	0	5.14479
erd-2	84.3761	110.853	24.433	34.817	76.1797	118.527	54.564	180.667	16.5751	30.9102	30.1637	19.8773	44.6546	67.3007	41.2663	35.7303	83.368	80.0108	53.4448	153.061	12.5403	0.840517	145.272	161.585	71.8765	124.122	32.1661
eri-1	19.71	16.6157	64.4999	5.49739	16.7755	50.541	19.3268	18.8239	24.7966	4.46384	0	14.3408	33.4636	31.1035	0	1.3357	50.3986	21.9922	33.4526	40.6418	31.2977	166.057	106.604	39.7448	50.4364	68.3394	27.6994
erm-1	53.4292	92.8855	90.0489	122.65	81.1106	220.048	47.7293	155.435	27.058	56.2067	15.0764	68.6434	54.1958	36.1899	0	471.004	165.141	97.4853	111.905	276.244	855.329	286.896	231.711	209.844	196.15	208.506	67.6168
ero-1	37.1556	37.3527	221.724	339.087	311.158	88.6354	23.7581	29.5702	55.6333	28.3733	25.4491	34.5749	30.2111	49.7126	28.8806	49.8349	126.367	61.6051	73.4052	38.9112	214.725	117.039	190.709	79.5334	94.191	86.9508	592.311
erp-1	7.58243	7.4906	7.83024	13.3876	0	7.25574	4.25415	1.35432	33.5412	233.485	224.15	304.954	394.549	203.196	199.552	455.038	33.8977	1.07479	22.8143	0	24.2131	0.472247	31.0493	11.4746	14.0417	2.06812	37.4282
qars-1	268.906	227.507	158.015	110.259	278.351	263.509	137.647	111.983	181.796	48.3102	66.5555	62.9087	115.129	84.5342	18.1335	13.8275	217.083	314.863	76.1187	143.558	404.715	469.194	575.416	299.411	548.421	497.16	360.093
ears-1	320.047	189.464	181.304	103.255	171.122	249.119	103.721	80.1158	130.247	121.862	114.661	110.22	1162.81	185.124	142.831	82.8843	101.695	153.746	75.8795	106.164	407.554	513.38	429.303	304.011	486.067	410.66	244.971
ears-2	27.3849	10.6763	314.763	36.4461	23.7776	25.8293	15.8599	15.8117	26.1111	2.8071	21.3539	68.0381	156.93	63.1406	0	41.4749	0	15.0476	22.6675	51.5003	50.4014	153.233	37.4753	29.987	14.5582	47.8246	20.2433
etr-1	249.181	736.718	10.2339	11.6418	7.04828	105.152	77.2597	66.9147	160.815	30.3582	0	82.5227	0	0	4.86836	6.32421	255.592	1.1609	88.1088	132.451	310.284	96.2197	48.6824	120.352	73.4812	145.706	8.44324
fos-1	101.77	72.2664	202.065	267.546	117.767	97.3944	118.613	47.6139	445.943	228.225	55.2176	225.521	284.922	148.496	61.7854	126.698	75.6013	104.135	166.895	150.456	583.218	3.98606	183.324	103.592	97.5346	116.125	140.162
evl-14	58.0746	96.2876	99.4958	62.7147	77.1211	161.455	28.9258	26.0476	105.598	154.12	113.783	256.058	279.856	224.305	218.97	340.152	114.212	52.5209	197.397	175.438	202.264	528.268	218.077	163.692	172.178	255.889	150.315
evl-20	2.42304	0	0	0	6.32494	7.23674	3.73507	0	6.51848	0	18.8304	6.49269	12.5628	33.638	4.86836	2.52216	0	1.30588	6.50262	0	1.77175	19.3589	7.12717	15.8782	1.75328	2.98032	0
exc-4	2.0243	2.05556	79.489	42.1905	109.204	87.2956	22.0024	16.9534	0	0	0	5.10626	0	43.671	0	114.147	29.1581	127.405	144.471	66.529	8.72813	90.7663	132.153	17.7349	57.3336	42.386	10.4822
exc-5	40.8302	4.60051	160.147	198.482	82.8665	5.18662	67.176	0	41.0091	32.0379	342.028	67.7168	77.5925	607.368	93.3396	597.865	2248.83	176.748	27.7292	0	103.79	1.49233	55.4159	0	7.60239	211.526	2.33031
exc-7	5.40822	0.301939	204.394	289.413	90.0702	15.5789	84.4763	78.1082	38.2305	12.707	9.84872	145.261	24.1209	449.318	0	210.23	324.314	566.062	330.282	84.5836	0.598138	0.865142	0	0	0	0	12.3133
exl-1	14.0088	19.772	0	0.383029	0	0.756537	0.938407	26.3421	0	13.8927	100.787	22.8536	81.0726	49.6167	6.53375	83.7783	77.0306	0	6.45849	0	44.0489	25.9123	1.71107	0	3.3166	3.26656	31.5952
exo-3	2.32846	2.66127	0	1.35221	4.87251	11.0038	0.341274	0	0	17.819	0	6.03673	0	0	0	0	7.74833	5.94607	0	0	2.30268	179.176	40.4225	23.3179	13.0478	8.82219	4.63838
exp-1	1.70614	765.782	7.23223	2.67872	4.0246	1.18561	0	0	0	98.3607	0	138.304	72.454	0	0	0	0	0.81009	0	0	0	0.404327	0	0	0	0	1.42709
exp-2	7.87475	357.327	27.2355	36.0406	18.5877	1.47966	3.50185	0	55.8983	675.293	27.7513	198.144	69.8053	56.673	171.531	56.7088	0	0	19.4568	3.18593	0	0.194027	0	0	0	1.41011	3.83623
eya-1	3.91202	0	418.091	192.422	6.46108	0.467303	11.0252	0	2.11325	0	0	6.19636	0	1143.17	0	0	0	0	4.70252	0	6.47619	1.14494	0	6.22793	0	0	117.312
far-1	13056.5	32697.9	251.041	74.0401	126.19	72.6085	152.666	118.081	154.928	252.426	328.745	877.144	1250.25	258.387	79.9004	140.286	161.781	41.7551	114.189	47.3202	92.1955	45.2957	12.7449	14.3592	81.8181	12584.2	47744.2
far-2	4053.04	4769.22	34.9398	12.7489	8.34241	10.9158	23.2653	76.5074	37.6423	34.5418	18.7126	49.0217	93.9154	7.88295	13.2333	23.3846	14.5077	16.6888	14.2326	4.89869	23.1003	6.13771	6.22788	22.3632	23.7504	620.73	1618.01
far-3	0	12.6826	0	0	0	0	7.73984	0	0	0	0	4.10509	0	0	0	0	0	0	0	0	0	0.163776	0	0	0	5.16756	0
far-4	0.12029	0	0	0	0	0	0	0	0	0	0	0	0	0	0	0	0	0	0	0	0	0.103614	0	0	0	0	0
far-5	0	0	0	0	0	3.22104	4.99625	0	0	0	0	0	0	0	0	0	0	0	0	0	0	0.0591868	0	0	2.77917	0	5.66638
far-6	175.828	75.2346	0	0	0	3.41975	0	4.89778	0	0	0	3.05806	0	0	0	0	0	0	0	10.8923	0.928407	0.0486355	0.675181	2.76959	0	2.09794	3.08108
far-7	0.0844495	0	0	4.27696	0	0	63.1436	82.7629	3.55583	0	0	0	0	0	0	4.36622	0	117.731	0	0	0	0.074738	0	0	0	0	0
far-8	2.96715	0	0	6.1297	0	1.40469	3.24476	4.14161	10.2995	59.8878	0	9.49525	0	23.7665	0	0	0	23520.9	112.961	0	7.92855	0.621556	0	7.26866	2.39486	0	0
fat-1	111.66	138.843	43.3163	15.3282	27.968	95.8451	116.389	149.37	74.4605	121.57	341.105	267.885	251.197	42.9214	130.708	171.416	320.273	64.0642	37.0825	36.1423	111.64	135.888	279.707	186.894	203.295	155.064	128.902
fat-2	80.8918	51.0354	55.8694	65.7371	11.5789	68.3408	108.611	133.199	44.1158	34.1931	47.5031	10.7121	16.8919	17.1221	13.3262	56.4548	27.8485	2.38652	22.2365	4.49702	515.424	2.00133	197.343	122.011	57.5909	59.4363	25.5081
fat-3	45.9307	103.668	51.9891	36.9478	58.4971	65.2295	50.6261	179.141	2.4387	0	20.0283	0.130389	15.7233	0	0	17.3148	9.00384	29.8525	6.69763	22.0816	116.356	0.824743	143.169	67.7001	90.1978	4.6564	35.2174
fat-4	7.93303	21.0513	31.6803	20.0252	38.46	88.0066	42.5967	62.0082	13.1441	14.5364	146.001	33.461	32.5708	40.0593	3.98241	101.511	0	52.1674	16.3328	40.4328	164.326	34.4214	39.8388	39.4553	89.383	26.7531	19.5242
fat-5	0.206878	0	0	5.03266	0	0	8.07454	0	5.08992	0	0	0	0	0	0	0	0	1.79126	0	0	66.9514	0.0475794	0	0	0	0	0
fat-6	1.66697	3.99109	0	2.09623	0	17.7102	629.686	528.689	2.79447	0	0	0	16.0256	0	0	1.57525	0	0.875592	6.11559	0	888.11	0.195157	47.8201	0	6.86701	0	11.5637
fat-7	0.199618	0	0	0	0	0	0.712198	3.21316	0	0	0	0	0	0	0	0	0	0	0	0	2.3383	0.191499	0	0	0	0	0
fax-1	0.20074	0	0	3.48617	0	0.307664	0	0	10.3933	0	0	24.3979	0	0	0	91.2119	0	0	0	0	0	0.185471	2.45848	87.1305	0	0	2.55686
fbf-1	0.33703	0	0.462783	3.93111	0	0.0799608	0	0	0	0	0	0	0	0	0	0	0	0	0	0	0.598138	151.851	0	0	0	0	0
fbf-2	0.594926	0	0	0.370828	0	0.252713	0	0	0	0	0	0	0	0	41.336	0	0	2.19178	14.5726	0	5.224	98.7704	0.656375	2.98356	2.41895	0	5.23567
fbl-1	58.1792	270.049	1.71786	0	0	0.775324	0.498284	0	0	0	0	20.2478	0	0	0	18.6557	0	0	0	0	353.828	0.0602314	0	0	3.64181	8.4641	1.28513
fbp-1	330.623	177.678	104.674	57.5588	21.999	169.433	133.817	272.88	9.13717	140.416	57.7802	115.821	68.7527	3.54645	11.4274	200.304	28.5535	465.889	77.8064	224.629	120.419	52.9143	36.1873	161.605	93.1501	145.667	116.782
fce-1	53.8708	61.802	56.1362	50.0554	95.2409	101.164	54.4111	18.4919	9.18899	97.9618	29.5092	86.9073	57.9933	113.386	0	80.7478	258.327	114.254	52.2001	71.9014	35.1981	141.504	112.894	88.0904	94.7385	157.929	104.461
fce-2	5.91734	5.86723	0	3.52286	0.879169	7.20311	2.52624	0	11.3793	9.10747	0	1.74286	0	0	2.27886	0	0	0	0	0	7.68025	37.0926	17.6307	20.1616	11.8424	3.80847	11.5363
feh-1	2.61258	9.95915	672.334	1074.35	41.792	1.77077	3.48363	0	4.7441	5.40587	118.751	167.268	41.8336	45.0959	0	154.255	0	0	0	0	6.40356	1.61381	0	20.2131	1.72444	8.40243	0
fem-1	58.3211	12.226	10.0773	4.40825	1.12556	38.9681	5.35783	0	6.08626	6.61026	6.78914	9.23134	26.6977	0	0	0	37.609	6.409	35.3582	43.1406	68.0912	174.038	103.466	111.38	42.4278	116.722	7.38347
fem-2	14.5237	23.0778	73.8605	47.0451	58.6738	24.4869	8.36592	4.14161	0	31.5719	0	42.1788	0	67.4751	0	0	27.4286	17.224	3.0578	2.93441	21.9318	105.793	54.2356	18.6464	22.4963	29.5006	9.22867
fem-3	0.966659	0	0	6.73344	0	4.51033	0	25.0627	0	0	0	5.64984	0	0	6.46998	0	0	1.53512	3.80987	0	0	78.4813	39.6515	0	11.1028	4.74216	7.36632
fer-1	0.744599	0.906408	0	0	0	1.31961	0	0	0	0	0	14.0317	42.0161	0	0	0	0	0	0	0	0.917414	1.61581	0.56217	0	0	0	0
fib-1	659.162	470.876	406.614	296.199	732.923	812.285	277.533	74.1384	105.618	111.059	136.765	101.733	79.1162	254.885	9.25497	172.576	582.672	301.815	114.871	240.548	910.436	1396.76	2513.41	383.998	2172.63	2232.64	482.595
fis-1	0	0	0	0	0	0	0	0	0	0	0	0	0	0	0	0	0	0	0	0	0	0	0	0	0	0	0
fis-2	13.62	24.2289	56.9032	10.8471	13.7392	18.1509	23.2791	5.10887	36.8983	63.0517	28.1517	43.7728	20.4918	15.5352	115.572	10.4025	43.2858	38.9824	3.22924	29.1965	24.3505	0.511817	28.9148	58.056	16.5814	13.935	23.9839
fkb-1	96.3247	135.997	91.0664	108.41	258.802	138.066	35.8464	48.4468	67.1358	51.2306	95.2537	45.984	63.5012	33.3492	14.6447	89.1455	100.582	94.4977	30.2564	72.739	44.6845	79.045	120.046	207.154	101.008	106.485	238.303
fkb-2	94.2972	124.766	113.497	58.2669	108.938	125.003	68.3238	63.5104	125.901	134.306	137.198	142.523	136.206	187.622	214.92	161.15	288.966	105.708	156.902	179.079	22.6254	175.232	239.312	169.784	225.664	151.02	122.139
fkb-3	18.1736	6.84409	18.8345	7.22746	5.00185	301.06	322.103	623.505	5.65547	18.2931	76.452	3.49073	16.3399	0	2.27886	0	0	7.61493	220.629	285.635	3.38876	1.0587	5.22201	4.85574	121.115	8.84762	6.84329
fkb-4	6.28861	53.0203	0	0.799694	0	137.308	156.94	114.37	0	0	0	0	12.0192	0	0	0	0	0	4.61315	67.2463	0	0.385333	14.2377	11.3897	146.182	0	0
fkb-5	154.973	272.991	1.88452	0	9.05772	238.451	181.144	610.674	0	0	0	4.40815	20.2299	58.0518	0	0	0	0	104.023	80.3443	2.44573	1.51333	5.16068	612.491	72.37	0	49.4433
fkb-6	56.2649	58.3691	148.178	31.3849	97.4127	70.5332	18.2062	5.58342	201.67	206.579	90.3452	93.2506	83.9225	54.4352	103.292	89.5955	11.2932	76.3837	83.6836	52.9494	56.0945	175.685	100.632	123.14	118.445	90.2708	63.0731
fkb-7	0.531287	4.58568	0	5.88771	10.2689	62.6028	16.2696	45.1598	0	0	0	2.53776	0	0	0	0	0	10.9741	101.338	122.512	0.603276	0.414521	7.54994	0	96.0617	0	4.73106
fkb-8	29.8813	67.5872	27.4193	27.7581	15.1737	13.7323	7.60714	3.02898	14.5992	15.6875	32.5315	23.2473	0	0	9.2258	2.73617	42.5486	40.6944	0	7.67427	2.6543	4.45183	42.096	15.9583	9.12158	15.7536	19.9133
fkh-2	8.24195	0	0	0	11.7169	0	0.988322	0	2.70535	0	0	4.58243	0	0	0	0	0	0	0	0	3.74157	0.0952022	0	0	0	0	0
fkh-3	0.100942	0	0	0	0	0	0	0	0	0	0	0	0	0	0	0	0	0	0	0	0	0	0	0	0	0	0
fkh-4	0.287399	0	0	0	0	0.0834554	0	0	0	0	0	0	0	0	0	0	0	0	0	0	0	0	0	0	0	0	0
fkh-5	0	0	0	0	0	0	0	0	0	0	0	0	0	0	0	10.9579	0	0	0	0	1.56066	0	0	0	0	0	0
fkh-6	0.29373	0	0	6.59452	0	1.92377	0.571902	0	0	0	0	0	0	6.39501	0	0	0	3.41612	0	13.8819	0	0.212679	1.53362	0	0	0	4.00205
fkh-7	226.87	88.619	332.788	432.171	570.114	260.369	241.15	130.105	1289.79	267.792	330.609	237.737	246.202	336.611	74.0333	302.092	169.221	396.839	294.14	95.368	821.027	3.46461	56.4822	317.935	147.912	127.152	712.261
fkh-8	0.296807	0	4.80238	0.897846	0	0	0	0	311.246	13.328	0	0	0	0	14.1949	13.0796	0	0	3.50037	0	0	0.119908	0	0	0	0	0
fkh-9	36.2447	126.978	567.02	684.901	175.901	139.705	121.583	110.022	24.5103	174.083	122.271	163.908	48.0455	243.324	0	159.348	42.4877	330.522	609.22	220.818	342.991	0.980841	270.139	510.898	82.5916	32.8205	66.8747
fkh-10	0.308054	0.534621	0	0	0	0	2.39576	0	27.3833	0	0	53.7969	95.4855	0	0	0	0	0	5.40289	0	0.422544	0.471845	1.12434	0	0	0	0
fli-1	277.996	171.404	290.438	179.107	135.136	183.575	43.6964	121.887	48.7582	257.546	104.964	76.9694	80.5565	72.4824	0	420.474	254.351	73.8369	96.7339	66.757	180.144	441.644	334.974	203.677	186.857	251.642	107.106
flp-1	1.70751	2.03942	0	3.4681	0	5.77336	12.496	0	5.76528	8.79005	0	10.1501	9.3633	86.0733	71703.1	14.6447	0	0.875592	0	4.51851	1.48535	0.396425	0	0	6.04047	0	0
flp-2	0.0285721	3.23382	0	0	0	0.117331	1.45275	0	0	128.795	0	180.958	0	59.4529	10.604	0	37.372	0	0	0	1.11782	0.128177	0	0	0	0	0
flp-3	0.452447	0	2.25134	11.4289	0	1.82079	4.07084	0	53.7849	238.35	0	3.6355	0	0	0	0	0	0	0	0	0.74521	0.863685	0	25.4291	1.47329	20.3644	0.950164
flp-4	0.233053	0	1.53323	0.568445	0	0	0	0	183.225	424.875	113.858	5.63655	12.7334	856.171	0	62.3845	0	0	2.67046	0	0	0.208285	0	0	0	0	0.393995
flp-5	0.640751	1.23498	12.4139	4.39222	12.3926	1.05168	2.59895	0	298.695	367.89	0	81.7407	9.09091	605.186	101.213	147.316	7.0321	0	8.89585	0	2.66318	0.476414	2.54937	0	1.29149	0	20.8112
flp-6	1.47946	0	69.6841	20.5417	0	3.66668	6.00693	3.79737	1949.55	2033.96	269.643	399.932	0	4517.97	0	25.7329	11.5583	9.71558	6.10202	19.1156	0.494936	0.424699	0	8.84846	0	0	4.85704
flp-7	0.0807529	0	0	1.31244	0	0	0	0	247.763	103.221	100.411	39.529	44.6478	5.29902	0	0	0	1.10339	0	3.89057	0	0.0742368	0	0	0	0	0
flp-8	0.80323	0	0	0	0	0.92642	1.74192	0	14.5318	3099.06	1470.74	4.74806	0	26.4951	0	34.7581	0	9.54608	5.67743	24.5971	2.19627	0	0	0	0.671377	0	0
flp-9	1.40072	186.154	76.9601	40.3332	68.0709	3.90727	9.13775	0	569.534	649.211	240.13	3274.96	574.679	46.834	112.152	107.847	21.3475	0	38.95	0	6.77174	1.18317	2.31687	8.47058	49.8691	0.733965	21.2294
flp-10	2.53	6.38831	0	0	0	0.379265	4.6939	0	44.6705	206.937	0	0.391168	0	51.4917	0	0	495.75	0	2.67046	0	0.494095	0.375298	8.81403	156.929	0	0	61.7949
flp-11	0.365839	1.21057	0	0	0	6.78713	4.64303	0	192.222	36.9388	5.39462	293.637	121.678	0	362.036	299.165	7.11582	0	0	88.3572	0.471449	1.13177	1.77607	0	1.66208	0	0
flp-12	1.08639	0	0	10.4437	0	1.05027	9.72285	105.369	7.82812	308.654	18.4816	1447.8	47.3934	53.4022	51.3136	35.9805	0	10.4014	148.826	0	5.67615	0.433223	0	0	1.17454	0	4.8287
flp-13	0.27606	0	110.747	0	10.5452	0.945521	12.5972	0	195.914	297.801	0	15.5291	424.673	6810.64	0	0	0	0	0	0	0	0.0974851	0	0	1.72444	0	0
flp-14	1.17541	23.1384	0	0	0	12.1738	0	4.89778	486.158	554.885	583.85	264.367	227.207	177.672	6.67307	1480.09	0	0	49.5571	0	7.63745	2.53367	9.94831	0	8.23336	0	2.67817
flp-15	0.857779	11.3678	52.6811	47.6969	4.59403	0.519155	2.28058	8.42645	188.397	148.633	0	62.1291	2921.67	151.645	0	3580.02	0	0	5.0179	0	1.73776	1.15403	9.91872	0	0	1.07996	4.43176
flp-16	0.560961	7.70951	7.10806	0	0	2.58299	3.68129	0	639.336	338.754	603.009	105.95	52.3503	223.349	370.06	887.723	0	2.38652	34.2693	0	1.92778	1.97947	0	0	7.55059	0	52.6714
flp-17	1.18337	0	0	0	0	2.04514	0	0	38.4733	11309.2	0	0	0	0	0	0	54.339	0	0	76.4623	1.48716	0.205779	0	0	0	0	0
flp-18	2.52971	0	7.23223	15.8864	0	2.79911	11.3371	0	135.175	9.57021	0	2536.65	60.8108	419.517	170.23	260.126	37.2566	0	0	9.01226	6.33399	0.700002	0	0	0	0	0
flp-19	0.05216	0	0.894951	0	0	1.22836	3.37826	0	53.1513	66.4055	0	671.242	20.7788	73.8582	0	129.494	0	0.938905	0	0	0	0.415815	0	0	0	0	1.19736
flp-20	0.0438073	0	11.4784	0	0	1.4391	0	0	20.8831	31.6311	2089.71	35.7137	0	0	0	1.50791	0	0	0	0	1.03647	0.0215956	10.3005	0	0	0	0.934489
flp-21	0.0332556	5.51426	0	10.4091	9.7466	0.434609	0	0	38.4543	292.108	0	65.7221	4.24448	269.912	25.435	5.84802	0	0	0	0	0	0.0889829	1.79532	0	0	0	0
flr-1	0.702675	0	0	0	0	1.07776	0.59468	3.22142	0	0	0	0	0	0	0	0	0	0	0	0	134.924	0.344361	0	0	0	1.37567	0
flr-2	0.427086	0	12.3546	0	0	2.08245	0.622577	0	6.1093	205.277	12.5535	2.86402	118.214	3000.79	0	12.3577	0	32.7932	0	0	2.83326	0.508154	0	0	0	0	1.51518
flr-4	0.427921	0	0	0	0	0.211171	0	0	0	0	0	0	0	0	0	0	0	2.61319	4.06593	0	20.9373	0.29432	0	0	0	0	0
baz-2	176.889	217.319	174.861	386.559	184.199	179.141	28.2958	22.8613	466.812	383.795	138.182	573.516	318.943	646.027	115.726	546.585	818.026	37.9886	185.631	169.722	124.065	2.04023	81.1271	284.743	191.123	340.07	36.0542
fmi-1	3.18574	3.59243	36.4767	10.2699	34.5353	12.4191	10.173	0	506.22	1292.8	103.603	635.665	393.424	451.792	147.05	2430.39	20.8164	35.5894	247.363	16.4556	10.4102	2.52297	2.06009	6.22793	0	5.87423	20.709
fmo-1	0.311287	0	0	0	0	0.229281	0	0	0	0	0	0	0	0	0	0	0	0	0	0	468.5	0	0	0	0	0	0
fmo-2	0.0409962	0	0	0	7.63231	0.791205	1.96565	0	2.59879	0	0	0	0	0	0	0	0	3.94366	0	6.03758	1.15719	0	0	0	0	0	0
fmo-3	0.532166	0	0	0	0	1.5393	74.9071	0	0	0	0	0	0	0	0	0	0	4.59686	25.3192	0	0	0.457432	0	0	0	0	0
fmo-4	1.96198	2.60679	0	0	4.42427	60.2547	399.588	1243.01	0	25.9185	0	9.99435	5.74713	0	0	0	72.3821	24.3711	298.368	2130.09	5.56714	1.37428	0	81.6691	188.017	0	0
fmo-5	41.5618	14.1332	457.611	370.035	227.585	179.805	1402.79	161.66	39.5451	9.48814	7.59902	0.571143	0	0	0	14.0555	18.7628	649.448	114.81	212.979	1333.62	13.7091	26.3586	26.4402	301.251	9.93158	66.1416
fog-1	1.56024	0	0	2.63427	4.18835	0.946081	4.54023	0	0	0	16.7263	1.12425	0	0	0	0	0	0	0	0	4.64177	203.295	1.89067	0	0	0	0.38413
fog-2	0.0180614	0	0	0	0	0	0	0	0	0	0	0	0	0	0	0	0	0	1.04696	0	0	36.411	0	0	0	0	0
fog-3	0	0	0.462783	1.31373	0	0.361283	0.908827	0	0	0	0	0.130389	0	0	0	0	0	0.730594	0	0	0	71.7714	0	0	0	0	0
fox-1	9.60148	24.9288	135.842	28.2349	0	19.6912	12.2265	0	18.8373	800.948	0	199.14	91.3194	378.916	45.0729	268.734	380.656	43.1726	146.236	0	3.65936	0.768479	0.728645	101.451	87.1556	30.4556	9.31942
fre-1	20.7876	19.1436	8.96824	12.1939	22.2637	31.1681	20.2463	68.3443	53.3547	24.8385	13.1632	19.583	34.7222	9.23105	30.3018	21.6248	82.7824	19.0289	60.4077	19.747	63.9328	126.15	63.8017	47.3531	58.0296	39.0218	49.8727
frh-1	3.50325	0	7.96226	14.46	3.75813	3.6986	0	0	6.86502	0	0	0	0	8.87107	0	0	0	8.33526	10.57	0	0.618294	7.05703	1.19738	12.7662	3.13739	4.46289	12.3106
frk-1	0.556994	0	0	0	0	0.771541	0	0	0	0	0	0	0	0	0	0	0	0	0	0	0	0.187531	0	0	0	0	0
frm-1	1803.97	1716.12	3221.79	2715.28	1487.32	687.109	1265.79	757.836	933.684	1462.61	1994.93	1915.7	3433.64	1357.13	963.206	1601.15	2791.6	885.574	3737.03	1765.61	749.07	241.47	2378.72	955.261	1487.66	3340.39	295.447
frm-2	4.57297	881.241	152.03	63.4717	106.628	43.9692	48.3401	9.94584	55.0817	0	0	3.29506	0	35.7843	10.5539	4.7126	67.5375	68.0354	62.2595	101.404	78.051	0.334246	16.8678	131.829	93.5415	126.942	3.89617
frm-3	123.026	82.403	18.1224	23.0808	15.2592	16.558	23.1888	7.83908	16.6017	138.797	120.82	486.147	852.188	444.913	25.6945	364.854	26.6106	1.55843	32.9603	11.2407	4.0903	1.07641	15.3509	412.382	7.63236	118.53	23.7872
frm-4	82.4121	57.835	58.3326	52.4278	31.5133	210.414	117.524	19.7612	398.265	1073.45	131.848	181.253	167.623	79.4063	48.0202	283.687	282.734	128.196	195.305	284.275	339.407	282.632	353.194	374.195	271.719	238.416	55.2075
frm-5.1	0.360422	0.879402	2.06354	14.8007	0	15.5965	10.8236	0	1.21065	13.4925	0	0	0	0	0	0	0	8.63553	4.20045	4.98783	17.0823	0.0460225	1.32687	0	61.4934	0	17.1592
frm-7	11.3907	22.0039	146.135	166.751	8.88183	309.225	129.782	66.4625	4.41703	4.92296	18.3296	26.4524	0	44.172	10.9151	0	232.703	104.426	76.048	311.585	115.751	1.28444	81.6231	91.2622	85.6617	29.845	11.0801
frm-8	6.60264	50.9032	6.44269	13.0477	28.9968	3.98958	1.43049	14.0015	245.868	331.216	282.429	498.614	498.657	220.379	30.211	266.713	613.212	462.922	248.75	13.6129	4.918	1.63355	96.0407	78.0647	11.8682	152.946	152.432
frm-9	9.94324	8.61208	126.447	2.00904	0	6.67067	3.07912	0	853.247	937.394	70.1687	234.943	1347.4	87.4433	478.971	59.2716	0	8.34565	0	43.1391	1.20015	3.1639	0.753849	0	2.60686	0	7.52756
frm-10	41.0006	51.2633	258.253	221.313	95.3529	84.1832	125.932	26.8779	186.919	223.164	295.561	176.068	129.225	226.131	158.795	133.092	105.351	68.4298	128.039	88.5302	364.202	83.2516	42.5145	97.0597	63.1774	67.1756	58.4935
fars-1	65.5235	142.666	46.2508	58.2408	115.385	47.2749	21.4539	29.1302	43.1941	0	107.943	44.6389	15.3846	12.8416	28.5564	21.3755	143.926	73.3142	17.4104	83.1209	47.6153	114.608	93.3063	70.2129	42.618	84.1517	60.9318
fars-3	70.024	92.577	41.6856	80.7581	72.7803	97.7842	37.2157	23.4857	21.5941	16.9381	67.7686	24.3442	86.0607	44.5348	23.8531	75.5884	49.5909	112.632	46.6655	59.467	79.1029	130.168	140.873	89.8834	171.594	114.419	132.437
fsn-1	7.40224	7.44191	12.041	46.4929	22.8683	11.0529	10.1379	3.32144	27.9777	29.0373	49.9297	53.5571	41.9238	47.5658	51.5631	41.6903	16.3525	1.03308	10.1829	0	7.86651	75.6268	28.7606	5.51332	16.6989	9.35085	13.4065
ftn-1	0.134308	18.0837	0	2.30808	0	0	1.61725	0	0	0	0	0	0	0	0	0	0	0	0	0	0	0	0	0	0	0	0
ftn-2	0.819303	0	0	0	0	12.397	28.5847	4.64533	0	0	0	3.43283	0	0	0	0	0	2.98554	0	3.84734	60.0658	0.347741	0	0	13.5001	5.74269	0
ftt-2	735.41	1809.39	901.332	961.315	796.483	474.759	496.083	394.827	2408.98	3405.06	1872.88	3329.66	2453.76	2517.34	1922.31	2785.04	1207.12	684.938	1254.23	918.041	208.731	12.5994	440.789	875.557	602.93	579.588	1137.43
fum-1	309.387	415.564	160.714	100.842	112.44	60.1596	96.595	50.2039	93.2981	162.192	144.75	204.791	246.075	140.023	75.5086	168.311	148.832	120.612	124.003	167.669	125.923	102.492	140.969	136.498	122.27	134.516	157.691
fut-1	0.150379	0	0	0	243.08	0.516971	2.75114	0	76.3954	0	41.7772	0	0	0	0	156.803	0	15.5726	7.23652	0	77.7823	0	32.3204	0	0	0	2.40755
fut-2	0.112713	0	0	0	0	0	1.95355	0	0	0	0	0	0	0	0	0	0	0	0	0	3.49299	0	0	0	0	0	0
fut-4	0.326558	0	0	0	0	0.309023	0	0	0	0	0	0	0	0	0	0	0	75.1559	28.3666	0	0	0	0	0	0	0	0
fut-8	92.5397	25.4547	26.9076	7.36312	0	2.3402	3.79675	0	159.437	242.645	51.5953	46.6955	44.5828	278.281	32.8147	122.752	98.7763	97.0469	2.46322	0	83.8871	0.571985	0	39.194	8.21836	63.9688	205.495
fzo-1	85.1725	37.0022	26.8512	39.2531	88.7726	33.8142	30.9297	20.0304	15.4082	38.9146	60.5876	53.1303	87.9631	92.2903	22.719	18.8916	131.764	50.5938	98.1828	122.622	98.833	200.08	100.216	69.6515	50.8356	53.9784	67.7681
fzr-1	54.4264	101.272	148.986	101.978	82.5474	176.565	44.0333	92.8454	129.999	58.6472	45.4715	140.87	162.533	146.024	119.902	104.885	74.3323	42.8899	256.487	158.255	81.9255	175.383	57.487	52.1559	119.188	63.6007	55.7927
fzy-1	0.90617	7.2253	0	0.370828	0	20.0315	0	0	0	3.03582	0	0.130389	0	0	0	0	0	0	1.04696	0	6.10091	84.6404	53.1988	11.5531	15.4987	18.867	0.423936
gab-1	0.0602222	0	0	0	0	1.07521	3.00112	0	2.4387	14.1323	1034.86	351.229	2.83447	12.0719	0	22.474	0	1.78136	0	18.0245	0.573061	0.321789	2.36802	0	0	0	6.98523
gad-1	11.5044	8.93499	63.7368	9.62751	32.0417	14.1073	1.64255	10.8653	0	27.2142	10.8873	16.1741	0	17.4028	8.23669	0	5.45515	8.10939	40.3567	35.3583	9.89951	103.69	62.6769	7.50466	24.441	24.715	15.0521
xnd-1	0.155556	0	0.462783	2.70442	1.74951	0.418493	0	0	0	0	0	0.260779	0	0	0	0	0	2.99631	3.09335	0	0.640258	203.469	1.13269	5.79014	0	0	2.96791
gap-1	2.06817	0	55.9686	32.9533	0	1.11074	26.3063	35.0591	39.3604	49.3936	0	46.2075	0	126.116	39.504	0	0	15.9228	27.0652	0	18.8786	0.324557	0	43.484	30.6518	44.3133	6.69656
gap-2	52.3822	26.4158	480.928	715.591	350.983	96.5634	161.948	185.408	68.4114	0	126.6	184.014	221.33	98.648	72.4939	141.91	57.3908	252.081	808.549	393.469	88.5712	3.0471	148.368	80.0408	45.0521	6.44398	23.9499
gar-1	0.576472	32.23	13.5584	0	31.9951	2.8552	0	0	120.416	40.6415	0	72.501	287.196	132.073	37.9967	9.4252	0	4.41891	0	0	4.7398	0.724306	0	0	2.49312	0	5.13759
gar-2	1.41925	1.19983	2.25134	9.82235	9.72441	3.80724	16.5973	0	81.925	60.9111	32.2822	1744.25	1125.74	63.9064	44.8008	15.9291	20.6113	6.48072	4.46314	0	0	0.753804	3.44151	12.008	3.79625	4.10075	9.09986
gar-3	196.089	9.80135	127.387	0.958259	4.9247	3.85354	17.7081	0	90.124	93.145	49.9236	166.737	1096.87	73.4498	66.7839	1627.99	0	2.08028	4.34309	0	0	1.26469	8.72231	0	3.17392	0	6.60858
gas-1	268.92	113.521	203.047	124.251	62.7373	70.2828	99.1073	58.966	64.8464	99.5118	211.683	102.693	108.359	113.171	98.0941	108.394	39.8785	72.9193	152.68	133.411	207.813	5.44125	145.277	153.04	121.408	119.09	101.27
gbh-1	2.12255	0	0.605818	9.22918	27.1732	9.93104	14.4373	0	12.5881	0	5.80235	22.1108	0	0	0	2.22837	0	0.474658	0	5.04521	91.7895	0.155459	3.18982	0	10.1987	0	0
gbh-2	18.7547	5.97562	0.679897	3.12413	0	17.2273	62.8611	4.73135	18.6682	12.8576	3.09299	27.3832	2.83447	0	0	42.5916	0	4.851	5.49861	46.6441	103.112	0.188911	3.10572	10.993	6.55467	5.45166	4.80089
gck-1	12.3777	2.83802	268.289	265.656	62.9135	33.2488	14.2833	31.7164	20.6066	37.5545	0	2.12791	58.2847	28.3296	0	12.4029	82.3429	78.9946	129.185	126.361	244.289	173.537	64.0985	32.6287	27.1117	16.3307	21.8224
gcs-1	23.5785	68.9417	77.3391	59.4939	49.1855	46.582	33.5664	97.9707	253.393	67.6416	109.12	14.6119	46.4242	142.218	19.3365	8.47701	0	8.0557	26.1534	2.81392	195.314	200.959	91.7799	78.7532	57.5195	51.0613	71.1033
gcy-1	0.0442597	0	0	0	4.03732	0	0	0	79.7775	0	0	0	0	0	0	0	0	0	0	0	0	0.133693	0	0	0	0	0
gcy-2	0.324394	0	0	2.12153	0	1.07164	0	0	0	0	27.9814	0	0	0	0	0	0	0	0	0	0.527769	0.0673003	0	0	0	0	0
gcy-3	0.592625	0	0	0	0	0	0	0	424.23	0	0	0	0	0	0	0	0	0	0	0	0	0	0	0	1.72585	0	0
gcy-4	0.191009	0	0	0	0	0.150588	0.728328	0	77.69	0	0	0	0	0	0	0	0	0	0	0	1.04017	0.346222	0	2.84785	0	0	0
gcy-5	0.571741	0	0	2.20179	0	0.269665	4.24897	0	51.6722	0	0	0	0	0	0	0	0	0	0	0	1.64148	0.173915	0	3.42497	3.32416	2.87327	0
gcy-6	1.23256	0	0	0	0	0.424957	1.34641	0	303.633	0	0	0	0	0	12.7916	0	0	0	0	0	0	0.833354	1.12434	0	0	0	1.91267
gcy-7	0.692019	4.33025	0	0	0	1.47212	0	0	169.774	0	0	0	0	0	0	0	0	0	0	0	0	0.87121	0	0	0	0	0
gcy-8	0.318173	0	0	0	0	1.14573	0	0	213.583	0	0	0	0	0	0	6.01956	0	0	0	0	0	3.54795	0	0	4.26305	0	0
gcy-9	0.133668	0	0	0	0.692842	4.21259	1.64915	0	43.2861	747.98	0	0	0	0	0	0	34.8675	0	0	0	4.09379	0.0783734	0	0	1.68459	0	0
gcy-11	27.1777	18.1854	17.4657	2.24612	4.01616	1.32281	28.6828	0	3522.5	0	8.12854	6.21591	0	43.6262	0	5.4525	0	13.2996	3.14089	10.8923	4.29062	0.52765	2.93376	0	0	0	0
gcy-12	109.43	66.9299	2.23329	7.1029	127.937	137.237	20.1197	54.8382	508.463	393.204	687.318	318.884	277.338	150.002	55.1863	295.555	31.6736	245.903	183.124	51.7018	74.6415	0.74475	248.093	273.075	16.3881	350.566	74.8777
gcy-13	0.503481	0	91.3536	89.8292	0	0.455465	0.310825	0	0	0	0	0	0	0	0	0	2.83092	0	0	0	0.490998	0.249036	0	0	0	0	0
gcy-14	0.35757	0	0	0	0	0	0	0	267.334	29.988	12.9611	0	0	0	0	0	0	0	0	4.9954	0	0.142478	0	0	0	0	0
gcy-15	0.0671835	0	0	0	0	0.572195	0.28792	0	326.358	0	0	0	0	7.27104	0	0	0	0	0	0	0	0.0220977	0.415563	0	2.66603	0	0
gcy-17	0.333356	0	0	4.34639	0	2.87191	0	0	287.997	0	0	0	0	0	0	0	0	0.797591	0	0	2.66417	0.246591	0.706447	0	0	4.08127	0
gcy-18	0.305678	0	4.22048	0	0	5.78825	0	0	131.248	0	0	0	0	0	0	0	0	0	0	0	0	0.660688	1.36656	0	0	0	0
gcy-19	0.769844	0	0	1.33936	0	0.614158	14.8474	0	210.864	0	0	7.3458	0	0	0	0	0	0	0	0	0	0.110491	4.21997	0	0	0	18.2573
gcy-20	0.370191	0	0	0	0	0.368852	0	0	234.613	0	0	0	0	0	0	0	0	12.2858	0	0	0	0	0	0	0	0	0
gcy-21	0.881353	0	7.77001	0	0	1.75361	0	0	269.271	0	0	0	0	0	0	0	0	0	0	0	0.560909	0.459193	0	0	0	0	0
gcy-22	0.5617	0	17.2176	5.83373	0	0.246395	3.07261	0	368.388	44.382	0	12.6667	0	0	12.1975	22.0994	0	0	314.853	3.94185	0.510185	0.266189	0	0	6.95449	0	6.08576
gcy-23	0.470671	0	0	0	5.37366	1.19347	0	0	145.981	0	0	0	0	0	0	0	0	0	0	0	0.787267	0.55842	0	0	0	0	1.62915
gcy-25	0.771843	0	0	0	0	0.167298	4.66506	0	0	85.8625	0	4.3076	0	0	0	4.06451	0	0	0	0	1.25487	0.352955	0	0	5.05385	0	0
gcy-27	0.553445	0	0	9.49424	0	0.45124	2.07816	0	86.1026	0	0	0	0	0	0	15.6759	0	0	0	0	1.06409	1.16719	0	0	0.975618	0	0
gcy-31	4.1563	0	0	6.72708	3.63168	4.06486	6.73504	11.0478	6.12717	77.7888	160.217	5.13136	0	0	0	0	126.346	0.581189	9.78348	3.49386	2.43479	2.46782	1.40412	0	3.69105	1.49605	1.6016
gcy-32	0.230754	0	0	0	0	0.70106	4.07864	0	0	596.154	0	0	0	0	0	19.1624	0	0	0	0	0	0	0	0	3.02456	0	0
gcy-33	0.55606	2.18784	0	0	0	1.12289	0.318037	0	0	1036.04	0	0	0	0	29.9917	0	0	3.26547	7.17149	6.37186	0	3.58767	0	0	0.986084	0	0
gcy-34	34.9221	16.1448	0	0	0	5.76337	6.23313	2.36568	1.34502	93.5746	0	23.6306	22.9358	0	0	67.149	10.4082	2.07398	22.4474	21.6888	18.883	0.328314	5.02943	0	0	19.1032	1.79604
gcy-35	18.3359	0.301939	0	3.17978	0	3.30286	6.53103	1.35432	6.86502	867.478	86.1932	18.6715	0	0	0	25.6213	9.27738	4.87275	17.3497	0	3.7223	5.24183	3.70915	3.90201	3.63434	3.52748	0
gcy-36	0.735849	4.67071	0	0.567481	0	1.57064	0	0	0	618.907	0	0	0	0	0	0	0	17.2736	0	0	2.49829	0.671789	0	0	0	0	0
gcy-37	0.109893	0	2.27159	6.2702	0	0.401888	4.97691	0	9.77488	1394.51	19.0096	0	0	0	0	0	0	0	0	0	0	0.140827	0	0	0	0	0
gdi-1	99.0527	328.427	297.275	459.867	411.403	175.048	183.335	248.203	368.961	615.82	609.787	658.996	377.345	356.855	639.167	833.981	518.853	962.629	533.294	475.8	92.7949	91.6749	154.956	515.811	277.884	119.487	198.654
gei-1	4.98547	130.964	71.8018	58.1481	31.8062	146.304	219.999	516.317	29.7376	0	21.3858	12.8455	54.5932	315.675	8.9175	22.6877	5.43497	102.471	16.8271	50.3842	319.409	3.63237	118.879	88.54	153.291	466.996	228.075
gei-3	307.479	388.851	129.425	100.821	79.8543	14.3462	93.9246	115.862	1904.57	2303.54	768.402	625.462	358.012	595.056	30.2721	68.6607	0	219.049	49.4381	86.1882	555.878	0.923916	44.8024	0	0	3.19173	31.9851
gei-4	191.24	314.646	370.758	352.144	257.317	320.944	199.434	195.968	414.547	376.339	585.341	745.346	453.059	321.22	966.15	455.613	248.191	450.71	541.757	396.836	294.473	209.704	383.082	387.338	295.772	240.751	210.025
lin-66	148.262	221.756	389.143	345.112	181.797	161.892	98.0812	111.019	231.513	230.527	170.298	421.467	331.267	355.558	173.143	375.612	363.913	203.143	412.186	145.925	188.33	5.43697	206.068	262.85	250.237	268.591	178.429
gei-6	70.0905	30.6478	57.3807	149.631	79.5348	124.498	58.5459	10.2059	101.369	187.252	99.2563	187.051	155.236	77.5975	38.3686	53.2434	180.153	113.622	79.7295	19.6368	176.751	581.663	136.698	147.403	127.088	153.673	76.7099
icl-1	1979.4	76.4234	94.8969	29.6488	21.05	12.7698	442.25	206.531	6.78656	12.4193	8.80592	3.79392	0	20.0296	17.9343	85.2364	0	7.40287	14.393	0	1646.56	2.79759	1.60224	27.3587	2.64554	194.44	85.7966
gei-8	102.775	148.939	278.344	141.557	126.085	152.919	110.314	162.183	1342.62	242.087	230.424	255.703	223.005	161.941	186.666	337.135	308.458	172.356	198.537	198.714	203.396	8.85183	314.073	475.457	203.559	224.487	283.921
acdh-13	38.3174	4.11952	2.32009	1.54423	4.9185	19.8281	7.98881	42.6344	0	0	8.87115	11.1617	0	7.94193	0	0	52.8522	4.60043	5.60977	10.6892	32.5615	107.396	59.1408	3.65038	36.7305	10.4968	29.7095
snpc-4	16.7937	6.77251	60.0388	25.9265	29.7713	56.9953	11.9014	0	49.5369	19.4005	0	52.8907	33.6094	141.112	3.22099	24.2054	85.5119	12.4462	75.222	25.6694	79.8327	379.415	132.82	16.0741	58.9134	111.36	22.8812
meg-3	9.09927	21.6822	9.61908	4.50737	0	4.24869	2.17462	0	4.96924	0	0	3.84852	0	0	0	0	0	16.6104	6.85471	34.769	0	1.61866	18.9022	33.4916	17.1581	21.0588	5.28931
gei-13	216.339	115.622	184.461	559.695	0	313.277	134.028	723.248	37.0088	24.4678	0	16.9094	15.3374	57.482	0	13.4365	0	7.4448	105.66	7.8837	202.08	2.17804	0.695931	0	8.5664	0	102.23
gei-14	4.10572	0.847053	0	0.741655	11.5521	1.64926	0	0	0	0	0	19.4778	0	0	0	0	0	2.63101	6.0114	0	13.4394	389.058	30.6124	8.70465	2.81139	25.3397	7.29906
gei-15	265.656	838.462	20.0682	28.82	0	2.53328	3.8501	0	0	0	0	5.13136	1.74581	0	0	0	0	0	0	0	11.7809	0.229178	0	0	2.68295	0	0.413695
gei-17	99.4321	121.431	156.924	200.502	165.579	205.16	74.7302	131.813	481.986	473.573	219.846	459.307	289.84	277.961	206.086	389.959	163.157	218.068	279.134	96.9214	289.282	308.284	170.184	214.633	149.949	212.896	163.37
gei-18	0	0	0	0	0	0	0	0	0	0	0	5.58199	0	0	0	0	0	221.978	0	0	0	0	0	0	0	0	0
gem-4	8.18584	9.69728	0.759284	2.20906	22.0139	1.72219	7.28884	32.8195	8.33407	0	0	20.0172	0	0	12.2645	14.9492	0	5.48526	4.26376	15.7771	31.6017	0.291661	1.82274	13.5618	9.48139	1.16647	0
ges-1	0.145059	0	0	10.5686	0	0.943709	1.08074	0	0	0	0	0	0	0	0	0	0	44.5596	0	31.3283	292.161	0.147689	0	0	0	0	0
gex-2	26.3207	63.7914	53.7638	52.1407	31.5303	60.1293	11.6212	21.9919	30.2182	60.8089	87.0635	43.368	48.0998	64.0177	13.7127	58.839	35.7374	17.0493	34.7841	33.9149	109.784	1.0186	110.493	39.2864	86.0491	55.546	55.4584
gex-3	30.2871	24.0398	22.6774	36.9855	21.0367	47.1827	19.0038	7.00074	26.429	38.8809	0	37.6901	58.3357	0	6.33232	64.1014	57.3954	18.3175	42.4052	29.8247	29.9426	168.137	105.709	81.8685	49.6332	67.2628	36.0108
gfi-1	0.22041	19.5408	0	0	0	0	0	0	0	0	0	0	0	0	0	0	0	0	0	0	534.526	0.35269	0	0	0	0	0
gfi-2	19.7405	57.0369	194.272	193.269	139.608	94.429	88.4556	101.713	204.346	36.3861	11.6203	66.6824	20.1965	143.102	58.4446	94.4863	12.6027	240.35	143.031	197.346	173.078	166.966	38.195	16.8376	106.827	101.795	105.794
gfi-3	8.32208	0.960294	0	3.62467	8.06804	21.2907	3.8868	0	0	0	24.927	30.8421	7.96178	23.7026	0	0	44.8859	2.94594	0	12.1832	12.1995	1.44317	48.6392	5.83855	21.8535	25.2155	13.8314
nrde-4	18.7328	45.6755	16.1092	31.3714	103.688	66.8602	42.5823	24.5461	18.9619	41.202	0	25.0452	6.88705	30.0686	0	0	25.3582	44.9363	39.2129	0	37.1237	272.514	97.0899	13.1864	63.7905	57.5433	36.1229
gfl-1	3.14352	10.5067	3.85535	8.0126	12.1757	6.56358	0	0	3.22731	0	14.3254	11.9303	4.37828	9.07326	0	0	0	0.855897	16.1462	0	1.10391	29.6167	23.8538	3.68949	1.33707	2.29401	8.60063
ggr-1	0.400139	0	0	0	0	0.84419	2.17522	0	1.15082	42.2143	11.6047	180.883	4.99002	25.3762	53.4645	54.4944	7.11582	1.25503	0	0	0.640258	0.0468301	0	0	0	0	0
ggr-2	1.16831	0	0	3.52286	0	3.62329	3.54288	0	10.8223	0	47.8473	73.7222	95.5664	13.8534	0	17.1857	0	0	17.6276	0	0	0.238819	1.29227	0	0	0	1.27381
ggr-3	2.99071	5.59397	0	0	0	0.445647	0	0	17.3192	9.02132	10.0808	13.8784	16.0256	0	0	28.0487	0	0	0	0	0	0	0	0	0	0	0
gip-1	32.7943	24.91	55.9575	51.787	26.7925	72.5617	18.1691	5.19049	28.4266	22.329	47.998	15.216	28.7906	21.8881	9.33626	71.8771	87.686	19.4891	11.9583	3.18593	72.9904	130.465	131.319	67.5123	84.8843	90.2831	88.9265
C45G3.3	2.66097	1.77198	2.04298	0	14.8406	7.12193	0.278243	0	0	0	23.0309	0	0	0	0	5.22532	0	0	0	0	2.26167	42.0221	29.5844	10.129	8.02865	2.94719	0.961328
glc-1	0	0	0.6743	0	0	0	0	0	6.22642	0	0	0	0	0	0	0	0	0	0	0	52.5752	0.0489558	0	0	0	0	0
glc-2	1.24708	27.2339	34.7429	2.27281	0	0.774243	35.1394	13.354	2.22823	0	0	21.9041	0	175.053	4.73413	0	0	0	0	0	0	0.0699462	0	0	0	0	0
glc-3	0.519775	0	1.57255	0	0	1.20097	0.677021	0	16.5795	244.321	0	51.8216	26.5613	34.5762	51.3218	29.5375	271.224	0	37.2283	0	0	0	0	0	0	0	0.874038
glc-4	76.1547	37.274	0	0	0	0.382533	2.01354	0	204.923	194.103	29.0414	250.043	37.8788	272.67	33.7729	80.823	0	14.6195	19.7573	0	0.484342	0.374725	0	0	0.970245	5.62609	1.06567
gld-1	2.36198	0	1.85113	19.0792	27.0403	2.65067	1.32843	0	10.6995	0	9.07276	0.521557	0	0	0	0	0	6.04267	1.04696	19.0694	4.18116	1068.42	20.2067	28.6206	4.10114	10.9169	0.423936
gld-2	132.392	143.619	301.251	107.03	1001.79	161.051	125.414	88.131	126.743	6.13987	6.68306	17.1409	16.6667	16.8503	10.7444	22.4396	70.9509	75.5777	153.414	142.088	185.841	393.68	258.339	170.553	182.07	183.773	54.2025
gld-3	0.968707	0	0.925566	1.30603	0	2.5462	0	0	2.11325	0	0	0.130389	0	0	0	0	0	0.365297	8.0302	0	3.10175	280.168	3.69553	0	3.39542	0	3.75635
glh-1	15.0603	4.47954	35.0674	23.3717	5.37366	4.0437	1.73606	5.10887	7.56464	0	0	2.61055	0	0	0	1.81604	0	4.63835	0	0	15.3403	686.233	17.5424	33.8913	1.63239	10.4209	0
glh-2	0.601718	0	0	6.75694	0	0.528677	5.49689	0	0	0	0	1.44227	0	0	0	0	0	1.52716	0	0	4.26484	190.262	5.14436	4.4074	0	0	1.94295
glh-3	2.49941	0	0	0.357938	3.49901	0.864451	0	0	0	0	0	0	0	0	0	1.3357	0	0	0	0	3.99853	142.365	9.3637	0	1.58305	0	0
glh-4	1.02692	0	0	1.35495	0	2.15396	0.401402	0	5.302	0	0	0	0	0	0	0	0	0	5.75937	0	2.65377	152.783	0	13.5049	2.35956	1.02733	0.38413
gln-1	5.58899	6.10352	30.4912	236.166	9.42194	19.1503	13.8464	0	37.0428	0	23.521	2.59953	0	14.6761	0	25.5506	33.6868	85.623	48.3829	28.2637	31.7006	0.0585541	6.79708	14.8903	20.1521	8.09863	5.66878
gln-2	0.164301	0	0	0	0	2.63655	1.11745	0	0	0	0	37.8546	0	0	0	1.50791	0	0	0	0	0	1.28759	0	0	0	0	0
gln-3	567.464	358.703	128.639	227.523	38.1857	11.1604	226.562	71.4483	40.3304	0	6.18598	14.894	56.288	0	7.03776	54.2424	0	6.55315	21.4036	0	481.157	0.912485	17.3318	10.3714	1.32633	0	493.485
gln-5	0.447905	0	0	0.987962	0	0	0.559338	0	0	0	0	0.130389	0	0	0	0	0	0	0	0	0	71.1442	2.06303	0	1.75304	0	0
gln-6	0.030898	0	1.58158	1.14909	7.31652	0	0	0	0	0	0	0	0	0	0	0	0	0.730594	2.0038	0	0	184.95	0	5.75796	0	0	0
R07B1.8	0.131601	0	0	104.361	0	6.15887	13.2992	0	0	0	0	0	0	0	0	0	0	0.365297	346.551	0	19.9999	0.488829	0	0	0	0	1.47867
glp-1	0.985689	0	1.85113	6.21663	0	1.30905	11.9371	4.82504	0	0	0	3.80286	0	0	0	14.9492	0	3.75532	2.06452	0	8.6203	538.599	68.0278	13.8688	132.642	19.9144	1.88388
glr-1	0.3651	0	11.4784	0	0	1.33736	0	0	0	6.3479	0	599.565	0	160.51	0	157.59	0	0	9.68773	0	0	0.247458	6.02487	0	0	0	3.03036
glr-2	4.26093	0	2.24883	5.98908	16.4792	16.2767	16.5398	0	20.1764	42.6768	13.0743	597.667	8.80282	423.137	13.6404	656.116	23.5664	14.8696	25.3983	0	6.32661	6.68407	13.2795	5.30624	20.6301	0	11.7525
glr-3	0.506853	0	0	0	0	0.521382	0	0	9.19585	0	0	0	0	0	0	568.977	0	1.05863	0	0	0.316645	0.275485	0	0	0	0	2.08605
glr-4	1.54629	0	22.3404	61.3805	19.4488	20.3582	68.7268	20.5061	74.1302	105.044	0	1019.98	129.467	118.471	1421.47	1031.44	20.6113	130.453	541.378	1137.43	6.79517	0.699177	0.910063	6.22793	0	3.41933	6.71493
glr-5	0.275564	0	2.25134	2.55475	0	2.23627	6.28475	1.35432	17.1113	97.3646	0	726.575	40.2722	221.923	612.22	375.606	20.8164	4.13097	0	0	1.48121	1.20132	1.53281	0	0	0	11.0968
glr-6	22.4039	5.11745	32.3455	25.3341	21.6574	36.6891	11.7907	5.19049	48.1646	24.6058	11.7603	47.8833	50.8394	50.0217	92.0566	363.89	58.9726	20.369	63.0067	49.1027	75.1712	1.03426	71.8699	16.6919	37.2109	40.8642	46.7247
glr-7	0.340762	1.02778	0	0	0	3.90182	0.918814	0	0	9.23574	39.2893	2.60641	0	15.8443	0	0	0	9.25583	0	0	0	0.0399309	8.34028	0	3.96654	0	0
glr-8	0.277011	5.51577	0	4.62638	0	0.734447	0	0	8.94766	17.3476	0	0	0	26.3298	0	71.8683	0	0.828713	0	0	0	0.242269	0	0	0	0	1.79167
glt-1	78.5915	52.2499	17.9588	49.2384	10.8232	3.33187	44.7034	77.488	11.1238	0	0	102.609	98.2682	0	155.423	9.44492	0	17.9183	396.228	970.106	11.5468	0.799056	10.6668	0	28.62	12.473	16.0054
glt-3	0	0	0	0	0	3.15972	0.209554	0	0	0	0	0	0	0	0	0	0	0	0	0	0	0.177236	0	0	0	0	0
glt-4	19.4989	7.47751	1.89512	2.5635	30.7914	3.51971	0	0	31.0015	33.4202	0	15.1239	11.7925	12.5878	0	122.479	0	3.52603	0	0	0	0.0998369	7.75472	0	0	4.07401	0.56341
glt-5	0.0427512	0	6.18534	4.83281	0	0.196104	41.3698	33.6377	0	0	0	0	0	0	0	0	0	122.146	0	0	0	1.34589	0	6.22793	0	2.39139	0
glt-6	2.14312	0	29.6783	89.6743	0	0.795585	0	0	0	0	0	0	3.18471	0	0	0	0	0.6028	0	0	0.79557	0.643516	0	0	1.17584	0	0
glt-7	0.230111	0	0	0	0	1.12701	0	0	0	0	0	0	0	0	0	0	0	1.64055	0	0	0	0.0364234	0	0	0	0	0
gly-1	0.280583	0	0	0	0	0	0	0	25.6012	0	0	4.68039	0	17.1221	0	0	0	0	0	0	0	0.0257911	0	0	0	0	0
gly-2	25.4647	0	52.5884	37.3147	96.4638	1.57657	1.89168	0	45.8411	14.5287	10.4386	138.656	327.044	103.394	9.61443	108.234	0	0	5.19825	4.45125	1.57271	0.485811	0	0	0	0	222.813
gly-3	14.6305	51.8299	120.811	153.009	384.16	204.902	107.413	239.507	69.6543	55.9932	110.965	43.9711	44.1271	36.2994	9.30566	21.9108	159.898	101.901	349.811	312.402	80.3808	189.404	247.578	77.8527	280.238	79.3436	69.7369
gly-4	140.148	134.173	66.3007	182.128	125.699	36.9582	6.03403	0	54.477	18.6373	100.832	90.8097	90.6794	173.1	76.2484	312.057	485.478	3.77034	13.1149	13.8798	704.714	85.7014	79.2352	366.638	137.732	196.924	394.502
gly-5	6.44722	147.674	123.556	149.122	210.594	504.327	154.29	156.015	161.779	89.8882	106.198	25.422	138.855	48.7562	176.523	74.6408	71.9018	717.301	421.239	491.38	664.683	106.492	137.692	250.748	214.334	298.791	488.977
gly-6	0.473713	1.43471	0	22.1284	0	122.473	132.685	109.566	2.20753	0	0	0	101.139	0	11.5989	17.2976	38.7417	532.565	631.068	186.098	0.863357	3.94882	119.885	0	21.8786	0	0.4428
gly-7	29.2083	37.2596	82.9644	79.1368	201.29	82.4096	40.0052	51.3525	34.7155	35.5245	26.6327	45.217	22.1219	44.6121	17.5586	108.944	132.065	171.773	52.8436	126.546	118.704	72.6763	188.805	194.098	90.5413	134.636	183.886
gly-8	1.25159	19.0707	0	10.6659	2.63751	366.234	519.73	938.824	0	7.12758	15.8413	2.64845	31.1378	0	0	27.7482	2.21147	0.996264	327.001	208.512	3.7049	2.80173	1.05211	4.85574	363.011	0.839381	10.2936
gly-10	21.5812	16.7192	44.7137	50.0436	369.214	118.512	34.9818	73.1737	21.2567	18.1143	64.1624	24.122	53.134	35.6255	28.2695	38.5701	54.8549	282.991	41.843	55.2662	145.968	169.102	171.406	80.5615	105.867	111.112	59.5002
gly-11	37.0314	28.5918	11.8003	60.2699	648.106	113.288	45.545	191.381	13.9314	0	0	0.130389	0	0	4.55772	0	3.2235	152.821	59.604	94.8738	1.62778	19.8773	150.874	80.4599	62.428	141.681	37.3209
gly-12	30.8207	20.1873	10.9168	21.358	25.4944	90.2672	39.1223	13.2752	33.3221	106.445	979.466	31.1375	174.03	249.528	101.276	135.198	143.364	7.512	122.218	171.193	3.88353	0.316905	72.7301	38.5088	53.1155	61.3775	32.8077
gly-13	12.8509	21.9845	5.51917	3.35653	119.497	34.5445	4.75123	43.8938	39.3599	0	48.6831	10.919	22.3214	42.7478	0	6.31242	69.0985	83.4297	24.0951	20.8067	101.557	7.01765	50.7345	72.638	25.438	59.305	47.5763
gly-14	0.509962	0	0	6.5143	0	0.46843	0	0	0	0	0	3.97267	0	0	0	0	0	1.03308	0	0	0	29.0494	2.91507	15.4082	12.1883	0	4.57377
gly-15	0.0825042	0	7.77001	0	81.8385	0	0	0	0	0	0	0	0	0	0	0	0	0	0	0	0.758815	0.129967	0	0	0	0	0
gly-16	0.0255742	0	1.12442	0	0	0	0	0	0	0	0	0	0	0	0	0	0	0	0	0	0	0	0	0	0	0	0
gly-17	0.413202	0	0	0	0	0.49599	0	0	0	0	0	0	0	0	0	0	0	0	0	0	0	0.0407517	0	0	0	0	0
gly-18	1.8349	13.5102	0	0	0	0.119488	0	0	0	0	0	3.17813	0	0	0	0	0	0	0	0	0	0.23756	0	0	0	6.4047	19.4042
gly-19	0.189945	5.87116	0	0	0	0.552764	0	0	0	0	0	0	0	0	0	0	0	3.64083	0	0	9.29741	0	0	0	0	0	9.32889
gly-20	34.7234	36.8769	22.0127	91.1034	21.3266	83.4203	47.4893	71.1355	79.4583	110.373	109.531	66.3271	22.9103	54.1348	310.427	136.561	200.024	203.559	215.958	134.496	2.51138	143.56	56.2462	64.8625	29.8879	41.1704	142.744
gna-1	7.18275	24.9072	16.0017	0.742478	26.9453	10.1333	6.92262	9.54508	1.04455	0	0	3.7748	0	0	0	25.5066	15.4967	37.5254	4.52722	7.22961	0.780329	5.11406	13.5774	4.30441	9.99502	6.12303	10.4392
gna-2	0.179726	0	3.94058	4.46903	0	1.77674	0.305153	0	0	0	0	0	0	0	0	0	0	0	0	0	0	31.131	3.3588	14.9401	0	0	0
goa-1	134.803	581.759	326.486	302.397	207.778	101.002	19.8075	9.63754	624.555	660.632	851.631	1242.67	1328.96	957.79	784.991	1592.17	1006.93	83.3624	202.078	70.8465	142.146	179.608	249.579	242.232	137.667	211.283	160.186
gob-1	74.338	47.1315	6.23377	44.6573	73.731	7.42934	57.7016	39.0533	73.434	42.3118	51.6692	48.6101	63.2383	28.7525	35.8577	30.9456	50.8389	27.6863	2.96528	19.7415	126.117	0.48292	34.1812	62.7686	12.1183	28.4371	98.755
gon-1	1024.19	1145.03	897.684	448.682	32.8279	56.8105	18.459	1.86201	53.9776	197.704	0	473.606	2359.17	64.4197	100.321	173.579	3347.28	16.2883	240.172	370.384	766.145	4.00456	9.23114	3096.09	136.129	327.744	190.288
gon-2	72.4118	61.3257	365.477	4663.96	445.313	214.508	105.589	41.2043	151.972	17.4213	13.931	41.6954	393.113	266.092	92.9577	35.7428	105.673	555.308	35.4986	0	859.987	5.32412	433.028	643.783	139.689	243.122	244.719
gon-4	15.9771	22.3723	110.226	22.378	21.6785	51.7566	5.41742	0	53.4016	48.4262	48.6135	78.624	6.0241	24.1571	0	24.6189	84.9721	4.39788	55.2147	20.193	46.5574	389.57	143.747	23.3797	56.645	68.1157	43.1431
gop-1	18.9317	11.8193	66.7749	36.9239	27.9068	19.3578	7.5918	4.74405	19.9577	3.25267	3.67363	67.1431	17.7936	70.978	0	5.23744	84.3198	14.8825	0	14.4571	21.1884	89.1685	46.8898	17.1166	25.6747	43.7209	40.2438
gop-2	23.8661	30.661	7.68565	20.3253	21.7732	14.7418	17.3751	20.4474	14.1504	18.7261	0	6.96991	10.5932	10.3737	0	0	103.949	8.50368	12.2026	3.55619	12.2653	66.4104	43.39	3.44066	56.7862	128.261	17.0988
gop-3	83.6453	41.2753	17.8785	9.8063	29.0874	22.8368	15.4368	5.69005	12.3706	29.6619	2.89837	53.1434	61.6532	68.8418	31.9493	70.6293	81.7579	31.0433	14.2909	23.0989	37.0425	74.6796	49.0686	44.272	27.3046	125.03	60.0187
gpa-1	0.927328	0	65.6768	1.62265	0	0.497714	4.27881	0	214.739	0	26.2633	7.3524	0	116.267	13.169	0	0	0	0	0	0	10.1223	0	0	1.58305	0	0
gpa-2	0.281226	0	0	0	0	0.112039	0	0	259.255	0	0	33.3869	48.3541	107.457	0	0	7.11582	0	0	0	0	0.172431	0.789581	0	0	0	0
gpa-3	0.0186003	0	0	0	0	0.510067	0	0	512.822	52.3476	0	2.71411	0	0	0	0	0	2.6043	0	0	0	0	0	0	3.87446	0	3.04288
gpa-4	0.197054	0	0	0	0	13.1664	0.955566	0	14.1851	0	0	0	0	0	0	0	0	0	0	0	0	0.18654	108.413	4.45524	17.4371	14.9925	0
gpa-5	1.10434	3.39974	0	0	0	0.747627	0	0	12.31	0	0	0	27.4725	0	31.9639	4.08198	0	0.559242	10.6209	0	0	0	0	0	0	0	0
gpa-6	0.136876	0	0	0	0	0	1.43417	0	114.428	0	0	4.07959	0	0	0	0	0	0	0	0	0	0.0802776	0.498804	0	0	0	26.8556
gpa-7	13.1401	23.6055	23.4709	23.1401	2.94602	0.951081	0.673747	17.1662	123.897	35.9805	54.1494	208.67	12.2549	313.88	97.6379	146.772	197.401	6.00831	5.15096	0	1.81022	0.0846867	4.24348	25.8587	0	11.6504	1.27181
gpa-8	1.80071	14.4358	0	0	0	0	0	0	98.984	0	0	0	0	0	0	0	0	0.895628	0	0	0	0	0.640139	6.91876	0	0	0
gpa-9	1.97217	0	0	7.62408	0	0	0	0	60.4615	0	0	0	0	0	0	0	0	0	0	0	0	1.34979	0	0	0	0	1.73674
gpa-10	0.301306	0	0	0	0	1.59795	0	0	172.239	117.406	0	0	0	0	0	0	288.365	0	0	0	0.515871	0	0	0	0	0	0
gpa-11	9.37321	0	0	0	0	0.651578	0	15.2555	338.103	14.0683	0	3.64897	0	0	0	0	0	0	0	0	0.481822	0.739364	0	3.56688	0	0	0
gpa-12	0.0601285	0	10.9539	12.5082	4.62173	4.08526	29.0313	0	0	0	0	0	0	0	0	0	0	0	3.67539	0	0	0	0.435872	0	1.85942	0	0
gpa-13	0.122085	0	0	0	0	0.0994564	0	0	26.3284	0	0	3.97267	0	0	0	0	0	0	0	0	0	0.195272	0	0	4.7456	0	0
gpa-14	0.183706	0	0	8.37199	0	0	0.649162	0	265.043	0	0	56.5088	0	0	28.6208	134.854	5.28296	0	2.96528	0	0	0.234272	0	0	1.29149	0	3.25831
gpa-15	2.26184	0	33.1181	2.3643	0	0.876179	0	0	159.331	103.007	0	0	0	0	0	0	3.38246	0	0	0	5.26539	0.0466517	2.12309	8.21926	0	1.62249	1.3316
gpa-16	6.93726	0	9.86557	10.4957	6.29133	13.717	12.3927	0	0	0	75.2745	6.77947	0	3.30022	0	199.85	0	3.97826	3.59035	5.65202	8.75542	105.014	22.4468	17.7565	17.7719	64.6672	13.4391
gpb-1	509.451	1279.69	635.978	495.347	526.63	179.833	155.211	139.173	1473.92	1873.76	1902	2215.16	2172.97	1761.37	2224.39	2194.83	1349.18	428.424	750.485	169.828	246.817	254.332	396.606	1252.3	309.99	632.929	632.207
gpb-2	56.1075	208.456	65.0569	81.6927	69.0762	27.0792	9.48397	34.0948	84.9626	199.937	98.7774	167.199	181.092	291.632	153.823	230.189	75.6157	61.9287	101.039	7.30183	26.4955	1.11068	49.2668	84.8629	38.7355	40.7558	59.0388
gpc-1	0.231944	0	0	0	0	0.104455	3.31506	8.37816	218.303	4.75862	0	2.16532	0	0	0	0	0	0	8.06146	0	0	0.154518	0	0	0	0	20.0513
gpc-2	26.4502	91.312	13.9801	35.1069	16.2694	14.3678	7.81888	1.54844	44.1071	192.543	147.845	241.188	164.588	221.998	174.505	147.414	75.5068	11.2191	120.917	3.89057	2.54868	11.8381	23.4487	85.8621	30.6095	20.354	51.9368
gpd-1	0.744344	6.87871	0.894951	0	0	2.17379	2.68107	3.81223	0	0	0	5.5437	10.6383	0	0	0	0	0	2.0038	0	0	40.5096	10.8074	1.93005	1.7372	1.6141	0.950164
gpd-2	743.514	357.403	303.822	103.184	94.1834	178.878	335.929	129.878	597.808	687.654	236.604	1177.99	850.05	190.158	526.797	913.777	311.175	257.874	115.827	260.155	166.729	1.56566	51.3507	113.796	209.47	168.679	302.885
gpd-3	1431.56	1026.5	254.412	202.202	94.4115	187.597	321.072	291.551	647.21	831.006	393.957	1008.08	1017.64	405.629	314.239	1356.7	477.657	497.004	108.629	475.629	99.892	3.78732	69.7703	229.451	221.656	153.031	572.423
gpd-4	1.24557	8.16538	0	0.370828	0	0.368278	0.755495	0	8.49846	0	11.1717	0	0	0	9.32001	21.0966	6.74855	0	6.63491	3.55619	1.037	25.8463	0.498804	0	0	2.11994	0
gpn-1	0.224721	0	9.39475	7.68295	0	0.156042	0.908827	0	0	0	0	14.3356	0	0	0	0	0	0	0	0	31.3713	0	39.2263	0	2.7222	0	0
gpr-1	0.158007	0	0	0.564371	0	11.6088	0.50582	7.35854	0	0	0	0	0	0	0	0	0	0	15.8079	0	8.35203	33.2387	24.0011	0	8.73627	3.17132	0
gpr-2	0.17474	0	0.462783	2.12659	0	13.9617	0	2.23489	0	0	0	0.130389	0	0	0	0	0	0	2.0038	0	8.60927	56.0687	78.171	12.9172	12.5973	16.6221	0
grd-1	0.387086	0	0	0.945401	0	5.13364	4.78325	1946.2	4.80278	0	0	1.9356	0	0	4.86836	0	0	0	1.15664	0	2.97982	0.0947473	0	0	0	0	0
grd-2	0.108639	0	0	0	0	1.38282	16.3485	0	0	0	0	0	0	0	0	0	0	0	0	0	3.73084	0	0	0	0	0	0
grd-3	0.553129	1.12656	4.54318	3.33838	6.15418	664.657	0	6.05796	2.20753	0	0	0	7.96178	0	4.55772	1.95103	0	6.34271	10.2319	0	3.41005	0.19852	0	0	7.77499	3.40771	1.64738
grd-4	0.0224584	0	0	0	0	2.54218	1.84957	1.51084	0	0	0	0	0	0	0	0	0	0	0	0	0	0	0	0	0	0	0
grd-5	1.86275	6.33406	0	7.82603	8.52747	253.547	617.183	844.839	6.70988	0	0	14.6676	13.5135	0	0	1.57525	0	0.76358	691.365	190.483	1.6106	0.824976	1.05211	0	0.828759	0.839381	8.81999
grd-6	0.519281	0.698377	0	4.83603	0	180.03	926.666	57.013	6.25078	0	0	1.34777	23.9617	0	0	16.9725	0	0	0	0	3.35538	1.03349	0	0	2.04016	0	0
grd-7	0.239461	4.39344	0	3.08099	0	8.49512	0	6.91247	0	0	0	1.40545	0	0	0	43.4604	0	2.38652	13.5597	0	0	0.0537325	0	0	0	0	0
grd-8	0.124097	0	0	0	0	0.173656	0	0	0	0	0	0	0	0	0	0	0	0	0	0	0.872231	0	0	11.1012	0	0	4.3063
grd-9	1.66813	0	0	0	0	0.209196	17.8277	0	0	29.391	0	0	0	12.1554	0	17.6354	0	10.4172	21.6901	11.6717	0.701329	0.0302954	0	0	3.4565	0	2.96926
grd-10	0.657638	1.70523	9.39376	2.93853	9.22185	555.503	6.69929	5.19049	0	0	0	3.27316	0	16.587	30.5828	1.95103	0	2.95388	0	0	0	0.551895	0	11.5749	2.82265	0.839381	2.47106
grd-11	0.439434	0	0	0	0	0.766227	3.22063	8.78951	2.33789	0	0	0	21.9298	0	0	0	0	0	0	0	0	0.49663	0	0	0.876519	0	3.38494
grd-12	0.0228882	0	0	0	0	0.236547	7.2328	198.113	1.64951	0	0	0	0	0	0	0	0	0	0	13.0405	0	0	0	0	0	0	0
grd-13	0.643653	13.3611	9.08637	8.07171	3.81382	1046.17	6.01265	0	9.26023	0	7.67695	0	0	0	6.83658	21.7522	0	2.95388	11.7365	0	3.14023	1.63256	0	0	3.66168	4.19691	0.823688
grd-14	1.05589	3.49188	0	8.26298	6.16644	439.757	929.254	480.245	0	0	0	1.72694	0	0	0	8.62954	0	0	10.7436	18.91	2.61447	0.356867	1.4392	0	10.2539	2.13841	4.23205
grd-15	0.367392	0	0	0	0	0.778509	0.9849	0	0	0	0	0	0	0	0	0	0	44.9467	1990.26	775.345	0	3.14966	0	0	0	0	0
grd-16	0.0127681	0	0	0	0	0.37302	0	0	4.84754	0	0	0	0	0	0	0	0	0	58.9457	0	0	0.947052	0	0	2.37014	0	0
grh-1	1.10775	8.63498	72.3086	317.376	1.47476	94.8271	93.8136	163.683	2.07269	7.23772	0	0	0	76.0253	0	5.21325	0	199.982	268.754	54.013	3.39188	0.338637	0	0	85.945	0	0
grk-1	91.3954	239.008	189.141	124.561	45.4836	83.2515	59.0565	169.536	244.543	356.319	206.742	326.964	233.242	245.026	163.126	216.898	110.973	67.2253	125.616	74.5266	119.259	1.01354	86.3234	130.689	138.746	109.129	91.8299
grk-2	24.0258	7.68069	3.35582	2.04068	0	2.56751	0	0	118.903	115.844	27.4844	105.22	110.127	215.698	18.9213	108.846	98.1625	0	17.043	0	0	0.344876	2.02453	4.26663	1.72444	4.81988	10.5851
grl-1	0.50448	0	0	0	0	5.94077	2.24161	0	0	0	0	1.14229	0	0	0	0	0	177.654	8824.1	0	1.77225	0.83848	1.39622	0	2.53497	0	0
grl-2	0.318044	0	0	0	0	0	0	0	3.69984	19.7511	0	0	0	0	0	0	0	0	391.6	1862.49	0.395545	0.096796	0	2.47736	0	1.97837	0
grl-3	0.0412593	0	0	0	0	0.951807	1.45984	0	0	0	0	0	0	0	0	0	0	0	0	0	0	0	0	0	0	0	0
grl-4	2.40543	9.50708	2.27159	13.7749	4.11096	1088.25	2116.91	0	0	0	0	27.2999	0	0	0	3.90205	0	17.7874	1373.22	180.85	5.59529	1.74641	0	23.3542	482.095	10.6384	1.51518
grl-5	0.198646	0	0	2.9023	0	252.494	147.278	543.74	11.2751	0	0	0	0	0	0	0	0	0	9.37348	120.715	1.55946	0.126849	0	0	18.0127	0	0
grl-6	0.356946	0	0	127.7	0	0	15.826	0	0	0	0	0	0	0	0	0	0	0	62.5949	0	0	0.407358	0	0	0	0	2.95734
grl-7	0.802579	0	0	2.9023	0	483.696	526.688	2951.51	0	0	0	13.2551	0	0	0	0	39.0758	1.15943	2.54863	0	4.37936	0.346196	4.20842	0	14.4867	3.79716	0
grl-8	0	0	0	0	0	0.42896	0	0	51.0043	13.2205	0	0	0	0	0	0	0	1.97244	3.13854	0	0	0.108813	0	0	0	0	0
grl-9	0.206894	2.13743	0.672653	0	0	0	0	0	26.7469	21.7132	0	0	0	0	0	0	0	0	0	0	0	0.120403	0	0	2.00205	0	0
grl-10	0.4137	0	0	0	0	39.0396	26.1657	103.406	0	7.20591	0	0	0	0	0	3.83249	15.1598	0	4.40583	0	0.585247	2.47996	0.656375	0	15.2191	2.49016	0
grl-11	0.300203	0	0	0	0	0	1.04254	0	0	0	0	0	0	0	0	0	0	0	0	0	0	0	0	0	0	0	1.73674
grl-12	0.202208	0	0	0	0	0.124723	0.518203	1.86201	2.69308	0	0	0	0	0	0	0	0	0	426.435	884.973	0	0.0496446	1.84562	0	0	0	0
grl-13	0.0150379	0	11.655	0	0	0.111304	3.62742	0	1.73127	0	0	0	0	0	0	0	0	0.771971	95.2444	0	0	0.475323	0	0	0	0	0
grl-14	0.322477	0	0	2.9293	0	0.604894	1.90145	18.0122	26.6453	5.63349	9.07276	3.60604	0	7.71117	16.1499	10.9269	0	0	114.721	0	1.07249	0.0867694	0	0	0	0	0
grl-15	0.551046	1.27976	0	0	0	176.633	86.9346	570.003	0	0	0	0	0	0	0	0	0	0	0	0	21.7748	0.941865	3.5151	0	1.32633	0	0
grl-16	3.57824	8.31986	0	67.688	30.8322	3445.5	3502.22	2600.41	0	14.7026	50.2782	20.1294	0	48.6216	20.5255	11.5761	14.0406	1.54394	349.201	126.718	29.5313	6.18699	0	24.2787	208.59	16.29	15.805
grl-17	0.149758	0	0	0	0	0.751231	0.398722	0	0	0	0	0	0	0	0	0	0	0	0	0	0	2.7201	0	0	0	0	0
grl-18	0.138416	1.02778	0	0	0	0.0560195	2.44861	0	0	0	0	0	0	0	0	0	0	0	84.8591	0	0	0.717431	0	0	0	0	0
grl-19	0.017805	0	0	0	0	0	0	0	0	0	0	0	0	0	0	0	0	0	0	0	0	0.0657485	0	0	0	0	0
grl-20	0.073615	0	0	0	0	0.153919	0	0	0	0	0	0	0	0	0	0	0	1.4225	0	0	0	0.692249	0	0	3.36919	0	3.45717
grl-21	0.499507	0.642158	0	9.75508	0	19.9389	384.444	0	0	0	0	3.40907	0	0	0	0	0	2.60008	52.7898	0	1.91105	0.337112	0.435872	1.97101	0	0	0
grl-22	0.551781	0	0	5.7502	0	4.66194	51.5492	588.409	0	0	0	0	0	0	0	0	0	7.95276	2.64517	0	0	0.280846	1.24321	7.95935	0.561531	0	0
grl-23	0.20634	0.541216	11.8835	4.74712	0	1.1135	5.61155	0	0	0	0	0	0	0	0	1.95103	0	0	9.69895	0	0	0	0	0	0	0	7.08055
grl-24	0.0439573	0	0	0	0	0.296631	0	0	0	0	0	0	0	0	0	0	0	0	0	0	0	0.143361	0	0	0	0	0
grl-25	0.0242193	2.9515	0	0	0	0.729273	5.66329	0	0	0	0	0	0	0	0	0	0	0	0	0	0	0.241495	0	0	0	0	0
grl-26	0.298471	0	6.67468	4.01406	0	0	3.20353	0	0	0	0	0	0	0	0	0	0	0	0	0	0.915764	0.0381036	0	0	0	1.04897	0
grl-27	0.127915	0.698377	0	0	0	0.114775	0.7177	0	0	0	0	0	0	0	0	0	0	0	5.39246	0	0	0.346549	0	3.86009	3.96654	0	0
grl-28	0.143051	0	0	0	0	0.24982	1.4244	0	0	0	0	0	0	0	0	0	0	0	0	0	0	0	0	0	0	0	0
grl-29	0.107932	0	0	3.38053	0	0.130904	0	0	0	0	0	0	0	0	0	0	0	0	0	0	0	0.141605	0	0	0	0	4.0069
grl-30	0	0	0	0	0	0.539806	0	0	0	0	0	0	0	0	0	0	0	0	0	0	0	0	0	0	0	0	0
gro-1	13.755	12.0357	2.4801	3.64902	15.204	21.5794	8.70771	20.9765	13.3315	7.00574	10.5423	15.359	0	0	0	17.0579	43.6105	9.13043	9.33461	14.5876	9.30801	77.3666	41.8487	6.00612	31.832	43.5776	5.80705
grp-1	10.3342	63.5599	7.46724	21.5502	0	19.7627	9.41405	6.13851	27.8231	7.51993	0	22.0132	35.4428	38.5946	36.1424	8.31021	9.19582	7.07165	26.628	30.5135	27.2668	119.227	50.3795	38.3798	22.602	45.6576	24.7714
gars-1	129.352	101.633	69.5794	103.665	85.1226	139.819	106.397	203.616	12.0857	100.623	153.164	140.28	18.4756	207.531	0	25.8834	48.4895	76.2591	60.6534	97.3718	123.482	217.557	250.555	180.047	281.074	162.624	120.01
gsa-1	177.809	196.255	120.993	56.0277	80.7519	19.6075	5.82482	0	179.865	182.75	366.053	428.466	332.835	253.018	238.42	344.123	554.014	67.7249	217.708	187.191	149.512	2.23709	135.325	257.775	46.513	125.364	182.774
gsk-3	66.6579	153.523	76.1375	96.1356	92.6868	59.4616	57.8929	66.4262	315.816	338.883	285.079	412.88	411.214	343.452	231.416	372.309	133.042	93.6483	159.328	158.496	62.8464	87.7092	100.091	218.203	108.673	107.766	83.5361
gsp-1	87.1946	268.566	142.012	58.9605	172.021	53.1665	56.5565	53.272	182.841	163.522	216.72	195.705	353.546	188.013	156.349	164.23	209.429	100.409	155.089	157.14	38.2259	95.0885	104.441	190.934	135.171	98.3438	55.4821
gsp-2	164.676	361.556	216.769	177.166	182.611	119.088	111.698	86.2558	344.934	212.379	180.299	258.12	138.354	337.278	166.284	259.843	164.128	196.38	223.03	313.851	170.947	241.247	223.367	307.303	170.359	219.958	154.826
gst-1	40.046	73.4138	98.8462	82.6718	40.8086	18.5295	20.9094	11.8334	200.38	4.92296	129.003	32.8334	90.2066	26.9693	2.72379	23.7108	27.2125	39.0175	10.0642	22.3071	44.7837	58.1682	22.0598	27.3747	15.1001	11.7229	75.6105
gst-2	1.2533	0	0	0	0	0	15.6164	1.86201	0	0	0	0	0	0	0	0	0	0	0	0	0	0.0674736	0	0	0	0	1.96367
gst-3	10.5745	37.8058	7.71069	7.33349	0	0	7.07584	31.7263	0	0	0	0.130389	0	0	0	8.88715	0	0	0	0	1.45303	0	0	0	0	18.7306	12.1098
gst-4	5.40961	0.301939	0	0	0	0.589826	0	0	0	0	0	0	0	0	0	0	0	0	5.0695	0	3.61446	0.128177	0	0	0	0	0.857249
gst-5	4.22419	4.64735	74.6762	73.6931	8.61844	15.8261	9.44377	5.54133	74.9843	0	0	3.02215	0	37.1965	0	0	0	105.792	87.2598	42.6832	20.1549	0.796414	1.22561	0	7.61355	0	10.6319
gst-6	0.213285	0	0	2.4709	0	0	0	0	5.23193	0	0	4.35939	0	0	0	0	0	0	0	0	26.004	0.130181	0	0	0	0	0
gst-7	8.38956	16.8379	92.3486	177.436	3.35586	48.8778	25.4927	0	52.8314	25.1835	6.11724	4.97587	0	5.66675	64.1349	33.2322	26.1506	204.564	72.5392	223.963	90.4314	0.547473	0.7773	39.1377	45.9672	42.2869	99.4132
gst-8	0.460177	0	19.6861	8.85677	0	4.08509	0	0	0	0	0	0	0	0	0	1.3357	0	0	1.67263	0	1.20239	0	1.36724	0	8.38337	0	13.8863
gst-9	0.365221	0	0	0	0	16.0844	1.95241	0	8.24756	11.5447	0	0	0	0	0	0	0	42.2766	0	8.33133	3.87043	0	0	0	2.46016	0	0
gst-10	0.626616	0	4.52293	4.53672	0	6.26391	10.7373	15.6931	5.64507	0	0	0	0	0	16.6335	0	0	627.112	124.987	0	48.7863	0.621422	6.02895	0	7.40511	1.04897	0
gst-11	0.626425	0	3.83583	0	9.72441	0.616782	0	0	14.9581	5.61419	0	117.597	0	56.0168	67.3445	438.301	0	0	4.27436	0	0.958879	0	0.695931	0	0	0	0
gst-12	0.297527	0	0	2.05478	0	0.142704	6.29632	6.91247	0	0	0	0	0	0	0	0	0	25.7011	8.75641	2.01253	0	0.294034	2.83246	0	0	0	0
gst-13	0.495037	3.81074	0	3.58269	0	1.46242	2.14151	12.8432	0	0	0	0	0	0	0	0	0	0	0	0	19.6807	0.0364234	0.697605	0	0	0	1.64738
gst-14	0.165516	0	1.16104	10.6527	0	0.606928	57.8364	3.09689	6.67218	0	0	0	0	0	0	0	0	9.21689	0	0	0	0	0	0	0	0	0
gst-15	0.240233	2.78931	3.89796	7.51554	7.00591	7.48781	12.5156	44.1911	13.2698	0	0	0	0	0	0	0	0	0	2.08611	34.9297	2.70652	0.0815354	1.14071	0	0	0	2.85417
gst-16	0.944709	1.13364	0	0	0	4.38829	0	28.321	0	21.0848	0	26.1378	0	7.0929	0	0	0	40.9192	6.17986	2.4845	0	0	0.959626	0	0	10.554	0
gst-17	0	0	0	0	0	0	0	0	0	0	0	0	0	0	0	0	0	0	0	0	118.381	0	0	0	0	0	0
gst-18	0.148876	0	0	0	0	0	0	0	0	0	0	0	0	0	0	0	0	0	0	0	91.3746	0	0	0	0	0	0
gst-19	0.142465	0	0	3.02871	9.25463	1.05796	4.58148	0	0	0	0	0	0	0	0	0	0	3.20826	0	0	16.8864	0	0	0	0	0	0.637004
gst-20	1.01025	0	55.292	39.4024	0	67.8764	16.68	0	0	0	0	0	19.9203	0	4.55772	0	0	1.65743	7.37017	0	17.3209	0.119153	0	0	14.7072	5.16756	1.0185
gst-21	0.241309	0	11.0595	5.77021	0	0.97303	8.2433	0	17.9029	0	0	0	0	0	0	0	0	17.5939	127.803	0	3.03015	2.44237	0	0	0	0	4.3063
gst-22	0.10252	0	0	0	0	0	0	0	0	0	0	16.5121	0	0	0	0	0	0	0	0	9.98132	0	0	0	0	0	0
gst-23	0	0	0	0	0	0.293866	0	0	0	0	0	0	0	0	0	0	0	47.3519	0	0	1.35326	0	0	0	0	0	0
gst-24	13.0558	52.9221	95.7514	19.2678	152.085	28.6731	32.2887	1.54844	24.6456	19.2864	0	9.5344	0	9.33934	0	0	0	62.2644	6.93126	9.73217	3.77178	0.184991	2.10795	0	41.3857	13.8847	92.4767
gst-25	0	0	0	0	0	0	0	0	0	0	0	0	0	0	0	0	0	0	0	0	0	0	0	0	0	0	0
gst-26	0.341085	0	1.2985	11.6533	0	2.17773	6.47466	5.54133	0	0	0	0	0	0	0	0	0	0	0	0	22.0828	0	0	0	0	0	0
gst-27	0.600538	0	6.47577	0	0	2.31784	19.6047	10.2159	0	0	0	0	0	0	0	0	0	2.3218	0	0	37.8764	0	0	0	0	0	3.38836
gst-28	0.375969	0	6.00325	55.7839	5.46422	2.716	0	0	0	0	0	0	0	0	0	0	0	212.578	117.176	5.62784	7.39912	0.30741	0	0	0	0	0
gst-29	0.0223462	0	0	0	0	0.135011	0	0	0	0	0	0	0	0	0	0	92.8933	1.82243	0	0	1.69571	0	0	0	0	0	1.87373
gst-30	0.165986	0	0	0	0	0	0	0	0	0	0	0	0	0	0	0	0	0	0	0	0	0	0	0	0	0	0
gst-31	0.108486	0	0	1.51435	0	0	0	0	21.0422	24.9604	0	0	0	0	0	0	0	2.09459	49.2433	0	0	0	0	0	0	0	0
gst-32	0.150379	0	0	0	0	0	0	0	0	0	0	0	0	0	0	0	0	0	0	0	1.00925	0	0	0	0	0	0
gst-33	0.143366	12.7324	2.07224	46.3505	0	0.984673	0	0	0	0	0	0	0	0	0	0	0	67.514	41.6198	9.55779	2.20663	0.0601792	0	0	1.89102	0	0
gst-34	0	0	0	0	0	0.0678353	1.90027	0	0	0	0	0	0	0	0	0	0	0	0	0	0.37363	0	0	0	0	0	0
gst-35	0.107706	0	0	0	0	3.38063	3.30683	3.1956	0	0	0	0	0	0	0	0	0	23.1201	31.6638	0	0	0.452128	0	0	0	0	0
gst-36	0.101098	0	13.7741	0	0	11.5372	26.1327	62.6933	64.5758	0	0	0	0	22.0205	0	0	0	614.623	14.4623	0	47.788	0.190378	0	10.7006	0	0	28.3943
gst-37	0.169735	0	1.40944	0	0	0	0	0	0	0	0	0	0	0	0	0	0	0	0	0	0	0.283258	0	0	0	0	0
gst-38	0.262923	0	0	0	0	0.571084	4.97691	0	0	0	0	0	0	0	0	0	0	0	0	0	14.1101	0	0	0	0	0	0
gst-39	2.6437	0	13.3195	1.31373	144.808	0.114302	0.680326	0	73.7598	16.5173	0	0	0	0	0	19.5622	2.83092	16.6865	25.9171	0	12.5912	0	0	0	0	0	22.9703
gst-40	0.744824	72.1379	0	0	0	3.00709	4.75068	2.19683	123.078	0	0	13.9422	0	0	14.7822	67.3957	0	0	5.83152	0	0	0.235209	0	0	0	0	0
gst-41	0.648369	0	0	0	0	0	188.87	0	0	0	0	0	0	0	0	0	0	0	2.33358	0	0	0.598766	0	0	0	0	0
gst-42	0.0638684	0	2.36414	1.11837	0	0.724373	13.4279	0	0	3.03582	0	2.12791	0	0	0	0	0	1.83628	0	0	7.77952	0	4.86596	0	0	0	0
gst-43	3.33141	0	2.38983	8.58133	0	9.91067	4.10338	0	0	3.17395	0	3.45692	0	3.21688	0	0	11.3115	12.2158	5.10198	3.55619	6.34914	7.28225	20.2648	32.014	2.7087	19.6192	15.4707
gst-44	0.00997087	0	0	2.50433	0	0.20167	0	0	0	0	0	0	0	0	0	0	0	0	0	0	0	0	0	0	0	0	0
gsy-1	228.925	140.885	30.7	10.8975	5.38735	2.11172	20.4824	6.80522	92.0751	118.809	101.339	209.796	168.227	77.6765	35.4689	107.77	7.31486	6.26223	36.6783	0	89.2327	143.528	84.8432	128.258	5.8751	115.436	60.9686
gta-1	298.41	216.503	9.71251	9.39419	0	26.5942	23.0446	3.32144	21.5055	62.8125	0	147.88	113.478	41.338	71.5908	67.4599	0	57.4261	17.1517	0	43.2725	1.28244	12.11	5.84668	43.9708	77.6541	21.9061
gtl-1	0.806975	3.11888	1.57255	1.35085	3.51506	1.52533	0.956995	0	57.3114	0	0	0	9.92064	0	0	0	0	0	0	0	1510.61	1.11182	0.98256	0	0	7.77542	1.56012
gtl-2	0.275436	0	0	42.6106	6.02163	3.94935	1.6002	0	0	0	0	0	0	0	0	0	0	83.7212	3.94533	9.03702	4.56139	0.346222	0	0	0	0	0
lite-1	0.525311	0.733067	0	33.4917	0	0.928143	14.7938	0	181.695	2.23192	360.537	8.8334	0	167.095	0	0	0	0	302.249	15.6642	0	0.416604	0.513563	0	0	0	0
gur-3	0.160954	0	0	0	0	0.584473	1.00677	0	0	0	0	1.11957	0	52.1193	0	0	0	0	2.42053	5.86882	0	0	0	0	7.64118	0	12.2768
gur-4	10.6891	0.792084	0	0	0	5.67252	0	0	0	0	0	0	0	0	0	0	0	0	0	0	0	0.32502	0	0	0	0	0
gur-5	0.0837977	0	0	2.4699	0	0	0	0	0	0	0	0	0	0	0	0	0	112.983	0	0	0	0.170623	0	0	0	0	2.05119
gut-2	3.13536	28.8036	2.20226	7.03318	1.31573	6.1916	2.94614	9.1565	1.28394	0	0	5.05242	0	0	0	0	14.7327	7.1722	2.47852	0	0.803795	15.5606	7.38186	9.4451	7.60187	7.97364	14.593
haf-1	5.80186	6.84969	16.0192	5.78134	16.3516	13.3273	1.51819	0	0	0	5.48354	3.79518	0	27.756	0	21.7088	0	12.9212	0	0	7.42455	0.575787	9.56924	7.34278	18.0111	23.1545	2.29712
haf-2	38.7496	112.481	28.3613	27.8425	71.0618	59.0742	56.3736	62.5126	93.6146	24.5	50.6216	36.7917	15.7279	54.5607	12.6129	17.739	95.6024	54.8872	53.6719	60.266	121.932	156.445	151.206	62.8454	94.9512	41.3281	47.3368
haf-3	46.6087	62.6194	16.2233	29.1255	38.4815	46.9791	43.714	26.3914	5.57581	39.7195	25.2566	13.5692	17.1233	5.06314	14.0239	8.16553	52.8344	14.7268	29.2995	75.0194	62.2593	135.157	76.3535	85.503	84.259	87.2041	69.848
haf-4	0.505769	0	0	0	0	1.56738	0	0	0	0	0	0	0	0	0	1.50589	0	0	0	0	542.393	10.4306	2.77932	5.75119	0	0	1.26092
hmt-1	38.4921	37.256	7.09358	9.08567	17.4367	77.8842	6.4267	17.9595	86.4921	136.005	70.5871	40.2865	50	11.4764	0	9.13901	0	10.739	11.4834	30.5998	243.083	187.392	192.351	60.7261	109.645	125.167	28.7922
haf-6	30.5886	59.2819	5.06457	9.27127	6.39636	18.5814	19.1581	9.3321	11.3109	19.2864	18.9494	19.2124	30.1205	50.3031	0	0	46.078	8.7958	14.1101	19.5221	88.9113	77.7638	83.0532	42.8268	24.5642	44.9688	53.2383
haf-7	24.9011	14.1402	61.2724	50.0725	19.7983	21.8139	5.45929	14.0055	28.6939	0	47.8123	30.1363	0	0	0	0	24.8676	13.9171	0	10.3605	104.604	0.089879	26.734	95.6255	35.3975	38.6286	33.6436
haf-8	0.659201	1.62745	0	0	0	0.118699	0	0	0	0	0	0	0	0	0	0	0	0	0	0	0	0	0	0	0.654338	1.71137	0.4428
haf-9	1.11436	0	0	2.99705	0	4.97602	0.265014	0	0	0	0	0	0	0	0	0	0	5.24079	0	0	804.322	9.68828	0	0	0.602326	0	0
ham-1	0.485826	0	4.54318	5.42685	0	112.468	1.5091	2.23774	2.20753	169.137	71.0401	52.793	13.5092	0	0	2.86828	0	0	22.8728	0	4.59686	0.139351	79.2531	7.40037	15.0394	0	6.55891
ham-2	0.846761	0	0	209.844	0	20.3992	11.9643	0	1.82155	0	0	4.84021	0	0	0	12.5231	26.3941	127.109	145.579	9.20133	1.48121	0.356226	2.96167	75.1129	11.4115	1.41011	0
hap-1	12.7208	21.0031	15.4248	10.9427	7.64885	13.7896	9.9277	3.02898	6.67218	25.4162	15.0297	18.4026	5.29661	37.3627	2.72379	0	3.56701	5.70419	20.5389	0	3.07776	21.3368	36.3452	9.5685	13.0563	34.908	20.0605
hbl-1	56.2083	72.8399	9.02213	3.11371	8.92269	108.016	23.015	62.7208	26.0959	89.4288	24.098	81.1631	172.286	0	0	94.9029	70.7628	15.0534	115.341	16.4749	41.5854	0.412074	0.426697	0	188.694	195.807	82.2926
hcf-1	18.5673	30.7412	40.4411	90.6625	44.1369	42.1052	11.0757	9.55548	22.6541	49.2047	63.5108	73.8959	16.1961	132.325	0	28.4213	23.1166	60.0306	115.118	57.7301	61.8501	307.231	113.435	54.3569	57.3821	78.7124	46.1857
hch-1	0.544323	0	0	0	0	0.490809	0	3.21316	0	11.0023	0	0	0	0	0	0	0	1.20746	0	0	0.543254	0.128335	0	0	6.26198	0	0
hcp-1	2.76903	4.79816	1.85113	18.1205	8.66974	94.5452	0.320721	15.0204	7.49305	0	0	3.25156	0	8.14505	5.37218	0	0	5.36692	12.3582	0	34.4972	513.685	311.781	11.8402	102.383	51.2021	1.71382
hcp-2	1.96454	0	24.1726	13.1516	5.75685	101.823	0.320721	0	7.0955	3.03582	2.70951	12.7477	0	0	0	0	0	27.684	3.05076	13.2107	51.898	431.192	235.24	5.79014	79.0813	86.6632	2.4628
hcp-3	1.12709	0	6.88268	6.52712	3.49901	28.863	3.46069	9.96433	0	0	0	3.64904	41.6667	48.6801	0	9.9006	0	0	4.0076	0	3.19226	135.353	41.5336	8.17306	28.3898	14.6479	0.865308
hcp-4	4.76454	3.23382	1.89512	4.06242	0	125.182	6.0692	25.0259	0	6.07165	58.4197	8.82288	0	26.6301	0	13.6808	0	28.1448	105.029	9.49259	52.276	896.26	416.336	36.5708	130.621	76.8754	12.1455
hcp-6	3.56324	0	0	13.9881	2.43884	113.774	0.969805	7.00074	8.7974	3.03582	0	5.04838	0	23.5905	0	4.52372	2.21147	0	9.43681	1.71595	62.5998	415.923	283.168	15.3293	71.4856	130.198	3.01079
hda-1	21.781	44.1523	65.8923	60.7287	42.7288	32.5225	11.0399	24.8014	44.9741	32.0195	40.4255	60.5874	124.536	20.367	18.2467	44.9182	108.338	43.5731	108.574	42.8693	20.3433	96.2944	101.438	60.6678	48.68	63.6053	49.406
hda-2	14.2222	26.7198	34.5692	42.2729	44.2629	25.2937	7.10344	3.02168	55.6045	39.2643	21.7483	55.246	128.358	42.4628	41.8527	13.9676	36.8476	13.1	33.7315	24.7795	5.59549	111.518	29.665	40.5996	35.6397	60.4759	27.7172
hda-3	23.9131	41.495	42.6699	11.0845	12.6166	37.0852	11.6314	21.7374	35.3891	22.1676	0	69.7344	137.151	42.9394	50.9033	63.9029	71.3073	46.0546	5.55963	3.94185	26.3946	94.6549	100.588	41.5734	68.0707	78.9408	38.3702
hda-4	48.5328	55.536	200.854	241.669	91.9354	58.2341	11.3514	148.684	386.745	148.671	34.9892	178.529	92.621	215.311	70.0843	174.299	188.98	36.843	66.0649	52.4166	205.764	1.21226	130.467	73.658	81.0714	48.2774	315.815
hda-10	6.22175	6.38296	12.9875	6.34379	5.87385	12.1085	24.3975	8.81226	8.88967	0	0	8.56252	14.3678	13.6099	0	8.23526	7.0321	0	10.4909	7.07414	27.1521	31.366	18.6617	11.1312	6.57255	9.33864	14.9855
hdl-1	0.424794	8.55159	0	0	0	2.5323	0	0	0	0	0	0	0	0	0	0	0	0	0	0	0	0.326975	0	0	0	0	0
hel-1	234.806	486.484	463.147	166.663	210.822	319.341	55.6948	128.397	191.554	286.346	237.391	327.427	226.492	493.849	608.911	262.221	658.489	192.744	199.659	201.259	127.382	529.172	547.095	549.145	476.736	493.678	314.092
hen-1	0.144878	0	0	2.1249	0	0	0	0	239.8	19.2864	0	6.29535	0	0	69.6968	120.717	0	1.16584	0	0	0	0	4.88213	12.5249	0	0	0
her-1	0.241389	0	0	0	11.203	0.212174	8.35994	0	0	24.8385	0	0	0	0	0	0	0	0	0	0	0	0	0	0	0	0	0
hgo-1	0.168385	0	2.78218	1.90949	0	7.32303	101.855	54.6747	78.4416	9.08224	16.0108	138.973	80.0459	30.1502	153.946	362.972	0	2.43027	36.0869	8.66791	122.081	0.5971	23.7978	20.4061	3.83028	0	0
hid-1	6.8489	21.5821	38.3962	57.7563	4.01196	21.3194	5.60589	3.02168	50.9977	194.787	104.302	144.387	61.1838	112.08	185.384	127.034	73.6221	10.0471	64.4721	15.7114	26.1943	0	75.8144	67.0035	25.4855	45.2228	18.9871
hif-1	145.231	125.415	258.159	238.116	74.5292	73.4918	127.117	166.83	730.577	668.881	217.061	450.614	366.63	154.953	301.424	465.428	74.4771	198.606	111.031	276.906	343.721	0.886191	56.3749	173.446	56.0834	60.1158	117.018
hil-1	0.13747	54.1491	3.41426	12.1743	0	0.996465	0	0	8.24175	0	0	1.93941	7.37463	8.46998	0	20.9988	60.5765	62.5942	13.5225	22.739	0.312419	0.205692	2.8473	0	16.3707	0	1.32204
hil-2	5.73659	38.198	150.989	60.9807	65.9243	130.08	27.5536	40.3252	139.783	918.607	1001.26	668.929	805.621	493.382	100.895	352.406	152.872	110.177	834.133	107.668	27.6351	133.302	100.275	30.5755	40.0205	93.122	81.167
hil-3	25.9589	226.906	88.7722	108.668	200.407	136.46	31.3268	33.1986	102.319	807.033	563.716	516.962	795.313	1538.38	20.5158	206	129.561	143.436	636.892	167.936	25.8875	4.94723	143.455	73.1226	180.076	173.092	230.178
hil-4	2.1445	0	0.925566	1.53441	3.49901	1.28119	2.09526	0	0	0	0	2.48293	9.22509	0	0	0	0	3.43554	4.09772	0	2.69161	415.063	1.9143	13.9767	2.37814	0	0.38413
hil-5	2.62668	0	0.462783	15.8202	4.87768	14.5203	7.33054	1.54844	0	0	15.7355	8.41647	0	12.4403	0	3.83249	0	16.8728	2.0038	2.01253	5.47713	546.553	0.914367	37.3135	6.55025	2.25635	6.18237
hil-6	0	0	0	0	0	0.256532	0	0	0	0	0	0	0	0	0	0	61.834	12.3905	0	0	0	0.123978	0	0	0	0	0
hil-7	1.63639	0	6.26096	75.347	6.30167	1.2555	1.6689	11.5954	66.2134	6.1862	0	38.7705	55.9358	49.991	0	0	0	22.4697	230.194	0	0	0.48003	0	0	1.75595	5.73694	45.5659
hil-8	0.585073	0	0	0	0	2.28543	0	0	0	0	0	0.130389	0	15.7659	0	11.757	0	10.0147	0	18.6372	0	8.80911	0.56217	3.86009	1.98327	0	3.04288
him-1	53.053	44.2803	128.234	94.5088	151.607	159.665	38.9843	115.778	46.3768	175.551	36.0132	100.072	104.819	204.859	0	163.222	188.105	80.5865	230.639	102.554	267.585	727.625	393.273	157.738	231.687	195.699	101.795
him-3	0.781203	14.5777	4.02785	1.11417	2.43884	1.49252	2.07474	0	0	0	0	0.260779	7.0028	0	0	0	0	0	1.04696	0	2.37373	170.599	0	1.93005	1.72444	0	0
him-4	2819.43	4686.32	9.49071	8.53051	16.2348	18.2916	9.13746	12.5198	64.7657	83.4561	29.5505	88.1543	55.3767	16.2016	55.3169	21.1401	59.2509	14.9639	218.589	15.8485	31.7031	4.96922	116.676	2068.47	28.6555	17.6218	10.1958
him-5	36.416	3.02742	0	0	0	2.40181	3.49841	0	0	0	0	0.130389	0	0	0	0	0	0	13.6258	0	0	35.7062	0	13.0696	0	0	0
him-6	3.26959	11.5875	25.5622	11.0183	5.25934	33.5467	1.98821	0	16.4712	6.99081	0	15.5971	16.129	20.2848	12.7916	0	46.2969	15.8409	15.6439	0	25.0281	250.496	36.1187	31.8476	28.2271	33.7986	4.08482
him-8	2.22568	0.423526	3.56506	1.26867	3.49901	10.6049	0.199933	0	15.1511	0	0	11.8169	0	0	0	2.18522	0	6.40253	0	4.96899	0.747672	94.8519	11.1881	2.22462	3.34823	2.25635	10.408
him-10	0.594289	16.2402	8.85746	2.47058	0	27.6677	0.581851	0	0	0	0	10.5202	10.3306	0	0	0	27.8117	5.67945	1.15664	0	4.38061	178.604	90.9871	2.84785	35.6002	30.5921	0
him-14	0.849927	0	0	1.30771	0	3.97537	0	0	2.78138	0	0	2.64488	0	0	0	0	0	1.12888	5.192	0	5.18595	238.261	1.99677	3.86009	2.00585	0	0
him-17	21.3555	28.0057	40.1689	24.573	28.1919	40.1011	11.3688	0	12.7735	28.5631	0	19.1205	0	4.90711	0	41.5598	73.6272	33.814	39.6605	28.3575	56.9122	254.261	41.863	23.0238	55.9329	36.0114	16.9779
his-1	0.0752067	1.39645	0	0	0	4.39528	1.19275	0	0	0	0	0	0	0	0	0	0	0	0	0	0	0.95268	0.995723	0	0	0	0
his-2	0	0	0	0	0	2.37227	0	0	0	0	0	0	0	0	0	0	0	0	0	0	0	0.179435	0	0	0	0	0
his-3	0	0	0	0	0	5.72473	0	0	0	0	0	0	0	0	0	0	0	0	26.5468	0	0.823083	1.54794	0	0	1.21504	0	0
his-4	0	0	1.44438	0	0	5.55942	0	0	0	0	0	0	0	0	0	0	0	0	0	0	3.69541	2.04726	1.50574	0	0	1.62249	0
his-5	0.0191153	0.639251	0	0	0	5.5347	1.33879	0	0	0	0	0	0	0	8.55227	0	0	0	0	0	0.38661	0.783338	3.45403	0	1.4961	0	0
his-6	0	0	0	3.12049	0	4.34782	0	0	0	0	0	0	0	0	0	0	8.55644	0	0	0	0	2.58065	2.33863	0	3.6513	5.52758	0
his-7	0.0569228	0	0	0.779213	0	6.92867	0	0	0	0	0	0	0	0	0	0	0	0	22.3464	0	0	0.0315824	0	0	1.67601	0	0
his-8	0	0	0	4.7973	0	2.90893	0	0	0	0	0	0	0	0	0	0	0	0	0	0	0	0	0	0	0	0	0
his-9	0	0	0	0	0	0	0	0	0	0	0	0	0	0	0	0	0	0	0	0	0	0	0	0	0	0	0
his-10	0	0	0	0	0	0	0	0	0	0	0	0	0	0	0	0	0	0	0	0	0	0	0	0	0	0	0
his-11	0.0224241	0	0	0	0	1.90913	2.70431	0	0	0	0	0	0	0	0	0	0	0	16.1552	0	0	0.0555389	0	0	0	3.70904	0
his-12	0	0	0	0	0	0	0	0	0	0	0	0	0	0	0	0	0	0	0	0	0	0	0	0	0	0	0
his-13	0	0	0	0	0	0	0	0	0	0	0	0	0	0	0	0	0	0	0	0	0	0	0	0	0	0	0
his-14	0	0	0	0	0	0	0	0	0	0	0	0	0	0	0	0	0	0	0	0	0	0	0	0	0	0	0
his-15	0	0	0	0	0	0	0	0	0	0	0	0	0	0	0	0	0	0	0	0	0	0	0	0	0	0	0
his-16	0	0	0	0	0	0	0	0	0	0	0	0	0	0	0	0	0	0	0	0	0	0.861159	0	0	0	0	1.04599
his-17	0.0316491	0	0	0	0	0.170497	0	0	0	0	0	0	0	0	0	0	0	0	0	0	0	0	0	0	0.915421	0	0
his-18	0.120936	0	0	0	0	3.34742	0.414537	0	0	0	0	0	0	0	0	3.44106	0	3.08181	0	0	2.8058	0.159144	1.42016	0	2.38141	0	0
his-19	0	0	0	0	0	0	0	0	0	0	0	0	0	0	0	0	0	0	0	0	0	0	0	0	0	0	0
his-20	0	0	0	0	0	0	0	0	0	0	0	0	0	0	0	0	0	0	0	0	0	0	0	0	0	0	0
his-21	0	0	0	0	0	0	0	0	0	0	0	0	0	0	0	0	0	0	0	0	0	0	0	0	0	0	0
his-22	0	0	0	0	0	0	0	0	0	0	0	0	0	0	0	0	0	0	0	0	0	0	0	0	0	0	0
his-24	49.948	118.746	900.763	760.655	725.863	476.632	198.871	234.183	381.95	1018.15	736.42	1168.1	790.703	1531.74	334.966	574.944	710.479	380.14	1594.71	837.658	52.4571	7.73782	205.029	152.106	462.819	191.931	618.918
his-25	0.0893636	0	0	0	8.66837	1.42803	4.72391	0	0	0	0	0	0	0	0	0	0	0	4.8121	11.3626	0.896417	0	0	0	8.53524	0	0
his-26	0	0	0	0	0	0	0	0	0	0	0	0	0	0	0	0	0	0	0	0	0	0	0	0	0	0	0
his-27	0	0	0	0	0	0	0	0	0	0	0	0	0	0	0	0	0	0	0	0	0	0	0	0	0	0	0
his-28	0	0	0	0	0	0	0	0	0	0	0	0	0	0	0	0	0	0	0	0	0	0	0	0	0	0	0
his-29	0	0	0	0	0	0	0	0	0	0	0	0	0	0	0	0	0	0	0	0	0	0	0	0	0	0	0
his-30	0	0	0	0	0	0	0	0	0	0	0	0	0	0	0	0	0	0	0	0	0	0	0	0	0	0	0
his-31	0.0211602	0	0	0	0	12.232	0	0	0	0	0	0	0	0	0	0	0	0	0	0	0	0.779276	2.60018	0	4.28654	0	0
his-32	0.058008	0	0	0	0	23.457	0	0	0	0	0	0	0	0	0	0	10.0338	0	6.82024	0	0	2.48074	2.88548	0	21.6677	7.49953	0
his-33	0	0	0	0	0	0	1.28239	0	0	0	0	0	0	0	0	0	0	0	0	0	0	0	0	0	0	0	0
his-34	0	0	0	0	0	0.118699	0	0	0	0	0	0	0	0	0	0	0	0	0	0	0	0	0	0	0	0	0
his-35	96.7771	275.942	245.24	206.666	163.774	99.2403	56.7262	220.282	511.235	691.959	268.502	409.092	362.387	380.271	529.798	321.426	314.9	114.952	410.808	255.192	16.0286	37.401	249.059	167.473	241.996	133.125	156.533
C50F4.6	3.24571	7.12736	7.41706	2.25168	26.6071	26.3826	4.40096	0	9.88545	38.5276	0	43.7186	32.0574	34.9968	14.4411	3.34916	0	20.6266	26.6821	1.88455	0	11.9692	10.9157	48.7536	38.1697	17.4911	7.9222
his-37	69.3548	260.255	109.571	135.833	118.513	41.269	64.5471	99.7799	218.285	275.085	257.215	338.752	241.852	324.222	271.926	214.185	149.532	114.752	296.709	98.3593	1.02037	12.5395	51.1632	83.8302	75.3075	63.651	98.0745
his-38	0	0	0	2.73202	0	4.3093	0	0	0	0	0	0	0	0	0	0	0	1.75849	0	0	0	0.122016	0	0	0	0	0
his-39	0	0	0	0	0	0	0	0	0	0	0	0	0	0	0	0	0	0	0	0	0	0.0215956	0	0	0	0	0
his-40	0	0	0	0	0	1.51259	0	0	0	0	0	0	0	0	0	0	0	0	0	0	0	0.141798	0.307931	0	0	0	0
his-41	31.8884	145.303	74.9632	117.074	116.895	50.1845	23.0314	32.5861	180.6	127.62	146.084	257.703	234.004	161.556	182.442	258.576	65.7756	191.125	221.608	70.0023	7.31564	3.04937	79.1495	166.182	53.6161	67.169	78.743
his-42	0.0354566	0	0	0	0	0.0716198	0	0	0	0	0	0	0	0	0	0	0	0	0	0	0	0	0	0	0	0	0
his-43	0	0	0	0	0	0	0	0	0	0	0	0	0	0	0	0	0	0	0	0	0	0.287113	0	0	0	0	0
his-44	0	0	0	0	0	0	0	0	0	0	0	0	0	0	0	0	0	0	0	0	0	0	0	0	0	0	0
his-45	0	0	0	0	0	1.40274	0	0	0	0	0	0	0	0	0	0	0	0	0	0	0	0.529045	0	0	0.654338	0	0
his-46	0	0	0	0	0	0	0	0	0	0	0	0	0	0	0	0	0	0	0	0	0	0.252076	0.526722	0	0	0	0
his-47	0	0	0	0	0	2.81739	0	0	0	0	0	0	0	0	0	0	0	3.11687	5.192	0	0	0.317842	0	0	0	0	0
his-48	0.103633	0	0	0	0	6.02795	0	0	0	0	0	0	0	0	0	0	0	0	13.4117	0	0.878249	2.88469	1.8888	1.93005	0.561531	1.85452	0
his-49	0	0	0	0	0	0	0	0	0	0	0	0	0	0	0	0	0	0	0	0	0	0	0	0	0	0	0
his-50	0	0	0	0	0	0	0	0	0	0	0	0	0	0	0	0	0	0	0	0	0	0	0	0	0	0	0
his-51	0	0	0	0	0	0	0	0	0	0	0	0	0	0	0	0	0	0	0	0	0	0	0	0	0	0	0
his-52	0	0	0	0	0	0	0	0	0	0	0	0	0	0	0	0	0	0	0	0	0	0	0	0	0	0	0
his-53	0	0	0	0	0	0	0	0	0	0	0	0	0	0	0	0	0	0	0	0	0	0	0	0	0	0	0
his-54	0	0	0	0	0	0	0	0	0	0	0	0	0	0	0	0	0	0	0	0	0	0	0	0	0	0	0
his-55	0	0	0	0	0	0.613333	0	0	0	0	0	0	0	0	0	0	0	0	0	0	0	0.380687	0	0	0	0	0
his-56	0	0	0	0	0	0	0	0	0	0	0	0	0	0	0	0	0	0	0	0	0	0	0	0	0	0	0
his-57	0.240736	1.82299	7.03087	2.92193	0	6.54666	0	9.1565	0	0	0	0	0	0	0	0	0	2.06616	0	0	0	4.18265	0	0	15.1364	1.57562	0
his-58	0	0	0	0	0	2.25662	0	17.7032	0	0	0	0	0	0	0	0	0	0	5.192	0	0.573061	0.541717	0	0	0	0	0
his-59	0.590689	0	0	2.8789	0	16.2487	2.24161	0	0	0	0	3.81079	0	0	0	0	0	0.76358	3.28623	0	10.7844	61.3267	10.659	0	5.05176	5.14961	0
his-60	0.80782	13.3611	0	1.11248	0	28.0476	0	0	0	0	0	7.71558	10.5042	0	0	0	0	0	10.8058	0	2.12087	23.2162	15.8249	8.84846	11.6462	0	1.47867
his-61	0.224339	0	0	0	0	5.6225	1.02717	0	0	0	0	0	0	0	0	0	0	0	0	0	2.34704	14.4145	5.71695	0	0	0	7.89185
his-62	0.58291	0	0	0	0	4.83268	0	19.624	0	0	0	17.1184	0	0	0	9.9006	0	0	3.27852	0	0	10.6454	3.807	0	1.03839	1.02733	2.31875
his-63	0.790924	0	0	0.676105	0	0.441313	0	0	0	0	0	0	0	0	0	0	0	0	0	0	0.946403	3.57339	0	0	0	0	0
his-64	0.0213623	0	0	0	2.43884	4.96466	0	0	1.49015	0	0	0	0	0	0	0	0	7.15333	0	0	0	15.5523	8.50753	0	4.58604	0	0
his-65	0	0	0	0	0	0.114302	0	0	0	0	0	0	0	0	0	0	0	0	0	0	0	0.833315	0	0	0	0	0
his-66	0.05216	0	0	1.21148	0	2.02257	0	0	0	0	0	2.9765	0	0	0	0	0	0	2.81016	0	0	0.724279	0	0	0	0	0
his-67	0.125919	0	0	0	0	0	0	0	0	0	0	6.30425	0	0	0	0	0	0	6.69855	0	0	7.95388	0	0	0	0	0
his-68	0.0164602	0	0	0	0	0.146068	0	0	0	0	0	0	0	0	0	0	0	0	0	0	0.787267	7.24209	0	0	0	0	0
his-69	0	2.25313	0	0	0	0	0	0	0	0	0	4.87734	0	0	0	0	0	0	0	0	0	0.423534	0	0	0	0	0
his-70	0	0	0	0	0	0	0	0	0	21.4761	5.00671	0	0	0	0	0	0	0	0	0	0	0	0	0	0	0	0
his-71	22.0003	136.332	38.3126	53.3004	31.6049	36.6758	24.2769	122.92	177.2	187.362	22.1126	178.811	147.385	154.708	165.511	72.7801	54.4616	69.9895	233.942	192.404	2.90408	0.889229	72.5605	155.419	69.222	93.7326	64.736
his-72	63.8937	286.728	195.928	216.377	110.615	149.656	79.1183	158.759	299.267	443.147	319.858	671.876	573.666	497.163	410.608	356.841	199.066	91.0329	325.742	205.45	27.0097	173.404	267.087	471.45	157.05	222.207	157.979
his-73	0.204492	0	0	0	0	0.434918	0	0	0	0	0	0	0	0	0	0	0	0	4.27436	0	0	0.555576	0.905514	0	1.88765	0	0
hlh-1	44.0268	2.00523	0	0	0	1.60254	0	0	0	0	0	0	0	0	0	0	0	0	0	0	1.54752	0.256658	0	0	0	0	0
hlh-2	0.452151	130.063	0	2.07227	90.4705	5.16672	1.83763	0	77.9068	0	0	1.15366	0	25.58	3.2874	28.6146	0	0.828713	55.3467	69.0617	0	0.429386	19.6924	511.575	72.3072	110.024	4.18458
hlh-3	0.0968275	0.301939	0	0	0	0.147457	0	0	0	0	0	0	0	0	0	0	0	0	11.1732	0	0	0	0	0	4.08381	0	0
hlh-4	14.2531	5.37223	0	0	1.62417	0	0	0	3.27627	0	0	0	0	0	0	0	0	0	0	0	1.65717	0.253539	0	0	0	0	1.51518
hlh-6	0.50795	0	0	0	108.617	1.29191	0	0	0	0	0	0	0	0	0	0	0	0	0	0	0	1.03742	0	0	0	0	0
hlh-8	0.302213	30.7487	0	1.03294	0	7.77501	5.45516	0	0	0	0	0	0	0	0	5.65444	0	0	4.3173	0	0	0.33321	0.706447	2.98141	20.2028	21.8848	7.1787
hlh-10	0	27.7092	0	14.8743	0	0	0	0	14.3133	0	0	0	0	0	0	40.4708	0	0	0.792424	0	0	0	0	0	0	0	0
hlh-11	230.383	318.713	308.191	254.011	127.441	147.22	225.31	114.974	95.9447	122.723	207.696	253.548	291.821	242.424	81.997	139.623	291.336	409.126	178.354	209.608	232.419	3.32146	117.097	225.207	222.595	97.4182	124.571
hlh-12	1.13855	0	9.21065	0	0	0	0	0	0	0	0	0	0	0	0	0	0	0	0	0	1.25732	0	0	92.1303	0	0	0
hlh-13	0.0476799	0	0	0	0	0	0	0	0	0	0	0	0	0	0	73.8158	0	0.607478	0	0	0.972153	0	0	0	0	0	0
hlh-14	0.119663	0	0	0	0	0	0	0	0	0	0	0	0	0	0	0	0	0	0	0	0	0.217059	0	0	0	0	0
hlh-15	0	0	0	0	0	0	0	0	0	0	0	0	0	0	29.9616	3.00978	0	0	0	0	0	0	0	0	0	0	0
hlh-16	0.038799	0	0	0	0	0	0	0	0	0	0	0	0	0	0	0	0	0	0	0	0	0.26586	0	0	0	0	0
hlh-17	0	0	0	0	0	0.924448	0.718316	0	1.32108	0	0	5.21453	0	0	0	0	7.11582	0	16.8271	0	0	0.0817367	0	0	0	0	0
hlh-19	0.317284	0	0	0	0	3.18446	5.23701	0	0	0	0	0	0	0	0	0	0	0	4.3173	0	0	0	0	0	0	0	0
hlh-25	0	0	0	0	0	0	0	0	0	0	0	0	0	0	0	0	0	0	0	0	0	0	0	0	0	0	0
hlh-26	0.234827	0	0	0	0	0.190956	0.173469	0	0	0	0	0	0	0	0	0	0	0	0	0	0	0.109156	0	0	0	0	0
hlh-27	0.0132688	0	0	0	0	0	0	0	0	0	0	0	0	0	0	0	0	0	0	0	0	0.227746	0.415563	0	0	0	0
hlh-28	0	0	0	0	0	0	0	0	0	0	0	0	0	0	0	0	0	0	0	0	0	0	0	0	0	0	0
hlh-29	0	0	0	0	0	0	0	0	0	0	0	0	0	0	0	0	0	0	0	0	0	0	0	0	0	0	0
hmg-1.1	147.797	390.4	376.284	433.348	390.524	390.363	258.292	161.186	372.183	634.843	222.623	872.137	788.023	687.428	174.698	611.385	382.944	193.204	603.421	652.965	82.1731	527.796	468.285	524.975	468.317	399.123	246.789
hmg-1.2	30.114	131.596	97.538	99.0097	146.284	61.1622	23.7002	3.78333	70.162	74.151	37.553	134.077	95.813	151.675	11.7169	71.2405	317.356	87.2089	97.3876	73.7416	28.0577	69.1065	92.5764	82.9443	35.8363	64.528	95.2433
hmg-3	2.09222	0	5.09061	4.67514	5.24852	0.752172	1.85598	0	0	18.1143	0	0	43.6681	0	0	23.3921	0	1.16982	0	0	3.81953	517.311	7.09193	20.0113	0	0	1.15239
hmg-4	57.4618	89.2781	95.5519	67.01	70.226	203.3	85.4793	26.1687	164.848	40.9023	100.779	113.173	117.922	87.4391	68.8039	197.406	274.267	71.34	232.134	63.8775	100.509	417.289	443.043	213.501	385.446	148.135	93.2183
hmg-5	8.23165	17.2108	37.1772	1.86968	26.673	11.3919	7.94928	0	0	0	0	0	0	51.3996	0	0	0	4.31092	9.66538	0	2.93154	75.1472	27.1132	16.9699	32.5851	18.0789	16.151
hmg-11	10.7807	59.2749	47.9602	61.5982	8.30195	44.696	23.3411	6.70466	135.499	90.1615	179.845	206.455	129.51	165.561	71.8867	86.6067	82.4165	39.3964	88.8313	45.8285	6.70325	0.680147	84.5804	108.752	94.4989	43.7819	18.1864
hmg-12	12.0343	1.87241	0	5.44814	3.88357	8.92009	0.688732	0	4.02691	0	17.6771	1.69783	8.01282	14.3383	0	6.45372	10.0098	0.76358	7.00075	0	5.09428	276.018	32.7962	19.5596	13.8933	20.651	4.77318
hmp-1	71.4561	126.042	155.314	241.167	31.0606	126.87	48.1779	70.8457	385.112	75.0258	62.4876	122.268	156.246	29.3655	28.9974	66.8879	104.681	72.4671	113.989	200.45	184.614	207.829	220.085	365.647	132.4	110.804	98.2493
hmp-2	11.1367	11.0915	6.20328	21.2151	7.71476	20.0292	7.17663	57.7051	13.3688	33.9235	23.1324	30.8772	11.4679	72.9079	0	24.9357	0	17.5476	33.3792	18.6372	28.549	33.9839	46.8252	30.2083	27.411	61.6697	18.7382
hmr-1	149.849	56.2953	218.908	420.993	172.138	530.938	107.862	87.5514	656.085	1527.82	533.181	1695.52	4539.56	787.472	1562.42	483.963	336.252	85.3251	1631.91	527.445	514.708	191.551	150.101	438.806	477.078	159.403	122.261
hnd-1	0.083229	0	0	0	0	0.423759	0	0	0	0	0	0	0	0	0	0	0	0	0	0	0	0	0	0	0	0	0
hoe-1	56.157	33.0345	32.6214	28.5131	71.8833	65.1321	20.4163	45.1301	43.7129	135.005	32.4978	23.2717	8.83392	0	0	6.1908	182.384	52.8065	34.4627	22.7252	270.356	316.102	184.785	44.9882	92.4176	152.763	118.047
hog-1	0.21849	0	0.727913	0	0	124.572	51.9473	151.669	0	0	0	0	0	0	0	0	0	0	135.578	50.4999	0	0.188442	0	0	30.6943	1.67876	0
hop-1	0.344648	0	0	0	0	0.942146	0	0	0	0	0	5.10186	0	0	0	0	0	0	0	0	0	37.4625	16.6778	7.72019	2.07882	0	0
hot-1	40.5207	0.301939	7.05372	0	0	0.671405	2.81119	0	13.5142	11.6266	0	224.429	408.006	140.512	10.358	106.867	55.6562	0	17.128	0	1.80595	0.398699	0	0	0	6.89302	6.75301
hot-2	8.37829	0	13.7741	0	0	0.886452	2.67231	0	48.9818	108.391	56.4652	118.82	91.6047	87.7686	356.323	114.102	0	0	11.8864	0	0	0.952948	2.57758	0	6.13353	0	13.3006
hot-3	0.217924	0	0	0	0	1.02013	0	0	25.9237	23.1952	0	44.945	0	51.8144	109.62	118.598	0	0	0	0	0	0	0	0	0	0	0
hot-4	1.20196	0	0	0	0	0.57664	5.38828	0	298.881	83.4673	158.34	47.285	0	190.052	0	545.797	0	1.60858	6.84529	0	0	0.914895	0	0	0	0	0
hot-5	0.306461	163.341	0	1.83131	0	1.5454	0	0	2.86872	0	0	107.945	0	4.90711	2.72379	0	0	0	8.58155	0	1.52526	0.34044	0	0	1.47885	0	38.9762
hot-6	8.71384	0	0	0	0	0	0.755303	0	4.6212	0	61.4581	33.7477	31.8623	0	0	39.7981	0	0	41.6486	4.89869	0	0.417077	0	0	0.642408	0	0
hot-7	0.122016	30.1977	28.5878	0	0	0	0	1.35432	1.40384	7.26982	8.88431	12.488	19.0842	8.51528	0	0	68.3285	0	0	0	0	0.206551	0	0	0	0	3.72652
hpd-1	0.797998	0	0	0	0	3.72061	136.057	145.78	0	6.99081	4.00269	1.76563	0	0	0	0	0	3.03081	0	6.52027	82.1321	0.0787196	0	0	2.21031	2.30169	1.85485
hpk-1	233.018	353.641	489.112	424.113	357.041	345.111	294.079	202.78	1372.76	883.588	589.039	778.896	722.668	881.145	911.2	1021.74	550.231	472.462	1106.93	554.546	300.92	3.50968	255.159	836.045	368.243	311.561	281.833
hpl-1	2.1442	6.74723	1.15024	7.00923	0	2.44828	0.87014	0	0	23.1814	0	9.12242	19.6346	0	0	5.75851	0	3.1997	8.51615	0	3.02389	0	8.98619	7.73203	5.65156	3.5537	1.44193
hpl-2	6.84227	35.3761	90.6293	17.651	3.62824	39.7666	6.18649	8.99728	59.4947	4.92296	6.81231	25.4604	42.5222	97.0626	0	33.6604	13.7862	0	26.6141	9.31608	16.9735	84.6878	61.3794	40.8679	89.5721	37.5716	13.4756
hpr-9	2.97316	1.08243	0	6.16907	0	13.2959	0	3.32144	0	0	0	3.0281	0	23.5905	0	0	0	10.4512	0	0	2.06114	100.926	17.0713	3.42497	12.0159	12.1031	0
hpr-17	0.0733373	0	0	3.21454	0	2.60471	0.569953	0	0	0	0	0	0	0	0	0	0	0	0	0	1.99488	89.7556	27.0187	0	0	2.33294	0
hrp-1	298.426	572.18	230.637	331.146	356.875	315.567	110.56	151.127	546.691	430.214	340.694	735.186	462.556	324.527	387.528	268.857	420.279	402.553	338.377	245.465	431.678	578.164	677.371	665.763	513.418	425.631	308.185
hrp-2	204.371	469.551	301.517	171.926	175.408	284.995	83.9031	233.11	534.352	475.313	360.593	618.178	597.56	517.76	450.183	549.045	256.501	174.426	433.281	315.303	540.942	397.588	527.399	672.79	436.01	311.208	224.807
hars-1	64.2006	80.3903	77.6811	35.4965	99.7128	60.0894	21.6946	8.33685	12.5093	35.2033	7.63428	42.9299	50.7624	16.2785	33.5536	20.3567	26.8212	69.669	30.9083	15.822	122.385	82.2706	73.3452	78.5855	61.3497	116.435	133.941
hsb-1	23.7549	49.9025	15.6117	30.0853	24.1465	21.7309	5.85083	0	16.9218	19.9007	4.77514	36.4175	0	56.3282	2.44753	19.1527	40.9314	21.8972	12.6575	28.4427	5.93726	48.8196	70.2036	16.3926	21.1476	9.78968	33.1336
hse-5	24.7697	19.902	34.7301	13.5282	19.9439	43.6591	14.0834	19.1331	31.4804	82.0776	19.0326	30.1371	59.5298	48.6289	3.22099	39.7703	209.018	9.27818	48.5514	29.8366	37.0058	127.4	109.619	93.4707	90.7878	83.856	53.6642
hsf-1	45.7042	70.4453	98.8288	65.296	30.662	56.6135	18.1639	33.0719	87.6234	119.307	144.805	79.5248	160.418	55.5642	8.11688	47.2589	62.1676	34.1116	40.0297	38.0375	153.182	171.225	77.7472	36.167	56.4859	69.2872	29.7633
hsp-1	772.14	1203.72	1165.66	995.63	1089.98	797.779	384.275	305.531	1428.09	1428.85	1054.66	1111.54	1465.88	929.119	1184.27	957.299	1368.56	1070.08	850.256	944.116	840.575	1262.49	1751.58	1076.16	1852.51	1406.71	1226.58
hsp-3	1305.2	1822.81	1390.31	1606.74	4849.55	2598.86	717.915	1576.02	835.184	773.613	1670.65	1014.72	797.574	1038.03	906.082	1664.61	1291.55	3967.02	1151.45	1898.31	5164.77	28.3169	2315.25	4444	1416.86	2476.99	6822.17
hsp-4	31.7951	62.6011	16.1402	53.7158	1198.85	424.448	703.525	400.803	650.744	59.0815	1362.08	214.025	485.018	273.204	1065.33	973.452	334.724	482.476	508.296	90.2466	1875.03	608.175	270.833	579.643	184.65	73.2488	1207.64
hsp-6	538.849	223.625	677.553	280.13	214.21	354.206	504.113	280.183	125.33	154.692	192.281	188.188	474.943	130.567	38.4525	150.692	489.753	317.979	71.0444	151.461	1022.14	275.52	966.738	145.827	560.675	714.23	563.912
hsp-12.2	0.947227	142.82	728.111	49.7381	0	0.849031	0.259021	0	5.49837	0	0	2.2478	0	0	0	10.1682	0	0	0	0	15.6709	0.537845	0	0	2.40287	0	0.891498
hsp-12.3	1.8226	194.486	0	0	0	0	0	0	0	0	0	2.35699	0	0	0	0	0	5.41448	0	0	0	0	0	0	0	0	2.99126
hsp-12.6	0.39172	0	0	0	0	0.427315	0	0	0	0	0	0	0	0	0	0	0	0	0	0	0	0	0	0	0	0	0
hsp-16.1	0.228593	1.21419	0	0	1.62417	1.53472	2.01475	0	0	0	0	0	0	0	0	0	0	1.53314	0	0	0	0	0	0	0	0	1.43264
hsp-16.2	39.4161	16.0411	280.03	292.927	448.797	125.17	27.2558	29.4909	182.906	65.9698	451.156	158.835	182.357	97.5751	194.873	134.623	119.509	235.147	138.494	252.292	25.3852	0.824706	187.253	121.357	111.276	197.616	582.84
hsp-16.11	0.733684	0	0	0	0	0.991596	0.715856	0	0	0	0	0	0	0	0	0	0	0	0	0	0.700364	0	0.753849	0	2.85312	0	8.14946
hsp-16.41	16.9157	9.68537	49.1062	102.109	117.508	61.0754	13.5035	4.41645	46.3474	19.765	247.347	78.653	32.0513	63.4465	37.9608	77.1322	56.0798	64.0655	47.8653	81.4015	8.11353	0.490757	90.65	83.4942	29.9724	78.2345	213.643
hsp-16.48	0.0987194	2.34085	0	0	1.32759	0.954015	0	0	3.56651	0	17.207	0	0	0	4.67464	1.74043	0	0.959288	0	0	0	0	5.2742	0	1.3305	0	0
hsp-16.49	0.22406	0	7.77001	0	0	0.440546	0	0	2.54314	0	3.21937	0	0	0	0	2.3465	0	1.10651	0	0	0	0	0	0	0	0	1.3973
hsp-17	0.78344	0	280.981	274.935	2.11097	4.09233	4.59062	0	0	7.20591	0	0	0	0	0	10.0774	0	0	0	0	105.605	0.121032	0	0	0	0	0
hsp-25	231.641	193.81	222.217	299.722	86.6543	78.4741	103.551	97.9846	49.2038	143.966	27.9814	35.1194	81.1742	87.7522	240.853	19.3706	33.2367	191.114	180.75	172.339	100.674	1.36855	138.075	176.931	180.71	88.9562	35.7344
hsp-43	1.6712	11.7423	142.745	1748.31	344.22	7.71672	207.193	110.69	0	15.6875	5.41903	15.4909	0	0	0	0	0	119.082	379.663	316.477	7.99957	0.319057	3.69857	0	1.5748	0	2.95734
hsp-60	524.189	137.932	282.979	47.5725	156.671	237.328	249.366	162.024	48.023	36.5819	105.724	128.955	66.7037	115.431	91.0374	138.238	510.744	71.1889	78.9819	77.8708	948.652	294.885	475.966	43.5785	493.951	552.278	466.185
hsp-70	249.826	1356.77	48.2745	194.923	292.025	137.762	49.6253	11.8284	797.273	355.991	469.639	305.214	210.439	25.994	1400.47	365.171	1206.47	146.107	96.1052	63.8886	90.2398	3.04058	218.85	1724.6	207.189	1066.63	891.694
hsr-9	81.4149	168.181	195.342	116.99	104.661	246.196	63.8645	51.3885	305.585	210.308	97.5384	228.765	221.471	291.033	162.873	278.687	371.661	135.018	154.202	52.2127	241.133	736.293	501.169	114.738	232.815	260.504	196.959
hst-1	33.6138	24.8553	12.8072	18.2919	35.4898	71.4808	39.6976	9.42019	28.7076	33.6276	45.8984	63.4195	0	3.30022	93.4007	33.0826	72.0696	16.8377	33.4362	7.84265	31.6534	171.798	197.603	32.979	89.6564	129.113	50.6835
hst-2	6.29608	9.62264	6.17112	15.2011	0	15.7469	3.51829	0	5.24348	7.63373	0	15.2447	13.7363	0	0	9.95325	3.2235	13.1728	0	7.69468	4.33475	0	59.4964	33.1901	22.6735	11.8608	0.857249
hst-3.1	17.4831	0	0	0	0	0	0	0	16.265	0	11.6047	0	0	0	0	0	0	0	0	0	0.610876	0.0684736	0	0	0	0	0
hst-6	5.75158	2.5951	4.97096	4.47664	17.3367	8.32637	0.331794	3.1956	16.1789	10.2619	4.30793	30.5985	37.2308	49.827	6.17467	6.64683	0	1.99433	15.7787	10.707	6.81863	0.0676128	28.0886	10.4634	21.7116	18.1381	0
htp-1	1.3962	0	0	1.49551	1.74951	0	0.521272	0	0	0	0	2.74371	0	8.51528	0	0	0	0.730594	0	0	4.74746	318.597	0	0	0	0	0
htp-2	0.0899121	0	2.32029	0.564371	0	0.113201	0	0	0	0	0	0.130389	0	0	0	0	0	0.365297	0	0	0	77.8235	0.997608	0	0	0	0
htp-3	0.888977	0	0.925566	7.84994	1.74951	0.169833	0	0	0	0	0	0	0	0	0	0	0	1.85947	0	6.03758	2.77789	218.98	0.770686	12.0332	0	0	3.76366
hum-1	43.8545	48.9976	206.846	288.7	117.085	142.964	72.5282	54.9102	155.446	14.576	0	75.4314	21.925	73.8202	28.7486	23.563	37.7095	81.7502	426.519	124.22	312.779	170.962	129.305	181.684	223.634	90.4823	57.8684
hum-2	15.7841	7.6642	370.222	990.39	117.245	206.546	71.3384	301.416	61.7036	363.367	519.781	121.041	246.227	37.5426	63.9527	170.953	41.1899	375.128	959.001	253.454	366.557	488.599	207.692	479.912	252.635	112.832	3.49004
hum-4	1.92499	7.23992	0	3.679	2.94951	12.0717	279.913	1072.08	9.35172	0	0	7.89603	8.86525	0	0	0	0	2.28311	39.1773	90.6436	321.09	0.386914	0	0	197.197	1.95808	12.982
hum-5	2.95795	55.925	60.4609	280.988	153.233	7.88575	52.9483	436.118	85.6806	588.344	4.65632	513.76	41.0053	92.4751	12.1312	104.389	19.0527	35.5565	193.35	207.925	865.28	0.66111	160.039	60.5817	295.893	267.452	5.80705
hum-6	3.9853	7.13439	287.877	548.812	320.237	84.1156	66.0568	346.049	0	0	0	8.34934	0	89.5014	0	0	0	4.65743	24.7871	5.65202	321.743	1.66039	13.2296	169.824	44.1266	2.29401	6.49107
hum-7	456.741	201.801	712.015	7.00884	9.43699	2.57372	1.2125	0	9.58759	7.84375	0	2.12791	46.7543	0	46.3421	0	16.4728	0	0	15.8912	1.67117	10.1315	3.79818	4.65341	0	76.7225	14.9262
hum-8	1.19683	0	69.6879	2.57936	2.78851	2.57765	0.320721	6.64289	0	0	0	5.21986	0	0	37.2024	0	0	1.91188	5.29033	0	1269.31	0.765762	0	0	3.62138	0	1.7165
hus-1	0.487591	0	0	4.03219	0	8.10825	0	0	0	0	0	0	0	0	0	3.19963	34.8675	0.76358	7.59048	0	1.04894	20.0668	16.8985	2.84785	12.2242	6.63946	0
hyl-1	11.6568	5.69156	100.784	122.792	26.1239	0.991219	11.3902	0	0	0	0	0.260779	0	0	0	0	0	8.70088	0.792424	5.56871	46.7354	103.684	13.0577	0	6.74717	18.9975	7.9054
hyl-2	10.229	2.06482	0	0	35.7013	14.0312	11.8358	4.82504	0	0	7.44779	0.983255	26.5393	0	0	29.2901	44.2294	13.5295	11.7738	79.9895	21.5065	0.089879	15.1443	81.324	14.8403	28.4328	1.28066
icd-1	876.9	946.719	593.496	609.441	537.306	739.203	257.916	162.005	381.836	314.635	440.758	343.671	405.139	316.989	284.004	232.813	984.469	639.24	429.058	545.673	200.636	943.337	1610.55	773.954	1417.35	1506.21	876.323
icln-1	19.0839	15.1885	58.662	30.3583	31.1688	46.6314	9.84719	33.6665	12.9819	46.1787	0	40.8027	27.5082	98.3078	0	21.3472	26.8844	17.5514	30.5093	39.6322	17.0947	83.5626	97.1733	60.7631	90.0789	67.78	31.6001
icp-1	5.46809	0	0.462783	20.9381	3.49901	85.5312	1.7745	0	20.4251	0	0	6.84176	28.3965	0	0	0	0	0	4.0076	0	24.1335	302.263	300.133	14.4134	124.336	35.4161	5.57811
ida-1	6.43227	1.82299	118.599	65.4381	34.4461	18.8782	49.4481	42.594	6045.15	6970.46	5644	3512.51	4267.72	3816.43	18370.1	3384.95	285.04	54.0801	168.802	37.944	4.83319	2.42028	1.53281	10.6639	8.15421	6.00959	14.521
ifa-1	1.88131	8.5678	715.158	1476.69	21.4855	4.34305	4.35582	0	6.70644	0	18.977	0	3.77644	6.20197	0	28.5515	0	111.871	1024.29	412.887	6.42783	0.964535	0	0	2.54084	3.68715	2.27093
ifa-3	0.601209	0	0	0	0	0.450096	0	22.3774	0	0	21.6174	1.57888	0	0	0	0	0	0	0	0	0	0.220977	0	0	0	0	0
ifa-4	0.182299	3.64804	14.4235	46.3311	0	4.8017	1.31673	1.51084	4.45846	0	0	0	0	0	0	0	0	113.813	199.954	2024.65	17.6357	0.345092	2.15987	0	0	0	0
ifb-1	2.93123	11.9728	911.459	2092.46	0	60.7415	232.244	412.107	8.8243	21.8465	37.4411	18.3158	31.7832	14.6607	0	13.7326	129.223	753.705	1967.57	1804.51	39.5707	2.9489	9.7158	85.3628	23.0826	4.3063	1.36114
ifb-2	0.76283	0	0	0	0	1.13342	0	0	0	0	0	0	0	0	0	0	0	0	0	0	535.722	0.630187	0.992315	0	0.496633	0	6.51823
ifc-1	0.34164	0	0	0	0	0.745813	0	0	0	0	0	0	0	0	0	0	0	0	0	0	199.192	0	0	0	0	0	0
ifc-2	5.48824	2.79351	436.262	532.655	18.8963	24.1355	24.5685	0	8.96338	0	8.29366	32.3801	41.8331	10.598	0	14.2869	58.8741	10.2164	461.932	785.503	915.935	2.50932	0.7773	0	3.25485	1.41011	0
ifd-1	0.0998877	0	0	0	2.55598	0	0.417851	14.4038	0	0	0	0	0	0	0	0	26.9942	0	0	0	235.6	0.122881	0	0	0	1.35399	12.7486
ifd-2	1.6791	0	0	0	0	1.4066	5.4077	0	0	0	0	0	0	0	0	0	0	0	0	0	269.905	0.434632	0.521604	0	1.98327	0	3.39129
ife-1	37.1092	83.7013	14.0369	10.17	90.3043	55.4826	12.2301	6.12587	22.5012	9.58681	3.96033	4.7532	4.05186	35.194	23.89	47.1247	20.9331	33.2321	17.404	44.9083	9.17554	239.826	108.886	16.9334	106.46	93.3718	48.0685
ife-2	54.9171	31.0874	57.5107	65.6591	143.383	57.3788	26.9121	83.8984	48.3561	12.6103	22.2518	72.4665	65.7364	4.85475	46.0503	21.6461	12.4899	107.124	30.7175	32.2222	26.0021	1.19206	97.4128	57.2232	102.844	84.5468	103.563
ife-3	17.5541	16.0067	35.6617	9.92239	30.4872	39.0708	10.232	42.8351	1.97284	56.134	101.012	35.6055	41.4248	158.307	0	6.53656	0	7.12902	73.6767	22.2368	43.1027	182.482	147.077	65.7338	67.3621	53.617	17.8007
ife-4	12.7959	29.3264	15.8341	18.252	19.8346	10.3194	6.05563	1.35432	1.70885	0	16.0968	14.8162	26.3158	0	0	7.81035	31.0278	59.5489	23.9502	16.3817	1.39689	0.0732699	9.21663	7.43831	7.95569	5.50148	5.83517
ife-5	1.84639	2.03482	3.37976	0	0	2.83305	0	0	0	0	0	1.78969	0	0	0	0	0	0	0	0	2.7263	36.233	5.32044	7.78121	0	14.2329	0.734907
iff-1	3.84643	0	2.31392	14.6592	24.8448	5.6524	4.25312	0	18.6641	0	10.8873	1.04311	0	21.3739	0	19.8012	0	10.9721	5.23481	0	9.27282	912.982	12.9229	11.8076	0	2.05713	10.4579
iff-2	1321.77	1498.42	971.736	833.546	1531.14	1398.65	1037.76	1214.53	597.693	447.488	877.605	674.641	754.871	576.556	1220.22	383.773	1786.67	1271.94	775.161	1366.51	146.148	13.3038	2410.09	1579.94	2021.43	2494.9	1582.85
ifg-1	439.82	475.89	381.342	441.045	539.924	435.232	236.308	226.853	296.444	355.79	305.913	284.8	147.015	304.429	297.429	379.26	365.204	438.614	370.887	369.126	1384.46	865.277	629.397	565.442	709.766	507.064	400.779
ifp-1	0.234312	0	0	2.13507	2.55598	0	0	0	0	0	0	2.13714	0	0	0	0	0	0	0	0	575.3	0.200382	0	0	0.952327	0	0
ify-1	1.05668	0	0.925566	2.56953	11.5942	17.3299	1.23982	0	0	0	0	3.40907	0	0	0	0	0	1.03308	35.3117	0	1.09697	112.186	25.4196	4.84932	17.5932	13.367	2.47106
ikb-1	303.85	167.622	163.874	11.8223	32.7095	1.80409	0.946115	5.5997	0	0	0	4.08806	13.5135	0	16.3527	0	0	4.43709	0	0	3.137	2.81948	0	16.9777	0	0	2.6661
ile-1	119.149	220.235	209.212	404.337	383.961	259.698	268.298	386.802	121.926	5.6046	160.193	65.7991	39.1361	118.51	66.2245	147.863	70.8535	260.969	311.141	319.994	262.25	271.688	236.406	371.651	166.767	284.12	455.279
ile-2	42.4373	64.7536	34.4755	38.1674	126.496	155.629	39.3538	186.368	45.9288	39.3081	33.9553	17.7565	24.6265	42.1451	36.2563	23.0979	43.9836	119.909	91.0527	121.576	48.8911	4.72462	88.0385	161.086	82.0891	86.0248	88.3791
ima-1	7.92148	4.49689	32.4551	33.0831	26.9026	12.9452	10.0718	0	0	36.0295	0	10.7733	30.208	27.1039	0	19.4661	7.85009	28.4758	18.4656	0	9.68113	114.463	34.9118	16.7438	28.7545	16.8878	7.7074
ima-2	0.778393	4.20564	6.77032	1.30365	11.8061	64.4796	2.23882	7.00074	4.36635	0	0	4.52404	0	0	0	0	18.113	2.24052	2.0038	0	36.2124	247.391	291.595	12.7606	85.5414	61.3893	2.46429
ima-3	180.175	317.745	127.308	90.1575	89.0777	121.963	81.4445	137.5	126.61	159.8	31.888	102.8	114.855	41.3246	40.7661	133.584	144.021	187.703	109.122	87.7724	213.425	407.9	326.218	333.958	237.525	267.816	124.227
imb-1	48.7825	50.4104	108.661	48.3164	81.38	95.7725	17.8637	4.45121	67.4126	45.2967	24.4393	57.0499	15.2439	46.6228	18.6012	39.0118	27.6885	29.6477	38.4391	75.5759	133.664	322.497	349.81	69.2069	189.454	173.004	19.7855
imb-2	39.8697	33.464	84.9002	51.5286	14.706	69.128	15.2152	35.8642	38.4515	156.919	110.439	164.302	48.1313	76.3357	26.7287	49.3768	46.8067	40.5539	66.458	48.4096	133.058	170.093	191.923	51.0914	93.9205	105.159	44.0851
imb-3	382.024	365.343	278.48	178.721	298.477	282.124	120.253	57.2769	167.168	220.087	79.1481	139.37	102.424	242.414	264.559	229.576	205.573	257.902	205.066	168.639	440.217	1426.09	1189.69	221.329	559.87	790.356	312.487
xpo-1	84.4968	54.1856	77.9527	93.4345	67.5342	190.697	73.3024	55.7157	138.725	175.78	132.873	192.426	119.364	206.382	165.114	172.575	88.7815	96.2383	220.919	181.849	317.046	386.88	449.407	131.328	361.558	251.443	80.5623
xpo-2	24.9158	19.2711	22.5799	15.2082	9.46029	35.7998	9.35296	35.9619	9.74462	3.48426	26.8313	19.0688	9.19118	20.9799	0	8.14923	7.13402	2.26571	6.33369	64.6521	53.1036	225.003	196.16	121.422	87.4124	91.2558	27.5142
xpo-3	53.8249	56.4462	45.4292	26.0829	81.5544	117.236	41.242	47.9771	43.9619	20.2388	33.2668	37.2779	58.1637	43.3294	2.34592	26.8363	143.738	33.8501	44.9862	124.707	161.338	284.759	230.86	155.902	130.12	95.1696	94.7537
ina-1	22.5187	23.6078	155.842	31.5242	56.5914	38.4823	19.1986	27.5001	67.9247	36.9951	89.1647	178.966	171.502	121.923	0	110.766	143.399	81.7249	34.8192	687.783	288.348	0.909693	339.692	783.081	212.754	52.8466	99.3293
inf-1	308.211	366.569	151.737	137.071	273.325	190.439	87.2387	58.9679	73.931	143.599	108.556	160.952	146.48	218.415	122.685	150.405	282.67	229.486	193.004	130.083	114.085	342.395	458.912	241.918	409.119	470.002	165.126
ins-1	0.0419637	0	0.894951	0	0	0.319947	0	0	255.277	82.7863	0	105.709	0	130.583	13.9509	87.7328	0	0	0	0	0	0	1.48873	0	0	0	0
ins-2	0.0454929	0	0	0	0	0	0	0	0	0	0	0	0	0	0	0	0	0	0	0	0	0.055792	0	0	0	0	0
ins-3	0.0308795	0	0	0	0	0	0	0	140.241	23.6172	0	0	0	0	0	0	0	0	0	0	0	0	0	0	0	0	0
ins-4	0	0	0	0	0	0	11.331	2.23489	76.0845	3.25267	0	0	0	0	0	0	0	0	3.0578	0	0	0	0	0	0	0	0
ins-5	0.367102	0	0	0	0	0.401191	0	22.1751	263.613	0	0	0	0	0	0	0	0	0	0	0	0	0	0	0	0	0	0
ins-6	0.0620782	0	0	0	0	0	3.27895	0	312.225	0	0	0	0	0	0	0	0	0	0	0	0	0.104445	0	0	1.29149	0	1.19542
ins-7	0.100645	0	0	1.59939	0	0	0	0	3.41278	0	0	0	0	0	0	0	0	0	2.54863	0	1.11782	0	0	0	0	0	0
ins-8	0.0921653	0	0	0	0	0	0	0	0	0	0	0	0	0	0	0	0	0	0	0	0	0.0315107	0	0	0	0	0
ins-9	0	0	0	0	0	0	0	0	92.2063	0	0	7.88177	0	0	0	0	0	0	0	0	0	0	0	0	0	0	0
ins-10	0	0	0	1.82134	0	0.349177	0	0	0	0	0	1.35705	0	230.305	0	0	0	0	0	0	0	0.410744	0	0	0	0	0.925097
ins-11	0.122452	0	0	0	0	0.274018	1.97664	0	6.85906	0	0	0	0	0	0	0	0	0	0	0	0	0	0	0	0	0	0
ins-12	0.0429118	0	0	0	0	0	0	0	0	0	0	0	0	0	0	0	0	0	0	0	4.20777	0	0	0	0	0	0
ins-13	0.0725384	0	0	0	0	0.202338	0	0	0	0	0	0	0	0	0	0	0	0	0	0	2.4131	0	0	0	0	0	0
ins-14	0.119626	0	0	0	0	0.758966	0	0	182.682	96.0083	0	0	0	0	0	0	0	0	0	0	0	0	0	0	0	0	0
ins-15	0.0658512	4.39344	0	0	0	0	0	0	5.52395	0	0	0	0	0	0	0	0	0	0	0	0	0	0	0	0	0	0
ins-16	0.0224241	0	0	0	0	0	0	0	2.25789	0	0	0	0	0	0	0	0	0	0	0	2.40515	0	0	0	0	0	0
ins-17	0	0	0	0	0	1.42108	2.4628	0	67.3375	1282.88	0	353.48	12.0192	124.382	13.5387	16.2767	0	2.06616	0	0	0	2.26078	6.2437	0	0	0	0
ins-18	0.24549	0	0	0	5.5534	0.0990694	0	0	189.158	174.413	8.60348	68.5212	0	211.88	0	0	0	3.40339	0	0	0	0	0	0	1.05182	0	0
ins-19	0	0	0	0	0	0	0	0	0	0	0	0	0	0	0	0	0	0	0	0	2.70852	0.340409	0	0	0	1.0649	0
ins-20	0.239534	0	0	0	0	0	0	0	9.74947	0	0	0	0	0	0	0	0	0	0	0	0	0	0	0	0	0	0
ins-21	0	0	0	0	0	0	0	0	0	0	0	0	0	0	0	0	0	0	0	0	0	0	0	0	0	0	0
ins-22	0	0	0	0	0	0	0	0	44.5898	0	0	0	0	0	0	0	0	0	0	0	0	0	0	0	0	0	0
ins-23	0	0	0	0	0	0	0	0	0	0	0	0	0	0	0	0	0	0	0	0	0	0	0	0	0	0	0
ins-24	0	0	0	0	0	0	0	0	74.3236	0	0	0	0	0	0	0	0	0	0	0	0	0.126695	0	0	0	0	0
ins-25	1.27572	1.99555	0	0	0	0.579494	1.65354	1.35432	1.77526	0	0	2.04403	0	3.30022	0	13.2497	0	0	0	0	3.24924	0.382117	1.47135	0	0	0	0
ins-26	0.0632203	0	0	0	0	0	0	0	491.254	0	0	0	0	0	0	0	0	0	0	0	0	0	0	0	2.58297	0	0
ins-27	64.1515	52.9899	22.2816	0	0	0.427315	0	0	10.5669	3.03582	0	1.29805	0	0	6.97545	0	0	0	2.06452	0	0	0.0215956	3.61115	0	0	9.51919	0
ins-28	0.12808	0	0	0	3.44242	0	0	0	9.0125	0	0	57.8432	0	179.783	0	0	0	0	0	0	0	0	0	0	0	0	0
ins-29	0.622645	0	9.26698	0	0	0	2.34207	0	2.1712	33.0295	0	12.5405	0	18.4024	26.7323	0	0	0	0	0	3.15219	0.58063	0	0	0	0	0
ins-30	0.120023	0	4.40665	0	0	2.01311	0	0	1354.94	0	0	0.130389	0	0	0	10.1682	7.90945	0.895628	0	0	0	0	0	0	0	0	0
ins-31	0.432771	0	0	0	0	0.212673	0	0	0	0	0	0	0	0	0	0	0	0	0	0	0	0.209118	0	0	0	0	0
ins-32	0.0281498	0	0	0	0	0	0	0	0	0	0	0	0	0	0	0	0	0	0	0	0	0	0	0	0	0	0
ins-33	0.269983	0	0	0	0	2.78034	33.4444	224.11	0	0	0	0	0	0	0	0	0	0	14.091	0	0	0.124943	0	0	9.85625	0	0
ins-34	0.116768	0	0	0	0	0	0.320721	0	0	0	0	0	0	0	0	0	0	0	0	0	0	0.0504875	0	0	0	0	0
ins-35	0.114784	0	0	0	0	0.220599	0	0	0	0	0	0	0	0	0	0	0	0	0	0	4.78418	0	0	0	0	0	0
ins-36	0.580986	0.698377	0	0	0	1.21311	0	0	0	0	0	2.49423	0	0	0	0	0	0	0	0	0	0.667296	0	0	0	0	6.54557
ins-37	0	0	0	0	0	1.10414	0	0	0	0	0	0	0	0	0	0	0	0	0	0	0	0	0	0	0	0	0
ins-38	0	0	0	0	0	0	0	0	0	0	0	0	0	0	0	0	0	0	0	0	0	0	0	0	0	0	0
inx-1	240.627	68.1841	322.794	37.9731	0	16.0842	9.1099	17.1125	116.565	590.919	875.112	554.596	715.982	161.745	81.189	372.116	17.8532	1.62018	32.7118	9.03702	4.60253	0.553839	8.98111	5.0827	30.488	3.07326	6.69892
inx-2	0.199031	7.88082	43.6214	8.41942	0	0.123198	0	0	0	0	0	0	0	14.9869	0	0	0	0	0	0	0	0.898936	0	0	0	0	9.37912
inx-3	0.288243	0	70.9217	17.3755	43.5937	0.335747	0.290017	0	0	0	0	0	0	0	0	0	2.21147	0	1.67263	0	0	0.308294	0	108.793	0	121.281	2.91545
inx-5	1.02788	0	2.99733	219.823	1.75834	343.208	179.619	215.933	14.5467	10.3871	0	1.38959	0	0	0	0	0	393.41	401.732	514.985	1.22175	0.56489	214.901	114.823	580.038	5.5725	0
inx-6	0.228856	0	215.079	73.809	0	0.475295	0	0	0	0	3.40616	0	0	0	0	0	0	0	0	0	0.537371	0.0805572	4.92951	0	0	14.3639	1.42021
inx-7	29.9581	64.1034	46.6903	4.40529	0	8.36388	0	0	33.6484	11.0394	146.286	36.3765	24.3308	29.2422	0	0	21.8942	20.8069	7.0783	41.2034	6.3701	34.834	45.7124	79.3694	13.7884	25.8819	28.9279
inx-8	0.335738	0	0	0	0	0	0	0	0	0	0	0	0	11.2534	6.17467	0	0	0	0	0	0	3.09568	99.3101	97.6186	0	0	0
inx-9	0.0886766	0	0	4.46229	0	0	0	0	0	0	0	0	0	0	0	0	0	0	0	0	0	0.105331	813.129	960.035	0	1.37788	0
inx-10	43.6988	72.6854	387.475	61.6125	305.059	2.07935	3.07791	0	2.43371	35.329	9.6581	47.9401	26.6043	126.738	0	64.1528	0	4.77304	30.2506	16.8492	1.23388	1.26167	41.5809	288.45	18.2425	48.9055	5.23917
inx-11	2.68378	0	37.6546	19.4299	31.5828	7.10565	3.3518	0	0	0	0	0	0	0	0	0	0	13.2757	19.535	0	2.79129	17.1952	52.7323	0	12.6385	27.7473	22.7332
inx-12	3.392	0.698377	0	514.111	11.4292	606.292	447.484	590.269	13.945	0	0	9.26709	0	23.7665	6.83658	0	422.896	562.896	390.476	1804.05	3.17229	3.55658	280.327	297.576	643.904	2.24949	0.823688
inx-13	2.58765	12.1764	7.53922	381	12.676	640.218	337.482	294.113	11.879	0	0	10.7002	21.0084	0	0	0	880.889	586.117	373.294	1311.25	8.3534	2.40966	283.201	291.462	617.253	5.80412	1.79823
inx-14	0.345236	0	0.925566	0	0	0	0	0	0	0	0	5.12112	0	0	0	28.3401	0	2.19178	0	0	0	166.617	1.89448	0	0	0	0
inx-15	0	0	0	0	0	0.830585	0	0	0	0	3.71927	0	0	0	0	0	0	3.16731	0	0	84.0791	0.335768	0.343064	0	0	0	1.86898
inx-16	0.319589	0	0	3.52286	0	0.292373	0	0	1.72373	0	5.46353	0.923357	0	0	0	0	0	0	0	0	183.034	0	0	0	0	0	0
inx-17	0.00767723	0	0	0	0	0	0	0	0	0	0	0	0	0	0	0	0	0	0	0	132.784	0.0910187	0	0	0	0	0.78338
inx-18	63.8879	119.373	2.10584	1.09014	0	0.0709051	0	0	31.6462	24.8385	0	7.4873	4.3554	0	0	0	0	0	0	0	0	0.221411	0.871745	27.7715	0	0	0
inx-19	0.73748	50.0574	0.390956	3.5509	0	2.66957	1.28239	0	70.2841	0	11.2557	24.5697	19.084	0	131.802	9.19485	7.00854	0	10.2884	0	0	1.34898	0	0	1.16999	0	6.45945
inx-20	0.900027	0	49.8715	9.41303	6.62602	3.60682	0.880269	0	0	0	0	0	0	0	0	4.03817	0	0	0	0	3.81953	0.61869	0.754045	2.65312	4.37042	0	0
inx-21	0.161164	5.40225	0.462783	2.02832	0	0.60504	0	0	0	0	0	8.68787	0	0	0	0	0	0.365297	0	0	2.05335	134.635	0	3.86009	0	0	2.69092
inx-22	0.153534	0	0	4.86441	0	0.464982	0	0	0	0	0	13.9765	0	0	0	0	0	1.46119	0	0	0	106.647	1.27633	0	5.02177	0	0
ipp-5	18.822	15.3286	55.9306	78.0241	11.8624	22.9612	14.6484	3.22142	25.3662	34.6951	44.866	15.9783	69.0162	13.7113	0	89.4231	0	0	18.4115	48.1031	31.345	0.121235	0.728645	0	39.2221	0	1.51518
ire-1	39.4074	86.2833	84.2957	52.8851	126.791	104.012	59.9726	54.9106	47.1635	34.2053	0	90.6536	63.0531	194.968	19.1749	106.967	152.926	112.848	15.0775	265.59	372.953	405.724	146.521	144.622	108.645	147.906	120.833
gon-14	35.5933	70.7724	68.047	70.9958	81.6106	75.2109	25.4178	14.1217	20.0258	57.2215	67.9235	39.9029	37.8269	71.3117	5.37218	84.2753	63.7238	66.2077	36.1016	58.9306	106.935	265.294	138.889	54.4777	97.4132	151.199	78.7203
irk-1	13.7388	0	0	0	0	0.497606	1.7752	0	32.5281	94.2784	51.4878	72.9123	5.64334	639.904	59.0282	20.5975	0	6.24083	21.7096	8.80323	0	0.208373	14.632	0	0	0	0
irk-2	2.01699	11.3644	13.8236	43.3095	0	4.15644	0	0	46.4393	0	0	81.8826	23.0295	38.1403	45.4175	0	0	0	60.1273	5.66174	10.8026	1.58069	203.715	0	54.2108	7.24632	1.58702
irk-3	4.69053	0	7.59951	3.67598	0	0.254396	3.02269	0	251.509	164.429	92.9588	508.846	0	28.4885	19.4028	24.1857	63.8794	166.103	0	200.773	4.47704	0.0521051	0	0	2.55488	19.4388	10.6474
iars-1	199.589	184.455	115.336	62.993	227.029	131.602	40.7759	14.4666	97.9863	94.7543	208.766	56.6383	94.0234	50.7116	175.568	131.822	188.598	117.37	143.151	57.8857	389.626	235.469	424.368	217.931	253.412	385.118	219.615
iars-2	79.5845	39.4803	49.6963	25.7537	35.0054	55.9013	29.9068	47.1467	22.1675	25.4162	26.893	10.8845	40.9001	0	0	46.4422	9.15028	21.2499	9.85644	83.7839	170.497	270.968	155.812	55.4185	86.0455	101.598	27.7164
isp-1	650.892	710.831	825.163	294.943	317.248	212.394	301.124	354.758	151.883	146.489	202.2	191.918	180.011	124.083	229.4	273.35	235.985	165.166	103.813	208.879	248.862	260.53	488.323	347.64	378.543	295.874	413.45
ist-1	13.3949	5.93951	38.6597	45.9378	4.52886	123.321	54.1775	53.453	2118.02	1828.15	41.6596	22.8508	0	59.8779	94.0357	405.911	3.2235	45.9673	19.2038	41.7326	161.108	0.673855	9.11322	23.3855	209.675	6.16066	50.9729
isw-1	44.4247	67.2066	134.517	40.2684	43.0109	130.396	31.6541	11.5963	154.29	53.9646	110.245	89.105	83.8445	53.6847	95.0373	96.1925	96.2638	38.7406	88.3931	108.215	94.497	703.264	297.365	175.055	241.432	199.281	54.9842
itr-1	2.57309	92.1934	287.098	75.328	0	96.5064	426.097	664.901	202.97	0	19.4744	8.78441	4.24448	359.242	10.358	4.7126	3.2235	44.7432	321.911	292.438	1347.09	0.990216	6.9782	15.0764	14.3575	1.6141	12.2251
itx-1	1.0766	0	0.711172	13.1176	0	2.05389	7.90301	0	0	0	0	0	0	0	0	0	34.2959	2.52976	24.4471	0	1093.81	0.747944	0	0	0	0	1.32204
jac-1	66.7936	193.141	84.8085	65.5462	60.8053	39.585	36.9996	98.5891	225.716	142.258	243.648	255.367	371.856	335.584	13.0535	554.611	33.2071	80.4251	120.728	98.1292	54.8726	3.15565	28.1371	165.905	222.207	184.913	19.551
jip-1	4.0407	45.9724	22.8242	14.452	0	3.94813	8.40719	17.2972	341.044	462.817	610.507	536.638	589.44	225.408	347.747	302.022	142.367	1.81559	12.1919	0	13.4346	5.71409	8.52194	9.8087	9.41829	1.07996	23.6635
jkk-1	0.167051	11.3389	0	2.73202	0	0.472383	0	0	27.1824	34.6381	0	40.5409	65.4362	25.0685	6.03282	126.416	49.2728	0	0	0	0	0	0.343064	13.0969	0	0	7.41231
jnk-1	6.58622	1.22658	34.7817	3.71858	0	3.18748	4.42089	10.9649	226.938	305.559	252.563	441.464	349.537	223.618	150.981	214.142	72.4052	16.9559	13.3023	0	0	0.375427	0.896707	29.581	0	0	4.69857
jph-1	800.463	797.528	1015.93	211.79	310.409	14.6215	22.5545	16.1223	470.559	526.184	356.587	1162.89	1339.19	1298.06	525.763	576.596	32.9436	4.00222	67.5566	3.18593	13.8276	5.73996	6.8776	130.209	3.76895	356.893	134.446
jtr-1	4.41226	0.541216	2.99733	0	23.5503	8.93939	0	25.0627	3.74063	0	26.2633	2.93221	0	0	0	0	8.55644	11.3095	4.84982	8.73698	1.82069	18.9796	7.9	11.5995	6.52085	10.0096	14.614
kal-1	7.81228	131.444	11.6557	7.47591	42.1035	15.0215	86.1525	49.631	85.8524	54.0001	0	65.5195	270.719	194.304	58.3213	62.3801	689.336	11.8284	261.609	0	7.7375	4.35571	2.15827	0	3.6419	48.2839	7.76698
kap-1	7.7752	37.798	0.645845	0	4.01616	8.9193	0.569953	0	132.269	103.638	88.7962	61.0389	4.24448	22.49	28.7687	138.574	110.634	0	14.0149	0	1.1442	2.0925	2.848	23.6957	14.1561	1.87768	6.01222
kat-1	116.945	73.084	94.3366	44.4772	23.8708	34.2086	52.6908	13.535	5.27009	9.6432	88.8691	26.5029	0	17.9927	0	10.3655	26.3054	49.9752	22.4202	37.7951	73.9961	51.1427	39.8779	53.7387	43.9006	26.0992	21.8226
kel-1	13.3164	37.8202	26.7344	2.75419	12.8736	3.74218	0.631988	0	0	60.675	42.418	19.5119	30.1711	0	3.98241	26.0338	15.9698	7.99237	4.94858	0	14.8484	5.89886	35.8146	108.608	2.34127	11.0666	28.9874
kel-3	39.1789	54.1062	82.3665	22.9161	22.8165	47.9645	21.5565	5.1208	25.4012	43.8408	11.834	60.1058	28.3773	64.9113	29.0811	77.2254	90.7486	29.8253	63.1289	58.3751	33.8233	70.767	55.8737	57.8381	86.9454	49.7352	46.782
kel-10	0.0725384	0	0	1.69454	3.6876	0.233943	0	0	0	0	0	0	0	0	0	0	0	0	0	0	0	0.219614	0	0	0	0	0
kgb-1	56.5913	79.4073	55.2409	99.24	27.9394	32.6082	25.9928	9.52173	68.756	26.8898	141.699	59.2027	52.0315	0	24.9586	50.8337	30.7654	62.6878	69.9827	31.5679	136.594	0.869421	31.8058	54.5928	11.6099	38.2666	55.4271
kgb-2	0.254619	0	0	0	0	0.556521	0	0	0	0	0	0	0	0	0	0	0	0.591478	0	0	70.1267	0.268802	0	0	0	0	0
kin-1	275.588	175.844	536.134	633.373	247.851	122.545	268.701	233.763	487.819	363.663	491.999	1063.1	1269.99	1067.88	854.404	1005.73	374.788	127.7	188.508	363.4	339.143	5.55585	33.4547	20.2624	212.545	82.6138	147.934
kin-2	488.907	596.588	121.898	389.741	105.648	79.2036	85.777	61.0259	517.586	699.708	754.053	1385.45	960.193	839.262	1042.68	1300.51	3107.01	259.063	274.028	285.644	164.902	2.62798	67.5311	296.351	121.196	181.35	169.453
kin-3	117.222	147.469	115.335	68.9096	121.975	94.3216	46.0837	27.6945	96.3711	77.1802	35.1074	88.4196	109.913	74.8029	94.367	31.3526	122.465	95.5404	135.028	142.346	94.4533	153.095	206.054	193.66	155.906	148.967	109.426
kin-4	45.884	63.9084	155.984	69.7857	25.2618	51.1716	97.4841	90.3976	257.465	432.83	100.564	205.798	218.161	231.799	245.705	612.017	337.595	58.1964	102.23	22.612	96.5705	232.146	101.85	95.0201	116.583	82.2051	97.9524
kin-5	1.17664	0	0	0	0	2.24327	0	9.1565	0	0	5.80235	0	0	0	0	0	0	3.52603	0	0	0	0.472937	2.61472	0	1.37731	1.37788	0.836792
kin-6	0.14627	0	0.584211	0	0	1.11292	0.546882	0	0	0	0	0	0	0	0	0	0	0	0	0	0	0.0891477	0	0	1.49312	0	0.874038
kin-9	0.572372	1.52751	136.009	177.482	24.5165	0	0	0	0	0	2.70951	0	0	0	0	0	0	172.126	0	0	2.55812	0.153737	0.992315	5.46092	0	0	4.33163
kin-10	81.4378	120.075	86.2361	55.9791	107.865	83.8475	33.7083	10.587	60.7661	28.5255	57.7014	54.9987	124.385	83.309	26.3128	95.6506	89.3703	183.917	91.2193	65.7261	39.107	203.138	189.702	213.309	176.524	97.7752	103.461
kin-14	22.2313	23.1664	38.3487	32.0219	0	53.1448	26.0979	64.8939	24.5732	12.6103	4.87624	36.0834	0	38.0643	30.2543	18.027	0	86.8311	138.076	47.6941	16.7512	5.0995	12.4224	10.9094	182.481	25.9353	64.5373
kin-15	0.332994	0	0	7.03047	0	12.1726	94.8478	10.5813	0	0	0	0	0	0	0	0	0	152.848	17.0362	0	1.22175	0.341255	0	0	8.70747	0	0
kin-16	0.474049	0	0	0	0	1.29755	20.3622	0	0	0	0	0	0	0	0	0	0	0	0	0	0.667976	0	0	0	2.19312	0	0
kin-18	45.3366	52.8968	103.515	74.0976	80.3901	74.848	40.0191	42.7706	84.4201	99.4732	140.686	64.2393	55.697	111.086	17.3826	35.2116	13.0844	77.2022	52.545	275.68	297.655	588.735	138.518	204.521	90.0944	120.643	66.1919
kin-19	231.199	435.202	573.673	461.191	235.176	155.419	66.6659	166.652	282.279	341.107	216.296	329.27	382.973	370.181	392.412	294.899	79.1825	215.486	389.142	268.874	111.986	369.273	375.534	593.404	348.907	321.894	279.146
kin-20	41.4587	13.2204	436.481	803.255	364.419	242.662	289.798	298.812	201.296	58.168	123.051	93.4457	171.158	238.875	92.9873	161.289	86.5253	212.332	774.922	415.85	278.252	2.98854	65.8458	44.7176	160.227	64.8436	67.3364
kin-21	0.114232	1.15297	0	0	0	0.468587	4.80529	0	0	0	0	0	0	0	0	0	0	0	0	0	0.890538	0.262133	3.60292	0	0	0	0
kin-23	0.129885	0	0	0	0	0	0	3.81223	0	0	0	0	0	0	0	13.2784	0	0	0	0	0	0.145199	0	0	0	0	0
kin-24	0.0182537	0	0	0	0	0.372277	0	0	0	0	0	0	0	0	0	0	0	0	0	0	1.27851	0.276229	0	0	0	0	0
sid-3	15.4938	33.124	205.365	253.813	11.7427	29.895	49.7802	100.721	22.8253	88.5217	6.81231	34.6426	45.5735	90.0306	268.88	85.9469	10.0822	4.03836	205.983	93.4284	215.2	0.769825	49.2902	76.7139	25.0312	14.6852	20.1696
kin-26	0.0342522	0	0	0	0	0.293497	0	0	0	0	0	1.90565	0	0	0	0	0	0	0	0	0	0.0833974	0	0	0	2.42857	0
kin-29	85.3842	123.951	381.049	211.817	165.365	92.4926	114.603	113.493	341.879	486.299	31.5677	251.007	197.53	443.894	176.485	253.722	482.53	126.115	248.788	92.7189	210.971	0.580365	66.2211	156.408	169.727	200.375	166.401
kin-30	0.276429	0	0	0	6.81747	0.120004	6.40477	0	3.75838	0	0	0	0	0	0	0	0	0	0	0	0.918242	0	0	0	0	0	2.12212
kin-32	48.9845	5.69104	8.18228	9.09578	275.403	39.2593	0.610422	0	2.13606	4.92296	21.4573	28.6924	4.99002	88.809	6.67307	6.87165	32.4349	23.5067	21.5976	16.6781	62.2667	0.448975	31.8467	3.56688	52.4393	50.4657	8.98229
klc-1	4.2389	0	16.8538	0.799694	7.36248	5.03407	0	0	0	17.4933	0	1.14962	0	15.8025	0	29.567	0	1.12888	9.28677	0	1.25642	247.761	20.1785	4.44837	9.58941	16.9302	8.7501
klc-2	87.2652	208.099	139.439	215.407	348.228	95.4787	63.8482	68.6473	174.622	515.297	483.544	851.953	661.306	547.855	448.262	247.294	180.137	114.999	160.059	269.359	94.1202	1.97274	119.116	359.279	113.151	150.068	171.529
klp-3	168.451	21.0973	97.4216	387.176	25.1901	3.53711	4.17933	0	42.8442	47.4703	12.1015	115.341	60.2065	8.46998	0	401.264	54.7542	72.3662	106.908	0	5.33826	0.276437	0	13.7153	0	19.5218	37.6528
klp-4	143.166	18.3983	228.204	53.8675	22.1811	102.501	69.6807	0	294.842	940.7	1132.18	767.245	1776.59	540.318	205.491	743.303	1074.3	11.1554	66.6751	29.1017	458.914	2.42546	299.207	1667.11	180.38	1.40837	17.3243
klp-6	0.589727	0	0	0	2.1339	0.905769	0.505209	0	97.3796	0	0	0	0	0	0	0	14.2316	39.3591	3.16342	0	0	3.12889	0	7.26866	0	0	0
klp-7	17.3746	20.9321	12.8476	10.553	65.7409	17.6465	7.90114	12.5262	33.8742	158.701	408.192	58.6654	30.4223	58.5721	104.872	72.1672	86.0525	1.10651	18.0211	43.2248	15.8451	166.611	61.5807	22.1164	29.5324	16.8435	25.9065
gcc-1	14.9474	15.4162	63.0662	152.174	40.8231	60.7017	30.7989	55.9176	35.6911	23.373	15.513	16.172	43.0703	14.4105	0	19.2256	30.9094	6.50658	63.3475	14.0792	62.2129	0.546978	49.2235	24.7864	20.6034	21.7943	21.2434
klp-11	29.9071	450.635	222.161	188.033	188.905	4.97222	28.6007	33.4527	384.703	311.3	242.045	369.33	365.633	585.909	34.4201	535.436	243.994	7.15898	11.3328	0	78.0429	1.2659	18.3617	7.31125	0	172.906	60.3337
klp-12	144.141	173.351	527.784	633.644	785.483	635.664	585.694	507.883	264.789	490.731	428.779	207.234	519.098	323.716	353.442	1758.2	862.325	757.385	989.138	775.195	1023.88	1028.11	448.559	1230.18	536.491	319.57	251.086
klp-13	1.18354	0	0	0	0	2.0454	1.52299	0	136.693	26.8787	0	19.5594	0	41.3039	0	0	0	13.0661	20.3991	23.8695	2.63423	0.669251	3.78224	8.95615	0	0	28.1586
klp-15	5.56633	0	11.1504	7.47525	4.87768	5.84697	6.58363	5.08978	3.46253	0	0	11.5496	0	0	0	0	20.1159	15.9811	1.04696	0	1.25642	377.827	17.457	16.2637	27.8313	4.96188	9.68505
klp-16	5.68007	21.9478	10.6382	0.676105	19.5944	13.4823	0.378335	11.4367	20.1226	0	0	9.39788	27.7917	0	0	0	26.0692	5.81202	48.492	0	6.78676	343.946	21.5141	29.5435	27.9927	12.6928	13.4013
klp-17	1.36009	0	3.99249	0	0	0.148352	0	0	0	0	0	0	0	0	0	0	0	0	0	0	0	0.458122	0	0	0	0	1.32681
klp-18	0.757948	0	1.38835	1.12874	0	22.0348	0	0	0	0	0	2.15114	0	0	0	0	0	2.2987	1.04696	0	14.6858	355.071	102.538	26.5608	5.39864	11.4164	0.808066
klp-19	9.85519	11.17	9.73758	6.81656	20.7953	146.958	6.99601	8.61211	0	6.07165	0	9.15575	0	0	0	8.03599	0	12.6056	1.04696	50.4588	140.821	633.65	288.141	108.832	184.058	107.633	52.7612
klp-20	41.0121	51.1369	12.6147	0.178969	7.57436	9.82318	16.2269	11.0478	70.4204	64.6007	62.0743	45.3062	55.8678	48.4596	21.6255	86.8482	76.3195	4.51119	48.1179	18.0245	22.1314	50.9667	26.8834	78.2698	10.7361	31.1791	12.836
knl-1	3.20604	1.43471	4.17143	2.89938	13.1065	82.0963	1.24798	0	9.61837	6.07165	29.0681	3.44705	4.05186	15.4598	0	0	0	1.16982	4.67997	0	44.0145	312.707	282.09	28.6816	84.4009	70.8361	1.3292
kpc-1	209.548	70.6777	270.066	416.447	187.97	2.46337	30.5934	82.0628	328.331	702.607	44.9463	585.012	593.525	269.693	1516.2	1697.63	45.4922	4.48505	127.302	186.472	234.734	1.28338	37.4231	52.3859	6.85364	52.0577	77.5062
kqt-1	0.900321	134.587	4.89074	0	88.3791	0.841915	0.284782	0	138.024	24.1227	180.483	1.50876	0	126.016	0	174.138	110.619	0	0.792424	0	1.12187	0.495203	0	0	0	282.823	1.7744
kqt-2	0.0975942	0	0	0	0	0.365578	0	0	0	0	0	0	0	0	0	0	0	1.34169	0	0	123.313	0.227974	0	0	0	0	0
kqt-3	0.745466	0	0	0	0	0.288807	0	0	271.554	0	70.3653	3.05022	0	86.6624	0	1.81604	0	8.72524	0	0	123.196	1.28584	2.47893	0	0	0	7.8448
kars-1	171.316	245.42	46.7166	27.0961	173.169	108.834	20.8092	36.0891	15.4045	12.2797	47.2321	33.115	7.88832	167.416	132.018	19.7147	190.385	66.3092	56.1267	95.5217	89.9679	250.835	365.07	91.8335	209.399	218.18	128.037
ksr-1	24.675	6.64528	70.9682	52.5971	33.9054	12.0421	4.7247	0	110.355	23.7642	40.4256	33.2812	295.802	78.842	157.278	175.078	76.2003	4.93609	94.3103	12.7372	35.5997	0.480002	36.4658	33.1717	39.2905	47.4728	28.3688
ksr-2	10.9219	15.0837	0	24.2756	2.43884	33.5308	47.2124	58.5273	50.7234	45.1699	181.246	145.281	68.3722	30.7187	164.427	94.4129	7.74833	183.625	38.2264	34.8204	68.7123	186.474	95.7498	17.8872	44.6697	19.4561	19.2542
kup-1	14.6621	38.6615	135.284	150.732	91.2482	78.3655	18.2204	51.2327	62.4792	158.406	124.311	91.3413	32.6915	51.7922	22.1752	123.491	105.7	130.702	195.465	0	78.143	314.791	169.33	126.708	138.297	87.9974	57.2314
kvs-1	4.02161	87.507	13.1447	0	2.78851	1.98629	7.17325	0	173.14	177.785	76.3372	167.269	0	27.571	0	74.1434	0	4.41891	0	0	0.71038	0.896794	1.38394	0	0	0	4.48483
lad-2	65.2553	179.559	0	7.5918	0	1.63271	1.08869	26.3421	25.1949	1936.51	35.413	302.801	17.8724	35.9219	0	65.4975	29.8887	2.89037	6.77984	4.9954	1.01731	0.95843	1.43706	0	0	0	10.3383
laf-1	228.437	224.297	313.619	85.8569	190.461	218.586	45.048	115.432	252.146	106.611	359.146	243.359	202.427	465.216	128.183	295.769	278.329	229.712	306.382	83.8919	504.502	630.658	405.401	471.784	339.262	473.526	276.617
lag-1	14.1178	30.4835	105.672	49.0161	78.9566	50.0697	8.33404	0	70.5596	22.1533	29.812	60.531	20.2273	521.12	0	43.0491	7.90945	10.6056	24.2463	48.2261	63.5552	166.574	272.117	41.817	112.299	93.7823	19.535
lag-2	0.0203561	0	0	0	0	0	0	9.26286	0	0	0	4.47828	0	0	0	0	0	0	0	0	0	0	16.5948	316.066	12.0466	0	0
lam-1	1599.81	3009.17	37.3101	20.2337	8.78754	11.0126	96.6396	13.6104	25.5726	24.3093	19.4533	22.3688	37.5138	21.1267	30.5797	36.0855	34.5858	100.08	10.2495	48.2727	38.8991	7.95447	63.499	5516.81	24.7764	3770.58	34.2474
lam-3	1.8523	1.97852	155.317	29.0724	31.4942	7.43134	20.8219	27.7891	0	0	4.00269	8.56715	0	0	8.32889	0	0	20.2585	63.6889	0	4.59472	4.45389	93.7599	845.522	7.83407	1.37788	2.218
lap-1	52.868	58.8474	64.1789	19.1545	39.9735	72.7845	31.4529	50.2484	28.2681	75.0387	27.7201	26.2385	5.20833	9.45019	12.0656	26.7065	50.7598	74.7945	27.9419	88.4758	69.9191	81.9454	60.2968	104.656	82.147	56.9783	129.529
lap-2	35.5978	92.0931	161.162	124.567	58.908	40.7392	86.3562	214.182	623.281	698.561	69.8792	83.0476	39.7201	70.0702	15.0623	70.8962	83.3435	116.389	56.0584	130.084	266.769	100.751	51.5132	40.5325	70.8521	40.6727	100.948
lat-1	7.75367	0	295.067	66.4475	185.303	8.8879	16.9107	18.3736	114.927	108.652	20.5606	173.843	228.928	414.37	0	275.501	20.8164	10.9007	15.7151	13.6565	164.878	230.337	569.271	575.442	54.3844	14.2269	8.07343
lat-2	0.45456	0	232.435	166.383	12.6032	47.5968	28.7898	31.5773	0	0	0	0	12.4378	0	0	9.62286	0	122.313	74.6525	91.6097	1.70085	0.336766	0	0	68.9226	0	3.93387
lbp-1	3.73194	201.117	0	0	0	1.98435	26.1206	1.54844	2.4387	0	0	1.96455	4.3554	26.5535	5.0387	3.44106	0	5.47717	5.34091	0	2.11182	0.348664	0	8.14473	0	2.11994	204.021
lbp-2	593.372	2261.76	2.38766	9.10672	0	1.85274	7.20018	8.28322	3.26277	10.3756	0	10.0118	3.77644	8.72524	0	0	0	219.322	4.25216	0	2.49129	0.485264	0	7.26866	0	10.9059	37.5991
lbp-3	154.101	201.25	4.91932	0	119.586	0.712768	5.29116	0	3.30821	0	0	9.38306	0	0	0	0	0	1.25503	0	0	17.0311	0.211115	0.853393	0	0	0	0
lbp-4	8.29605	20.8206	9.44075	36.8531	16.0984	14.1233	20.8422	9.3224	0	0	0	0.130389	0	0	0	0	0	9.22619	3.11752	0	8.21857	23.3837	22.0261	3.44066	19.2667	13.6142	15.8025
lbp-5	0.302106	0.960294	5.32036	24.9956	12.9074	66.7156	27.7162	0	0	0	0	0	0	0	0	0	0	0	0	0	28.0062	0.940649	0	0	24.1411	0	2.89912
lbp-6	1.27464	4.22754	0	0	0	11.4964	238.95	26.2165	4.43152	0	0	11.1332	0	0	0	0	0	2.23299	8.67483	0	112.161	0.662417	1.16971	0	8.33168	1.77961	12.4039
lbp-7	0.210978	0	0	0	0	0.799685	31.4943	39.226	7.4228	0	0	2.10968	0	0	0	0	0	82.6549	9.71452	0	11.6549	0.0891476	0	0	0	0	17.8209
lbp-8	0.0794354	0	0	0	0	0.0342292	0	0	0	0	0	0	0	0	0	0	0	0	0	0	0	0.0396873	0	0	0	0	0
ldb-1	93.3237	201.964	58.2371	98.4141	92.6207	106.339	93.2007	85.1117	197.023	327.779	159.711	540.19	403.039	212.983	83.3316	295.327	122.952	244.086	399.232	159.6	76.7819	9.06524	106.275	119.483	68.7313	113.304	47.6246
ldh-1	144.594	135.25	22.0093	22.4785	4.11096	18.784	95.733	83.9263	269.08	399.583	562.338	321.658	243.697	192.673	114.817	176.997	126.817	75.6569	30.1467	123.173	1.7309	4.17431	25.4363	67.7441	26.9807	24.2088	47.9762
lea-1	235.999	811.109	149.078	34.489	34.0253	139.362	34.7437	6.02324	61.213	31.233	1136.94	160.57	66.8471	0	3.22099	856.434	1073.03	92.5572	40.247	187.844	24.9102	850.75	160.046	39.2324	16.4087	275.049	26.2876
lec-1	24.6966	166.792	84.7912	106.582	26.1362	23.7497	35.1311	23.5035	32.0527	43.6302	14.4435	25.2305	20.2556	8.72524	8.32889	94.1006	130.904	85.9452	73.5571	49.0364	116.751	13.6829	29.2682	104.452	43.343	18.1797	18.369
lec-2	344.526	304.565	464.992	882.313	1307.03	32.8696	391.105	108.859	563.473	776.012	98.0108	398.347	0	112.093	6.46998	155.343	53.2549	703.245	103.248	33.9084	25.2668	1.81495	11.2272	21.2654	11.5227	33.1703	12.9691
lec-3	80.3628	209.933	283.517	241.817	10.8543	29.0266	292.78	19.9289	73.813	152.533	0	253.821	176.055	285.397	57.0582	174.449	22.8938	163.09	503.156	131.872	7.0521	1.61975	1.85478	44.3474	14.2099	24.8759	22.0899
lec-4	64.1086	231.962	48.3097	81.4069	66.1445	177.55	26.523	27.59	28.9585	0	21.3858	58.6048	89.1219	41.8521	9.11544	4.24711	0	136.785	44.0532	84.2872	1.9117	0.78928	167.787	16.0199	249.006	47.2141	27.611
lec-5	1664.18	1573.6	0	2.68813	0	0.856722	14.0524	0	2.20753	25.8164	12.2705	0.894843	43.1034	0	0	6.46801	0	0	0	0	1.08564	1.00838	1.11913	0	1.32633	14.7065	4.01028
lec-6	1.07961	0	106.093	93.853	328.885	0.738041	8.67668	15.2555	34.1313	0	0	0	0	0	27.9018	14.658	0	1.13729	18.6843	0	161.193	0	75.9783	14.9286	5.04574	0	11.0024
lec-7	0	0	8.14201	45.4423	0	0.0801075	2.6488	0	0	0	0	0	0	0	0	0	0	0	0.792424	0	1.5199	0	1.36018	0	0	0	0
lec-8	0.403376	6.77819	0.894951	54.6949	20.1054	0.423872	0	0	0	3.03582	0	0	0	0	0	0	0	0	0	0	13.8622	0.273442	8.55498	0	0	0	0
lec-9	0.285162	0	0	8.8797	0	0.961038	3.17917	0	0	0	0	7.37674	0	0	0	0	0	0	0	0	45.9429	0.722817	0	0	1.52758	0	18.2339
lec-10	0.880604	0	0	13.4648	30.5598	0.57842	0.7177	10.2237	0	0	0	1.07206	0	0	0	0	0	0	2.7629	0	51.2111	0.138415	0	0	0	0	0
lec-11	0.614127	0	0	3.53216	0	0.537687	0	0	0	5.13097	0	0	0	0	0	0	0	0	0	0	22.9912	0.617369	0	0	0	0	0
lem-2	5.16944	7.15297	0	0.178969	13.1521	15.5974	3.64378	0	19.0742	0	0	3.65278	12.4378	19.185	15.7193	17.9154	0	7.84454	0	43.5692	9.41472	50.8198	27.0512	5.79014	12.1032	10.9951	7.28569
lem-3	73.1013	5.58733	106.624	29.7853	224.517	20.6939	1.61385	0	12.3276	14.1323	31.026	11.0744	0	0	0	0	0	1.52716	11.9153	0	85.5116	259.001	74.4767	29.6845	25.7123	39.7228	15.9194
let-2	12003.1	8730.32	51.0098	67.6041	107.401	44.2558	105.406	6.80522	142.732	209.828	183.676	127.335	142.695	186.241	127.836	69.8599	69.8312	7.91705	85.7885	0	78.4032	23.4323	62.5052	23545.2	32.1618	265.108	740.297
let-4	0.547211	0	0	3.70315	0.879169	142.645	69.9217	169.004	18.6348	13.3824	0	2.92351	0	0	0	9.40557	0	100.909	280.48	197.778	7.07327	0.271954	0	0	53.8106	0	0
let-19	622.402	356.525	542.227	586.184	533.896	659.486	506.811	538.402	773.993	729.844	698.952	636.046	619.76	1197.42	390.732	801.687	1506.6	506.086	969.871	561.633	984.948	11.6718	807.836	723.759	676.719	764.218	425.019
ect-2	1.6294	0	0	0.676105	22.7609	66.9716	0.446407	9.55548	5.76528	0	0	0	10.7759	0	0	8.74937	12.5649	2.95536	0	0	17.0503	254.316	150.032	1.93005	43.9328	65.9763	1.04303
let-23	1.15881	0	9.77517	2103.92	0	8.91972	4.5012	0	0	0	0	6.35351	13.1234	28.9228	21.0792	13.7485	6.447	586.114	46.2492	0	434.296	2.71853	0	17.2403	636.412	0	0.989754
let-49	2.32474	3.52315	7.56492	2.86044	56.8972	11.277	0.848853	0	6.748	0	0	2.32364	17.3611	37.1319	0	0	3.60078	22.1521	2.29712	3.61481	7.32296	48.885	22.327	10.8963	9.58344	5.01722	8.42451
let-60	71.6279	191.115	198.06	110.658	49.9922	58.9918	38.9014	99.7575	129.7	338.112	38.9998	196.22	218.946	142.045	36.6965	183.185	61.1095	98.993	243.943	184.645	32.0899	163.968	101.672	175.619	106.2	376.96	52.0749
let-70	296.988	581.81	328.077	418.546	425.821	239.28	129.08	321.688	590.401	384.509	354.683	667.295	568.83	398.087	269.365	523.454	341.848	605.691	588.893	419.632	63.5951	418.693	439.959	556.338	350.491	400.115	270.87
myo-1	10.8113	0	7487.14	0	33.8202	4.12728	3.67381	0	0	0	33.083	0	45.045	137.003	0	18.6557	0	5.8197	0	9.01226	66.9663	2.27842	0.823686	13.6244	0	3.68715	11.5525
let-92	88.2207	243.211	166.491	111.184	62.3088	56.449	24.4579	45.8427	176.297	156.351	108.776	155.314	164.465	209.91	123.781	139.11	245.686	81.4284	85.1471	126.277	52.7537	136.045	161.172	203.13	120.325	100.289	60.941
let-99	1.24006	0	0	3.34686	2.43884	0.292523	0.879843	0	8.15417	0	0	0.130389	0	0	0	0	19.7363	1.49417	2.0038	0	2.65712	228.216	7.04111	2.47736	0	3.25111	0
lpr-1	2.47775	0	4.22048	2.9293	15.6384	36.9984	22.0306	77.2675	0	0	0	3.60887	0	0	0	5.87349	0	10.4286	112.562	37.5103	0.620744	1.62773	5.66446	7.45218	21.5592	0	4.77029
let-268	306.46	445.774	0	0	0	5.37946	1.72234	0	28.1551	0	0	14.949	14.3678	0	0	36.4086	10.4641	0	9.56758	15.5899	1.25487	1.87396	77.7095	1657.27	143.968	434.958	8.28526
let-363	165.549	126.114	176.932	161.328	147.733	280.679	124.41	101.109	278.568	317.207	434.045	391.91	476.147	306.75	203.15	346.089	536.639	153.023	117.263	302.515	891.093	538.732	417.965	260.542	341.894	302.077	281.293
let-381	0.645123	0	0	0	0	0.64125	0.48247	0	0	0	0	0	0	0	0	0	0	14.759	4.2553	21.7846	0.645125	1.67315	0	0	1.10516	21.368	305.614
let-413	28.3703	34.9173	115.457	114.431	105.996	134.542	81.8938	61.6327	112.444	155.763	142.227	184.171	267.99	91.3738	5.66534	107.685	13.629	129.055	175.702	138.89	169.517	3.06724	132.393	11.276	159.676	33.1056	34.1754
let-418	154.778	215.328	269.628	170.542	277.862	422.397	82.6086	173.357	367.947	230.455	381.805	380.134	401.559	487.305	289.095	309.875	529.577	155.739	349.876	242.858	616.245	907.802	842.437	650.227	491.819	487.512	250.366
let-502	54.2022	59.0331	190.985	481.218	152.33	179.473	33.4084	128.603	125.934	187.489	67.7254	43.4309	150.925	34.2319	13.579	73.613	186.152	122.986	616.39	108.208	238.558	524.613	317.941	209.979	308.771	199.972	96.0301
let-504	38.4222	52.7832	133.252	44.4658	33.904	45.3577	22.7706	21.8731	27.5653	50.7416	55.5534	47.1398	38.0897	78.9059	38.8199	71.6247	60.5423	77.4888	78.2165	53.8327	142.311	743.253	97.5257	85.8213	62.7842	154.075	55.1899
let-526	393.571	433.209	733.488	990.311	729.869	696.915	366.441	624.839	1137.47	1329.61	880.334	1337.84	1854.71	1101.96	874.159	1785.24	1472.39	653.762	1452.1	707.701	781.394	451.578	820.544	1415.74	948.916	1052.01	677.207
let-607	225.593	578.378	179.006	281.509	522.303	302.085	283.639	673.289	339.621	533.581	529.699	276.811	213.286	414.788	1808.51	728.967	355.067	478.165	545.327	453.638	363.486	120.881	123.602	570.769	165.7	347.853	347.567
let-630	65.2888	4.73374	33.4303	3.08911	30.4913	18.4168	24.2656	14.3882	1.40384	8.32154	13.6091	9.49652	21.385	25.892	0	0	13.6735	8.27712	0	0	73.941	118.071	80.5292	8.55881	40.0631	77.4153	28.4213
let-653	0.403604	13.3611	0	0.714729	6.15418	200.167	44.3588	59.1132	3.14193	0	0	10.9392	0	0	0	3.16597	0	7.89642	107.687	283.299	2.40172	0.393324	0.695931	0	58.658	0.839381	0
let-711	183.078	190.392	338.212	369.713	220.785	259.093	146.647	149.62	300.182	286.354	267.276	322.418	338.25	263.082	96.033	306.277	315.1	181.032	432.495	285.044	421.889	444.526	369.875	501.175	253.775	299.898	219.482
let-716	193.029	127.561	217.747	78.3534	165.652	282.339	101.004	18.7193	59.6912	21.701	180.214	82.1218	90.0279	247.921	25.2985	80.4985	86.8653	159.215	109.403	150.465	877.032	982.783	659.482	200.83	539.687	451.155	315.406
let-721	278.159	92.2883	71.2716	37.9471	41.411	89.2953	101.138	74.9384	27.9196	23.0083	51.4895	27.5329	27.0336	83.0891	41.3395	61.8095	11.1874	83.9397	147.678	146.78	223.479	170.42	153.609	168.067	83.7726	111.611	47.5397
let-754	91.557	67.7434	57.7717	45.3144	34.6909	30.1108	57.8211	48.6669	21.4135	0	76.0545	38.5827	24.7007	17.1736	0	79.5106	35.7375	84.1643	4.92147	98.696	39.716	110.547	98.9887	102.952	49.6072	70.9379	73.0625
let-756	283.265	28.2624	2.93951	24.5021	12.5408	8.26477	19.7922	0	0	322.142	16.2012	51.9541	0	44.7704	25.2992	0	349.428	7.48893	32.8582	34.5848	6.59735	0.340774	2.57141	0	0.962734	9.46674	4.09098
let-765	319.211	195.021	768.602	518.224	180.335	631.23	267.492	258.705	550.841	338.133	112.805	365.646	316.253	387.441	390.24	215.758	530.628	206.103	283.806	563.936	544.625	470.67	652.238	342.256	455.073	375.631	375.202
let-767	36.4553	43.2783	25.7996	44.413	62.8816	102.693	57.3783	82.1011	25.9921	7.06614	131.287	93.2605	46.6296	20.4148	3.2874	6.9342	64.6248	82.0167	20.6684	44.9128	183.716	97.935	114.113	39.1461	147.335	63.8897	27.7781
let-805	2.35119	3.90866	1638.57	1371.34	3.51668	227.603	770.676	1341.86	10.0648	0	53.2304	13.0535	0	5.37958	12.94	17.5736	10.0338	52.16	26.258	44.4269	939.908	1.9799	12.7168	112.572	54.7396	22.4188	6.17147
let-858	110.247	369.714	65.3663	63.037	85.5411	95.9381	30.3578	46.1747	47.4063	65.4202	48.0107	47.5998	95.7959	92.952	16.3527	147.658	82.2887	63.4537	71.1663	82.243	115.755	294.803	138.467	62.3553	108.785	220.669	115.961
lev-1	118.903	47.6643	6.71163	6.08495	0	0.471448	1.82037	0	1.48456	0	0	18.1338	504.122	31.9249	0	89.6411	0	0	0	0	0	0.748415	0	5.82004	0	0	0
lev-8	51.9565	34.1652	0	0	0	0.318202	5.97229	2.36568	0	0	0	17.611	0	0	0	3.43582	0	0	0	0	0.319476	0.0602489	0.780439	0	0	0	0
lev-9	71.1833	29.5752	0	0	0	1.01382	0	0	11.3109	0	0	0	0	0	0	9.50457	128.403	1.91188	0	0	0	0.110022	0	11.3367	1.89102	0	0
lev-11	7572.91	8371.92	4454.37	2833.34	188.326	38.0128	150.741	277.156	61.6109	226.905	93.8314	370.309	288.22	191.187	746.082	136.526	96.3848	6.67141	632.315	50.3307	370.186	12.2668	27.0026	477.306	152.706	86.5978	123.006
lfe-2	3.6628	6.81545	38.9848	35.6096	111.92	85.5401	86.3337	105.374	0	0	0	2.96754	37.4005	15.8443	3.22099	0	222.616	77.1937	149.083	86.9328	340.507	1.15399	81.5785	30.4463	117.256	51.1266	35.0573
lgg-1	162.922	332.203	478.276	773.108	150.679	366.988	394.438	162.602	913.68	459.21	510.913	594.25	580.39	385.947	477.341	532.791	64.588	215.985	908.022	885.935	71.5458	86.3731	165.275	232.448	154.557	71.8608	181.84
lgg-2	179.309	428.779	326.487	297.295	170.079	136.823	255.88	206.421	527.142	249.783	269.659	596.519	696.226	543.95	498.057	474.201	392.462	327.467	355.969	262.688	174.697	66.8125	49.6565	129.621	181.925	104.75	243.849
lgg-3	3.90734	0	19.3939	14.2043	0	8.92178	0.998949	2.79985	1.10479	37.2578	0	14.1862	0	10.8693	30.7882	9.28945	0	2.41261	17.0844	3.53327	13.3488	18.8231	22.8892	13.9602	1.74005	3.89383	2.83222
lgx-1	2.58466	11.0071	930.17	1853.24	34.637	4.99398	7.6094	4.77254	16.6105	18.3544	0	25.1012	10.4749	606.118	0	0	472.938	10.0659	3.01815	0	2.16818	1.63573	0	8.11037	2.58297	0	2.35264
lig-1	6.21748	13.2156	0.462783	2.53053	4.442	38.9124	0.616404	0	0.735386	4.46384	0	1.61512	0	0	0	6.87165	23.3236	4.64794	23.7567	0	16.1355	273.82	117.466	11.8076	44.3755	30.4933	13.0948
lig-4	11.7276	7.09485	24.7589	30.9512	33.6528	20.6481	10.8046	1.51084	27.4528	47.1783	14.0928	39.8782	25.1256	5.77988	0	16.8529	38.4298	25.6659	31.1811	13.0019	79.0502	133.358	34.093	40.8679	34.9334	27.5212	22.091
lim-4	0.196547	0	0	0	0	0.772878	0	26.3421	34.4827	0	0	102.926	0	0	16.6578	0	0	0	0	18.1238	0	0.275708	0.61632	0	0	0	0
lim-6	1.30587	0	0	0	0	1.29652	0	1.89418	87.0742	0	6.27675	0	31.25	7.17278	0	0	0	0	0	0	0.615863	0.489693	0	0	0	0	0
lim-7	2.64789	0.541216	23.9088	101.421	6.33292	5.30312	28.1185	131.903	23.3826	0	0	31.8669	0	334.443	31.0251	243.668	0	2.994	33.2714	0	1.15261	0.361525	1.21993	2.98356	3.44888	0	8.19322
lin-1	197.301	143.797	21.0854	21.5212	39.7642	173.393	81.8676	63.0572	45.7633	0	0	20.3118	9.43396	131.645	0	3.43582	15.4967	0	25.1339	412.533	59.9866	9.89913	8.61528	0	212.971	141.567	1.41339
lin-2	181.206	98.9423	7.07927	69.9955	34.773	1.77338	13.8913	0	36.9773	30.6109	17.8215	294.426	396.932	40.1618	61.7508	148.616	0	0	6.65164	9.20133	97.8552	0.642325	144.464	26.0395	310.899	0	1.6437
lin-3	8.92641	0.792084	356.638	88.5021	0	0.371847	1.85316	0	6.18567	0	0	0	0	35.7092	0	0	0	0	0	0	7.89519	75.3921	43.7038	0	1.22489	0	4.67499
lin-5	23.9823	46.5922	31.0911	16.4074	14.3209	69.2709	22.352	18.313	39.8926	91.0791	26.2993	43.6374	40.8915	75.5042	43.8091	49.1083	92.6916	25.5298	85.1099	24.0861	65.6965	247.279	244.666	51.9948	99.3731	81.2049	49.6397
lin-7	13.0487	2.29154	46.6217	11.7232	33.7246	21.2524	33.0561	6.32425	5.3984	59.2534	7.42931	32.2281	29.2793	37.634	29.9616	15.3623	6.89308	11.5275	9.76677	14.8174	8.20699	34.3626	50.0464	12.7292	45.9599	24.6825	19.29
lin-8	12.6721	4.02482	33.8636	7.55724	30.4633	5.49508	4.73644	4.89778	9.57335	28.0903	0	25.9843	9.3633	55.0725	53.4645	17.0984	7.90945	5.69753	17.9893	0	6.84996	17.0504	6.39239	11.6588	6.79407	29.2731	18.4744
lin-9	20.2586	46.1149	89.8534	64.071	83.7327	62.2968	9.42168	26.5273	73.1463	31.1213	10.6324	99.6861	72.7033	89.6508	12.8284	55.8588	28.6068	53.0146	63.8374	54.4852	23.0274	234.783	195.42	27.693	52.643	51.3848	57.6309
lin-10	207.253	261.688	185.391	177.655	150.71	81.6207	76.8987	58.1333	499.624	1058.74	564.752	667.859	1253.07	640.659	373.175	1252.66	575.745	106.393	286.494	201.037	196.211	5.98249	98.365	131.556	79.6255	93.1847	358.297
lin-11	0.513014	0	0	0	0	0.526024	7.23784	0	135.822	10.7852	0	95.498	14.6199	15.77	0	137.957	18.4322	0	12.6393	0	0	0.13059	0	0	0	0	3.56949
lin-12	5.40451	13.8948	0	3.56334	0	2.11051	26.9855	5.16654	31.3147	3.03582	0	70.8515	92.2626	0	0	35.2709	0	20.8346	115.725	4.02505	30.4697	2.77652	1462.31	6.28851	2582.32	1319.08	10.6856
lin-13	242.982	234.475	404.513	336.642	468.368	293.658	61.6513	69.7868	279.35	686.262	448.493	487.947	319.314	784.16	250.004	353.787	532.338	248.368	524.438	243.98	277.189	1167.5	669.563	514.93	332.249	532.371	292.338
lin-14	238.614	245.921	648.268	707.193	145.984	294.82	264.536	371.389	550.557	651.677	570.82	438.263	663.659	554.896	119.688	778.626	371.893	179.771	593.637	354.982	439.953	3.87189	7.12237	128.724	238.922	348.598	148.423
lin-17	42.2425	148.869	0	3.81393	0.879169	24.6727	11.7452	0	7.6152	3.03582	14.8586	50.5328	147.66	18.9988	30.0815	115.734	135.954	22.8405	7.07933	0	80.724	0.995598	412.852	334.349	71.3508	172.539	0.963214
lin-18	53.1663	0	9.48585	2.25368	0	0.967018	3.87598	0	0	51.4145	0	35.5162	181.289	37.5432	16.179	5.5057	36.609	0	3.46133	0	16.2204	0.0277584	87.6638	28.4782	42.8205	23.2897	1.11572
lin-22	0.081427	0	0	0.725576	0	70.0851	2.25742	0	0	5.74201	0	0	0	0	0	0	0	0	0	0	0.603276	0.318388	0	0	0	0	0
lin-23	66.7911	142.855	141.54	153.996	81.3658	78.0191	87.5845	80.381	126.446	107.564	70.4074	132.272	168.804	145.737	34.7947	146.3	149.379	85.3019	233.625	155.515	93.5814	195.43	84.3896	235.184	71.6232	75.7554	64.765
lin-24	8.40788	8.47596	37.3418	151.644	2.43884	35.6765	6.67404	5.58342	271.239	107.686	0	201.431	281.896	204.021	46.6876	51.803	164.02	6.5707	100.264	108.341	128.675	28.7359	8.65392	0	106.59	0	1.27181
lin-25	22.6793	26.2435	17.9605	42.386	25.4768	44.1516	9.03047	0	19.5613	60.2648	24.3416	38.1114	16.3166	116.974	0	67.8977	77.8983	38.4809	36.719	68.1348	73.1796	2.55001	76.1519	94.7392	37.8862	47.4024	44.2967
lin-26	8.26008	9.11261	63.905	55.1956	21.0319	203.862	148.461	375.944	14.517	6.39121	19.6974	42.0366	53.5308	15.6882	15.6642	42.4826	162.829	289.189	872.065	639.404	16.7982	59.664	55.8952	73.3534	186.746	25.0323	6.71156
lin-28	26.8992	52.6516	39.228	22.3755	0	26.2511	4.6435	0	90.6152	16.4417	109.134	46.3451	7.12251	31.3008	75.9084	39.0218	26.3151	19.3403	57.051	2.01253	28.91	61.3022	27.7774	19.4222	25.0396	62.863	16.9747
lin-29	50.7776	20.8646	132.482	167.811	146.466	45.9104	102.112	381.68	21.2719	3.17395	65.8855	104.428	19.4564	9.95223	3.2874	58.4978	136.617	15.3917	52.9474	0	6.88996	3.4093	34.7286	97.9538	4.52834	10.2402	4.06654
lin-31	1.1992	0	0	0	6.97411	1.92794	9.96025	0	0	0	0	7.79516	5.74713	0	0	0	0	0	0	93.8507	0.564328	0.445996	0	0	362.986	1.7312	0
lin-32	0.188162	0	0	0	0	0	0	0	0	0	0	0	0	0	0	0	0	0	0	0	0	0	0	0	0	0	0
lin-33	7.5004	25.3729	230.382	64.5248	70.0412	25.2753	14.2392	14.3098	16.1241	64.4261	77.1088	58.1058	0	49.0035	129.335	125.862	0	38.3672	2.44383	8.34892	0	1.07071	18.1864	64.6018	3.82814	17.3781	2.5606
lin-35	18.1489	34.3465	77.156	13.1669	0	108.244	4.34987	0	9.9125	3.25267	5.00671	14.8215	40	14.8818	3.22099	15.7647	69.8745	10.2203	2.33358	0	68.7188	268.909	419.85	34.1102	119.542	134.7	14.3209
lin-36	43.1935	54.4031	94.2496	163.768	94.4442	132.998	27.9273	93.5174	54.7525	191.182	68.4187	73.2569	94.475	183.688	3.22099	30.2649	152.677	76.4555	61.1182	21.6831	113.903	633.85	219.492	127.546	130.076	133.579	63.9205
lin-37	4.36825	28.8803	16.2416	0	32.696	20.4981	2.17324	0	0	29.6267	0	15.2011	0	4.67652	5.44757	4.73236	11.9888	10.7105	32.9644	1.88455	8.55705	58.4002	54.5938	64.5487	36.0403	9.69384	1.13463
lin-39	46.8288	1.19983	0	27.7738	0	41.0526	14.6273	6.42632	0	44.0933	69.3915	313.906	647.623	0	0	640.76	0	0	31.7219	0	0	0.504237	1.10002	0	586.415	164.909	13.9987
lin-40	94.4764	104.291	70.6231	78.4843	124.362	88.6245	29.0933	86.8008	264.548	230.544	202.321	250.154	362.405	256.175	175.503	165.319	157.567	95.8896	104.157	89.2535	125.469	213.524	201.765	195.822	220.843	155.622	121.676
lin-41	129.007	290.611	863.715	629.753	437.858	249.608	207.322	137.595	136.768	351.395	469.735	342.991	489.444	266.531	59.7703	456.875	460.592	171.756	1019.83	650.242	235.386	145.838	350.411	79.1081	436.449	284.451	276.243
lin-44	0.170575	6.75001	0	0	0	0.567652	39.8243	44.9112	0	0	0	0	0	0	0	0	0	53.3923	844.924	0	1.49644	1.34233	0	2.47736	3.51291	35.8586	2.72228
lin-45	439.061	459.028	148.366	126.662	195.749	63.691	63.7869	92.6556	251.263	154.249	101.21	196.405	433.851	316.725	61.0658	363.638	230.447	17.7335	101.538	163.005	130.264	171.272	113.704	210.624	27.2197	56.9654	51.9976
lin-46	0.778411	0	0	3.93473	111.318	233.209	36.0251	0	0	0	0	5.41331	49.597	0	0	4.72576	0	26.0257	217.962	137.06	0	1.68932	86.4173	6.78578	211.958	125.322	0
lin-48	0.328454	0	0	0	0	0.464729	0	0	0	0	0	0	0	0	0	3.12218	0	9.69057	157.396	173.075	0	0.0778459	0	0	0	0	0
lin-49	44.8853	67.4879	109.446	128.39	79.0268	106.613	49.5121	22.1149	185.568	49.5242	40.0364	167.795	217.371	112.269	33.5967	112.482	283.514	81.5894	177.228	205.119	136.42	276.799	125.792	126.74	143.538	92.8506	74.5859
lin-52	4.22307	8.4562	15.9548	33.6777	7.67819	21.8041	14.3732	0	28.9035	61.2784	29.6333	10.4072	54.6813	34.6448	8.17136	28.5014	0	0.796895	3.67539	57.6441	1.70052	30.2017	27.7053	7.95935	16.3127	7.69889	3.06824
lin-53	44.2753	123.081	37.6962	20.4866	23.9963	100.991	21.7175	0	53.694	0	10.1606	34.4419	99.5786	80.1019	25.7099	20.0331	85.5287	67.5027	59.2045	53.7626	19.2476	212.742	247.704	146.362	153.606	85.4701	51.5679
lin-54	5.95706	4.9933	13.1425	5.91436	4.01196	26.7881	0.210398	0	3.56651	0	45.631	8.63979	20.4918	8.79755	0	0	0	0.996989	0	0	8.21112	137.692	74.9974	9.23239	23.3302	24.785	6.13648
lin-56	20.0345	12.9461	0.462783	1.48028	2.43884	8.62026	12.7714	0	9.95826	0	16.5415	4.19242	31.0607	8.79755	0	2.33196	65.459	2.13177	19.3793	24.2002	2.13807	75.986	16.6989	16.6299	4.89044	37.8527	9.6036
lin-59	270.003	424.686	766.889	733.027	483.012	623.011	265.668	405.145	1556.07	1684.02	1319.46	1012.59	1161.4	756.303	2782.48	873.08	757.78	174.455	916.124	428.196	363.024	50.1693	326.921	543.119	535.301	435.087	535.491
lin-61	18.5342	16.4826	9.64699	8.93159	1.06695	74.29	5.85878	42.8478	4.73167	43.3044	15.6055	18.2838	18.7516	100.142	45.9059	10.573	45.1466	12.9817	28.0431	31.3283	17.1019	130.825	156.688	67.3763	54.3867	70.0596	9.91175
lip-1	6.83723	13.4206	11.6649	10.164	6.44386	5.43712	6.64237	3.21316	114.276	41.3693	26.3931	52.4314	225.583	103.715	50.8704	58.0493	12.0753	2.38652	5.36977	3.63478	9.2451	21.1104	2.60742	0	0.801123	32.1091	9.40967
lir-1	8.40776	32.1449	32.5031	38.2116	18.4697	139.438	145.386	183.189	20.5089	11.5042	29.0681	19.8521	48.7531	5.06314	13.169	34.455	141.764	239.365	503.321	332.862	32.0362	47.2682	35.1088	17.0882	138.171	13.1646	12.0829
lir-2	8.30424	6.53108	28.6736	6.52872	14.4831	35.7688	14.9954	0	36.4959	69.4046	4.82128	15.1077	0	0	0	46.6363	24.0107	4.08527	38.9705	10.7317	3.72752	70.2568	31.5235	12.9162	41.517	6.67275	2.00695
lir-3	2.97226	0.784429	17.8253	1.62265	0	7.20116	0	0	0	0	0	1.3441	0	15.0222	0	1.25338	13.6417	6.39127	12.3506	20.3683	3.46566	0.288336	0.925168	3.65038	0	36.8629	1.54054
lis-1	36.8832	85.5979	16.8372	80.7174	125.483	52.161	20.9063	27.2865	80.068	152.386	108.011	310.98	131.311	154.944	186.663	260.253	269.366	42.5894	64.322	41.7797	67.0101	114.56	68.6425	57.7063	61.4895	63.3113	85.812
lit-1	193.458	272.801	540.211	942.972	339.111	546.172	597.547	975.147	1770.29	784.475	2030.35	589.175	278.251	365.291	1820.78	460.425	343.21	419.04	1509.67	1073.41	350.189	71.3248	373.483	414.765	376.334	114.765	48.6401
lmn-1	125.244	209.317	189.32	168.668	125.087	139.937	81.102	5.81547	303.844	241.448	200.234	275.676	196.29	198.559	122.11	263.382	280.467	134.418	309.502	241.48	83.4035	195.134	174.655	443.636	272.636	296.134	117.537
lmp-1	77.6222	128.941	104.422	87.898	93.6084	142.012	48.0588	99.9898	70.2019	96.9293	55.4917	54.8607	13.7894	122.907	102.354	46.9573	101.949	191.038	93.3033	90.4494	117.316	1.91759	307.131	95.9016	224.408	155.394	439.305
lon-1	0.654534	1.02778	0	7.15103	0	21.0987	297.477	880.619	0	0	0	12.6712	0	22.4276	0	8.76877	10.0338	2.54507	96.0207	5.04134	0.316645	1.94591	3.99244	0	38.8168	2.13841	0
lon-2	9.40054	5.44056	3.74574	0	44.8115	1.58084	6.08662	0	6.39881	0	0	27.0485	209.026	27.4544	0	3.80023	0	4.09387	17.3942	5.65202	31.6855	0.269319	191.356	3.44066	25.8491	0	0
lon-3	0.794262	0	6.43376	10.5579	0	2070.94	370.649	2049.93	0	0	0	0	13.5135	0	0	0	0	0	42.3448	0	3.12891	1.25445	1.0235	0	0	0	0
lov-1	1.22567	3.17997	1.20633	18.2309	0	3.28433	0.638747	0	0	0	0	0	0	0	0	0	0	1.62444	0	2.01253	0	1.06696	0	4.04724	0	2.85892	0
lpd-2	11.1014	3.62766	14.7102	7.55937	18.5926	25.7313	10.3545	2.36568	10.7413	6.99081	0	4.95086	0	14.6761	0	0	6.8145	2.36919	0.792424	0	37.1501	135.762	57.7512	8.05779	44.4249	73.5988	21.3063
lpd-3	355.816	184.525	478.434	470.223	296.686	596.574	279.514	292.912	842.06	699.771	1055.46	745.366	866.382	898.965	209.737	732.324	1689.96	514.669	501.162	466.445	1849.12	1007.97	945.833	532.035	607.209	661.871	969.636
lpd-5	90.1122	24.6259	43.2221	47.2624	12.8122	28.2753	88.6806	34.6599	28.6144	34.0348	33.1451	45.3838	110.937	49.1806	0	103.483	0	38.027	43.4009	127.244	12.8026	39.2719	46.1478	50.238	37.7205	13.2474	63.6855
lpd-6	68.9522	34.9487	32.0547	50.5997	74.8397	91.0919	26.9446	7.00074	7.00061	0	0	6.10994	0	0	0	8.6488	122.013	42.399	5.53128	14.4904	146.714	206.622	261.382	35.0683	154.261	254.305	106.854
lpd-7	137.443	148.291	182.456	64.4725	250.7	156.205	52.2177	19.8148	111.408	101.843	53.9822	75.668	89.3979	17.9744	18.8366	60.0545	149.493	95.6179	112.853	76.5703	166.255	516.831	1009.87	311.089	475.752	806.581	315.137
lpd-8	12.8361	6.98357	1.55024	21.3639	5.99454	11.0786	16.759	12.2918	19.6909	0	0	18.29	8.53242	0	0	24.1889	0	20.6479	24.1702	0	4.98726	37.4314	15.7286	22.0285	28.8222	4.84594	5.80735
lpd-9	44.6306	41.5464	19.0629	9.17729	33.9522	24.1879	36.6174	29.5307	14.8786	19.267	40.3638	48.6786	20.1979	7.76759	16.0582	12.8258	34.5035	15.5057	61.0893	25.0287	7.28358	33.7471	26.3111	9.26084	34.542	34.348	38.0935
lpl-1	102.439	50.0927	39.967	52.8741	102.778	41.6514	13.6262	12.1022	27.1626	9.28094	76.4311	19.4165	93.6931	44.2954	28.7964	8.56972	0	36.8755	37.7902	5.04521	47.2939	84.9964	136.467	23.1269	77.0119	124.185	35.3193
lrk-1	110.343	174.769	1049.27	278.325	554.149	244.106	160.392	184.824	299.913	356.423	447.6	478.546	201.062	363.375	164.874	306.635	477.203	212.542	482.612	184.123	386.96	10.5512	209.223	312.988	354.318	159.223	224.011
lrp-1	9.36224	19.038	748.417	2416.6	8.79169	1456.4	2054.27	5528.31	40.387	36.5297	28.577	33.8268	36.0423	19.9076	12.3563	27.3394	11.0573	139.438	676.089	1602.84	92.9289	6.17025	5.17175	12.4091	731.077	7.34512	16.0036
lrp-2	1079.37	652.751	47.1404	193.221	106.824	524.778	942.337	317.161	614.483	899.244	783.722	1367.25	401.325	697.535	800.289	1160.26	372.162	335.137	823.307	318.965	92.6042	11.6062	1472.67	813.097	2050.99	1486.12	102.559
lars-1	308.269	188.818	267.512	77.0716	360.227	250.913	123.62	75.9337	264.362	54.467	96.4105	299.411	59.9299	292.748	394.276	142.891	414.542	213.524	207.493	170.319	901.217	519.29	935.98	324.655	747.06	855.153	513.27
lars-2	112.289	48.9843	41.5792	17.8125	88.5296	67.873	18.2043	51.0235	21.8881	97.5579	89.0376	99.3027	20.8333	89.7449	0	45.0054	40.8167	18.824	21.2842	43.9151	200.559	292.367	183.259	138.8	125.748	192.124	75.7807
lrx-1	0.693001	0	179.401	376.851	0	2.52211	0.496493	0	0	0	0	0	0	7.88295	0	0	0	3.10979	0	0	0	2.23793	1.72891	4.04724	2.63148	0	0
lsm-1	7.48877	2.89643	28.606	6.59468	41.0673	7.43043	7.26016	5.78242	0	0	17.8215	1.93299	0	14.2812	2.44753	0	0	10.209	6.9485	0	2.91372	27.6687	9.03315	6.85848	9.46493	17.0085	4.56486
lsm-3	4.89762	0	16.4638	0	17.9751	14.687	7.43577	10.9924	15.1423	5.95043	21.8541	27.508	0	0	22.8809	6.33257	41.7361	5.32295	13.4164	12.5904	4.53083	19.3559	14.6214	16.1993	10.444	6.77596	3.14697
lsm-4	8.22121	8.55424	1.71601	1.74992	23.8147	17.3784	2.08693	0	1.40384	0	0	4.32115	28.0256	26.3199	0	17.2316	9.38139	11.1682	6.21423	0	1.74372	28.5515	21.2681	23.8117	27.6576	22.6046	13.8232
lsm-5	20.1283	24.7874	22.5835	1.04185	12.9826	7.74201	4.38494	3.62177	0	0	8.09192	2.52021	0	34.7104	0	7.60046	47.8424	4.99257	2.08611	0	2.33765	19.3856	4.57473	0	5.27029	0	14.8808
lsm-6	5.74202	0	0	9.8218	0	10.6525	2.39131	12.8775	4.44812	9.758	0	11.462	0	3.30022	14.8167	39.1293	18.4527	4.64545	12.622	0	0.624838	8.54376	8.89633	2.82933	12.6963	1.44448	12.2601
lsm-7	5.11907	5.2362	10.0747	1.51435	0	11.224	1.1599	0	0	0	11.6499	8.46076	0	0	0	0	0	1.31844	2.64517	8.00359	1.03018	15.445	19.0084	7.13158	27.8702	12.5449	3.23296
lsm-8	10.2774	16.1699	7.20213	7.94624	9.50451	19.1463	1.13834	9.71421	26.971	0	13.4236	16.1578	9.5057	19.0563	2.44753	8.92294	2.83092	18.6839	2.64517	0	18.3515	32.4281	29.6507	21.2454	25.6764	13.7082	14.4967
lst-1	0.934518	0.906408	31.971	18.6925	2.8069	4.87192	2.60149	0	10.1811	0	0	1.11957	0	0	0	0	0	13.4405	3.13854	11.8671	1.65582	77.9876	6.88813	80.1654	43.3658	0	0
lst-2	50.7208	54.2055	163.759	284.099	81.8849	89.0582	123.241	142.741	152.75	124.353	36.6605	116.836	129.246	105.765	241.16	266.505	233.77	131.805	252.176	16.6313	145.665	2.12767	146.468	55.5707	100.234	43.1463	78.4389
ccar-1	124.775	127.244	179.37	182.07	183.056	225.415	82.6074	119.969	257.528	110.488	360.669	249.326	190.267	268.159	283.501	210.943	269.625	112.258	165.12	104.118	385.679	821.423	358.285	245.012	277.218	305.416	172.937
lst-4	18.3041	44.4586	122.111	182.412	209.763	97.9925	131.398	332.228	66.3124	687.98	68.072	470.826	109.715	179.552	391.592	2.97018	115.118	121.27	97.6137	123.078	170.272	176.856	75.1288	31.2246	86.9503	43.5239	584.973
lsy-2	8.69931	55.6276	50.0327	10.4478	50.2695	24.4861	7.17121	0	6.20915	24.8936	20.6243	39.2902	23.341	16.9039	53.0746	64.1052	17.4338	21.7819	13.9877	0	31.1143	3.3717	61.9426	54.4317	29.126	30.6672	17.7712
ltd-1	3.00095	7.91338	249.898	502.962	151.183	164.685	237.959	144.102	0	31.5063	196.672	49.5751	39.8936	88.0812	2.27886	14.1084	0	239.037	550.571	334.445	8.92381	3.39229	9.95884	4.99363	175.344	0	1.21242
lys-1	12.0774	0.599032	0	1.25698	0	1.30246	0.154209	0	52.1435	41.0817	0	0	0	0	18.64	0	0	0	0	0	185.976	0.0215956	0	0	0	0	1.5183
lys-2	0.421326	0	0	0	0	0.655644	0	0	4.13815	0	0	0	0	0	0	0	0	0.541876	0	0	90.4772	0.404426	0	0	0	0	2.52184
lys-3	2.96711	19.0521	0	3.12413	0	0	0	7.83908	0	0	10.2185	0	0	0	0	0	0	0	0	0	0.435789	0.18804	0	0	0	0	0
lys-4	0.0992476	0	0	0	0	3.38157	0	0	0	0	0	0	0	0	0	0	0	0	0	0	21.897	0.193219	0	0	0	0	0
lys-5	0.119111	0	0	0	0	0	0	0	0	0	0	0	0	0	0	0	0	0	0	0	2.75472	0	0	0	0	0	0
lys-6	0.0303331	0	0	0	0	0.072008	0	0	0	0	0	1.30493	0	0	0	0	0	0	8.95287	0	1.94802	0	0	0	0	0	0
lys-7	0.611723	0	0	0	0	0.155091	0	0	2.9109	0	0	0	0	0	0	0	0	0	0	0	67.2347	0.291734	0	0	0	0	0
lys-8	1.09157	0	116.395	61.4186	10361	0.505845	0	0	0	0	0	0	0	0	0	16.2398	0	0	0	0	407.771	0.366921	1.63207	3.90201	4.96283	0	10.9544
lys-9	0.261729	0	0	0	0	0	0	0	1.44659	0	0	0	0	0	0	0	0	0	0	0	0	0	0	0	0	0	0
lys-10	0.0233083	0	0	0	0	0.384598	0	0	0	0	0	0	0	0	0	0	0	0.615392	0	0	0.610876	0	0	0	0	0	0
mab-3	1.37853	11.3602	0.462783	22.4029	2.11097	28.2723	0	4.39365	0	0	0	0	0	0	0	14.2869	10.0338	0	0	0	2.77696	7.74722	0.850264	0	0	0	0
mab-5	40.4566	59.8514	0	0	2.63751	29.4604	11.243	0	0	5.61419	94.8705	135.536	259.08	0	0	3.41503	0	2.06616	0	11.8255	0.75656	0.164144	0	0	31.2587	84.8689	33.9721
mab-7	0.596955	2.5405	0	7.67895	0	185.953	117.969	363.337	4.57509	0	0	14.4758	0	0	0	2.33196	0	4.60845	116.577	143.4	0	0.756327	0.39313	0	41.9639	0	1.07973
mab-9	0.667102	0	14.43	0	0	1.49345	6.36648	6.13851	20.7148	0	0	51.2216	122.61	0	0	31.5345	0	0	0	0	0	0	4.31419	0	2.27085	0	0
mab-10	8.65502	5.68705	38.3983	11.2729	67.8146	5.4211	4.79386	4.82504	8.56477	7.95798	0	18.0497	32.8874	119.47	0	5.82713	10.2301	22.5751	60.5965	0	9.96686	0.792606	50.7427	55.0861	1.20663	7.32444	8.37324
mab-20	25.1845	57.5885	12.8242	46.6098	50.5843	65.7904	8.88488	20.8053	21.3846	92.3515	68.4467	258.301	203.452	186.389	335.337	175.295	82.6594	37.744	216.237	65.9262	10.4595	2.18395	174.088	63.6351	194.189	124.342	48.0329
mab-21	25.831	1.38219	0	0	0	3.51581	21.0119	16.7999	1.69664	36.8668	141.391	1.35705	32.0641	24.5805	0	34.9912	0	0	16.3271	86.1551	0.561959	0.626976	4.10322	0	0	0	3.45717
mab-23	1.48946	0	0	0	0	0.13555	0	0	0	0	13.7973	0	0	0	0	0	0	0	11.8864	0	0	0.306761	0	0	0	0	0
mac-1	46.575	29.6379	55.2278	35.7873	55.3432	74.4468	25.8873	78.4678	14.4754	47.1853	6.16052	65.9438	198.952	107.242	20.7159	64.3023	41.1372	23.6797	17.1419	15.3363	138.758	159.489	131.7	40.8202	105.271	145.253	88.4539
mag-1	43.0398	117.802	29.377	18.4902	122.592	49.3955	13.4399	33.2623	35.4382	50.4191	18.495	65.5092	110.568	42.2816	13.1496	87.4895	39.3077	40.3443	32.8268	43.363	9.04125	100.789	90.3705	132.481	71.853	96.9717	50.4661
mai-1	97.3043	13.3316	13.6467	6.74617	0	45.3005	118.802	30.6699	104.742	76.0209	0	84.1472	94.4319	0	118.65	188.799	52.6258	30.7538	2.18568	4.89869	80.3591	0.45852	19.1557	5.96282	15.3872	7.88548	91.5591
map-1	31.8562	41.5961	34.0164	7.75498	0	37.2358	3.44802	8.28322	8.51551	7.4011	5.30383	3.86734	45.5641	53.9995	0	14.7364	0	11.5253	39.0958	31.0816	23.1565	63.9037	40.9316	16.1604	26.6056	17.4232	41.0027
map-2	105.852	61.4686	151.42	65.2836	92.8142	126.005	65.3335	71.1032	14.6934	63.8161	108.036	71.5041	192.775	123.496	69.332	68.3188	210.011	52.3293	118.819	65.9382	215.396	215.995	161.976	128.662	307.421	240.435	122.263
mat-1	76.2674	86.9511	122.515	56.1578	24.0085	70.8781	66.0942	60.9307	38.791	12.2339	23.3907	54.0949	20.8343	32.2799	45.37	124.49	91.8215	88.5903	113.145	99.5562	89.9123	244.753	134.13	116.867	90.9254	70.3836	68.7105
mat-2	20.9035	12.2529	46.7164	13.8448	35.682	106.702	7.65559	6.34709	36.2402	17.3306	37.3661	27.0304	60.294	80.3801	0	33.088	63.0461	20.1157	7.58887	73.2545	85.4998	388.431	246.433	13.3753	149.523	105.031	28.9583
mat-3	5.31153	2.59817	1.03177	0	7.97381	26.3701	1.11172	18.8441	32.2487	22.7419	36.0724	3.50403	0	9.82936	8.32889	11.4007	23.2738	6.55416	0	0	27.1434	70.8179	63.3023	23.1664	33.4541	43.6625	10.297
mau-2	7.7266	2.57513	1.25166	19.9118	8.15982	20.5551	2.28266	0	10.363	45.5929	0	8.03456	0	0	0	14.6106	16.6693	7.69586	41.0803	19.1248	9.33596	91.9114	51.0683	31.3021	22.3493	36.0463	4.7205
mau-8	13.7503	44.0621	23.2812	32.5821	19.4385	12.2105	4.28388	8.6423	25.8574	19.1736	8.00538	20.3892	63.5713	0	25.8051	34.2107	22.194	8.57663	21.6324	9.54854	18.7133	64.5624	35.0464	78.9595	22.0273	27.8577	25.2095
max-1	72.4501	50.0363	1.97253	35.2099	2.11097	4.17611	29.6917	184.167	94.7616	420.474	185.653	349.843	1001.17	246.057	111.031	538.114	0	4.01006	46.5523	24.4673	3.945	1.29244	21.182	0	115.019	72.5606	21.8931
max-2	64.0396	136.933	140.198	428.216	33.5317	256.159	218.773	347.443	72.0551	378.682	263.434	225.41	189.099	135.578	126.568	420.141	290.501	75.1243	404.031	307.561	122.659	267.413	156.385	243.356	511.723	524.963	94.2803
mbf-1	64.1354	179.616	115.243	65.9588	56.9339	56.7123	34.7458	1.54844	23.8205	73.2694	56.7689	49.6512	9.88142	0	10.8356	27.6562	136.704	78.3611	68.2958	33.6807	27.6261	114.292	123.245	243.597	69.2353	85.8673	82.696
mbk-1	174.526	111.489	194.374	142.722	54.84	86.6069	76.5042	104.122	121.898	154.623	68.0205	119.571	105.815	77.9258	24.9401	150.885	51.2374	73.1323	281.155	211.691	73.5119	2.91546	89.1917	133.013	110.323	87.7769	111.35
mbk-2	105.271	145.186	391.589	809.752	249.778	113.681	138.155	164.066	1218.18	924.214	1110.04	893.686	844.811	873.027	203.948	1076.04	58.5218	200.622	692.968	160.56	445.325	198.796	194.757	349.147	162.403	107.964	406.348
mca-1	2.44274	11.2615	0.41223	14.4824	1.75834	151.111	558.642	517.678	23.8106	0	46.4709	5.81852	0	0	0	3.76014	162.892	1.99398	134.362	11.0194	16.0847	3.20885	0	0	91.6593	14.7598	189.623
mca-3	1818.53	3288.83	1370.66	962.296	364.81	1094.8	497.969	319.473	1771.15	2649.78	3335.95	4065.22	3980.48	2949.12	2772	6328.08	1427.07	1810.76	640.145	915.872	2151.24	708.789	2023.8	1143.77	526.353	1123.67	846.968
mcm-2	1.11342	0	0	4.34136	0	97.1354	5.06574	0	0	8.32154	0	5.92179	0	0	0	0	0	2.26571	0	0	17.2899	228.813	302.627	8.2675	140.79	126.797	0
mcm-3	1.18254	0	0.925566	3.44033	49.3128	95.5327	5.63929	137.986	12.8877	0	0	2.31977	0	0	0	0	0	3.46056	0	7.07414	21.6003	364.028	365.58	5.6957	179.229	120.193	3.00102
mcm-4	2.52406	1.71152	3.82369	3.1774	0	126.055	1.82228	6.64289	0	0	36.5123	3.11046	21.8341	0	0	7.52445	4.42294	0.365297	19.5335	0	22.6534	305.883	356.075	4.44924	258.593	114.905	0.423936
mcm-5	1.59816	1.14121	2.31392	3.31728	8.22193	98.061	1.16007	14.0015	13.8099	0	0	4.25637	0	0	3.88537	17.7705	0	3.8179	0	11.3626	15.4644	293.46	301.416	13.4944	205.193	130.488	0
mcm-6	2.15817	1.98943	0.925566	9.84089	0	74.6109	2.88671	0	16.9131	3.03582	0	5.33718	0	0	0	0	10.0098	0.730594	24.9576	14.2094	34.7309	283.492	251.885	30.6056	154.613	109.149	1.46386
mcm-7	1.12219	0	0	0.178969	0	51.4789	0.793401	0	0	0	0	3.10795	0	0	0	0	20.0676	2.2987	0	0	11.9859	119.006	222.367	29.4384	63.3998	41.5815	0
mdf-1	27.7217	20.9971	32.5359	33.5507	20.184	62.0282	11.5013	8.18114	19.0909	61.9349	15.8514	67.1612	28.2821	95.3152	12.1975	17.025	28.0579	50.7748	23.8092	81.9665	67.1157	335.777	138.195	82.6344	82.0845	45.7431	38.4361
mdf-2	0.865144	0.96486	0	0	0	39.1771	1.046	0	0	0	0	4.32896	19.2308	15.6882	0	1.25338	0	0.730594	1.58485	26.4215	5.46202	67.6966	165.88	0	35.2695	54.2728	0.823688
mdh-2	826.927	426.61	300.048	162.674	182.554	176.888	201.009	301.096	193.96	279.986	124.831	316.294	291.327	316.662	290.809	179.534	49.8602	188.935	152.569	212.082	152.301	240.615	448.296	372.697	324.913	192.203	316.111
mdl-1	269.767	291.935	216.947	407.445	116.237	198.043	353.077	429.944	208.867	123.267	129.288	165.358	271.974	183.984	128.294	218.621	237.925	358.723	452.905	458.74	74.6158	2.34577	20.5545	43.2769	165.029	54.5915	205.189
mdt-6	9.90916	4.83094	1.40867	0	0	21.4346	5.75166	11.5042	15.1597	0	32.5733	3.77683	34.0544	18.1465	0	0	20.9337	16.5353	17.1368	4.89141	7.18119	50.4049	26.0043	9.09116	23.0213	23.3552	11.6652
[truncated: 18,236 more rows]
