# Supplementary material for: Comprehensive characterization of tissue-specific chromatin accessibility in L2 Caenorhabditis elegans nematodes
Source: Genome Res. 2021 Oct;31(10):1952–69. doi: 10.1101/gr.271791.120 (PMC8494234; doi:10.1101/gr.271791.120)
Supplement: Supplemental Material [file supp_gr.271791.120_Supplementary_Code.zip › refdata/l2_tissue_colormap.txt]

coelomocyte 167	86	41
glia 255	128	0
gonad 249	127	192
hypodermis 78	174	74
intestine 252	216	0
muscle 229	26	30
neuron 152	78	163
pharynx 55	125	184
sexmyoblast 249	127	192
