# Supplementary material for: Comprehensive characterization of tissue-specific chromatin accessibility in L2 Caenorhabditis elegans nematodes
Source: Genome Res. 2021 Oct;31(10):1952–69. doi: 10.1101/gr.271791.120 (PMC8494234; doi:10.1101/gr.271791.120)
Supplement: Supplemental Material [file supp_gr.271791.120_Supplementary_LDA_Code.zip]

Archive with 88 entries (76 files):
- .gitignore
- build.xml
- dist.zip
- LICENSE
- nbproject/
- nbproject/build-impl.xml
- nbproject/configs/
- nbproject/configs/test.properties
- nbproject/genfiles.properties
- nbproject/project.properties
- nbproject/project.xml
- src/
- src/org/
- src/org/rhwlab/
- src/org/rhwlab/command/
- src/org/rhwlab/command/CommandLine.java
- src/org/rhwlab/command/Logging.java
- src/org/rhwlab/lda/
- src/org/rhwlab/lda/BagOfWords.java
- src/org/rhwlab/lda/JarFile.java
- src/org/rhwlab/lda/MatrixMarket.java
- src/org/rhwlab/lda/NormalizeUtil.java
- src/org/rhwlab/lda/Utils.java
- src/org/rhwlab/lda/UtilsXML.java
- src/org/rhwlab/lda/cache/
- src/org/rhwlab/lda/cache/WorkerZIterationFile.java
- src/org/rhwlab/lda/cache/DocumentTopicCounts.java
- src/org/rhwlab/lda/cache/LDA_CommandLine.java
- src/org/rhwlab/lda/cache/Likelihood.java
- src/org/rhwlab/lda/cache/MarginalEmpiric.java
- src/org/rhwlab/lda/cache/MarginalKDE.java
- src/org/rhwlab/lda/cache/MultiThreadLDA.java
- src/org/rhwlab/lda/cache/MultiThreadXML.java
- src/org/rhwlab/lda/cache/MultiThreadXMLBase.java
- src/org/rhwlab/lda/cache/PointEstimateDistribution.java
- src/org/rhwlab/lda/cache/PointEstimates.java
- src/org/rhwlab/lda/cache/PointEstimatorDistBase.java
- src/org/rhwlab/lda/cache/TextCounts.java
- src/org/rhwlab/lda/cache/TopicHistogramEstimator.java
- src/org/rhwlab/lda/cache/WordTopicCounts.java
- src/org/rhwlab/lda/cache/WorkerLDA.java
- src/org/rhwlab/lda/cache/WorkerXML.java
- src/org/rhwlab/lda/cache/ZDirectory.java
- src/org/rhwlab/lda/cache/matrix/
- src/org/rhwlab/lda/cache/matrix/ChibEstimator.java
- src/org/rhwlab/lda/cache/matrix/CompletedRunLDA.java
- src/org/rhwlab/lda/cache/matrix/LDA_CommandLine.java
- src/org/rhwlab/lda/cache/matrix/Likelihood.java
- src/org/rhwlab/lda/cache/matrix/MarginalKDE.java
- src/org/rhwlab/lda/cache/matrix/MultiThreadLDA.java
- src/org/rhwlab/lda/cache/matrix/MultiThreadXML.java
- src/org/rhwlab/lda/cache/matrix/MultiThreadXMLBase.java
- src/org/rhwlab/lda/cache/matrix/PointEstimateDistribution.java
- src/org/rhwlab/lda/cache/matrix/PointEstimatorDistBase.java
- src/org/rhwlab/lda/cache/matrix/RowSumFileMatrix.java
- src/org/rhwlab/lda/cache/matrix/RowSumMatrix.java
- src/org/rhwlab/lda/cache/matrix/RowSumSymetricMatrix.java
- src/org/rhwlab/lda/cache/matrix/TopicHistogramEstimator.java
- src/org/rhwlab/lda/cache/matrix/WorkerLDA.java
- src/org/rhwlab/lda/cache/matrix/WorkerXML.java
- src/org/rhwlab/lda/cache/matrix/ZDirectory.java
- src/org/rhwlab/lda/cache/views/
- src/org/rhwlab/lda/cache/views/AggViewer.java
- src/org/rhwlab/lda/cache/views/ColumnsPanel.java
- src/org/rhwlab/lda/cache/views/HistogramPanel.java
- src/org/rhwlab/lda/cache/views/IterationCounts.java
- src/org/rhwlab/lda/cache/views/IterationsPanel.java
- src/org/rhwlab/lda/cache/views/LogLikePanel.java
- src/org/rhwlab/lda/cache/views/Viewer.java
- src/org/rhwlab/lda/cache/ZIterationFiles.java
- src/org/rhwlab/lda/evaluation/
- src/org/rhwlab/lda/evaluation/Histogram.java
- src/org/rhwlab/lda/evaluation/PhiComparison.java
- src/org/rhwlab/lda/evaluation/RNASeqCompare.java
- src/org/rhwlab/lda/evaluation/ThetaComparison.java
- src/org/rhwlab/lda/evaluation/TopicMatch.java
- src/org/rhwlab/lda/evaluation/UtilsIO.java
- src/org/rhwlab/lda/generative/
- src/org/rhwlab/lda/generative/BinaryDocument.java
- src/org/rhwlab/lda/generative/Corpus.java
- src/org/rhwlab/lda/generative/CountsDocument.java
- src/org/rhwlab/lda/generative/Document.java
- src/org/rhwlab/lda/generative/DoubletDocument.java
- src/org/rhwlab/lda/generative/EntropyCompare.java
- src/org/rhwlab/lda/generative/MultiDocument.java
- src/org/rhwlab/lda/generative/PeaksCorpus.java
- src/org/rhwlab/lda/generative/RNASeqCorpus.java
- src/org/rhwlab/lda/ChibEstimator.java
