# Supplementary material for: Comprehensive characterization of tissue-specific chromatin accessibility in L2 Caenorhabditis elegans nematodes
Source: Genome Res. 2021 Oct;31(10):1952–69. doi: 10.1101/gr.271791.120 (PMC8494234; doi:10.1101/gr.271791.120)
Supplement: Supplemental Material [file supp_gr.271791.120_Supplementary_LDA_Code.zip › nbproject/genfiles.properties]

build.xml.data.CRC32=278d8a7b
build.xml.script.CRC32=0099ba8a
build.xml.stylesheet.CRC32=f85dc8f2@1.93.0.48
# This file is used by a NetBeans-based IDE to track changes in generated files such as build-impl.xml.
# Do not edit this file. You may delete it but then the IDE will never regenerate such files for you.
nbproject/build-impl.xml.data.CRC32=278d8a7b
nbproject/build-impl.xml.script.CRC32=df7e99a6
nbproject/build-impl.xml.stylesheet.CRC32=05530350@1.79.1.48
