# Supplementary material for: Comprehensive characterization of tissue-specific chromatin accessibility in L2 Caenorhabditis elegans nematodes
Source: Genome Res. 2021 Oct;31(10):1952–69. doi: 10.1101/gr.271791.120 (PMC8494234; doi:10.1101/gr.271791.120)
Supplement: Supplemental Material [file supp_gr.271791.120_Supplementary_LDA_Code.zip › src/org/rhwlab/lda/JarFile.java]

/*
 * To change this license header, choose License Headers in Project Properties.
 * To change this template file, choose Tools | Templates
 * and open the template in the editor.
 */
package org.rhwlab.lda;

import java.net.URL;
import java.security.CodeSource;
import java.security.ProtectionDomain;
import org.rhwlab.lda.cache.LDA_CommandLine;

/**
 *
 * @author gevirl
 */
public class JarFile {

    // returns the file location of the running jar
    static public String getJar(){
        ProtectionDomain domain = LDA_CommandLine.class.getProtectionDomain();
        CodeSource source = domain.getCodeSource();
        URL location = source.getLocation();
        return location.getPath();        
    }

}
