# Supplementary material for: Comprehensive characterization of tissue-specific chromatin accessibility in L2 Caenorhabditis elegans nematodes
Source: Genome Res. 2021 Oct;31(10):1952–69. doi: 10.1101/gr.271791.120 (PMC8494234; doi:10.1101/gr.271791.120)
Supplement: Supplemental Material [file supp_gr.271791.120_Supplementary_LDA_Code.zip › src/org/rhwlab/lda/NormalizeUtil.java]

/*
 * To change this license header, choose License Headers in Project Properties.
 * To change this template file, choose Tools | Templates
 * and open the template in the editor.
 */
package org.rhwlab.lda;

/**
 *
 * @author gevirl
 */
public class NormalizeUtil {

    public static double[][] normRows(double[][] x){
        double[][] ret = new double[x.length][];
        for (int i=0 ; i<x.length ; ++i){
            ret[i] = normLength(x[i]);
        }
        return ret;
    }
    public static double[] normLength(double[] x) {
        double[] ret = new double[x.length];
        double sum = 0.0;
        for (int i = 0; i < x.length; ++i) {
            sum = sum + x[i] * x[i];
        }
        double d = Math.sqrt(sum);
        for (int i = 0; i < x.length; ++i) {
            ret[i] = x[i]/d;
        }
        return ret;
    }
}
