# Supplementary material for: Comprehensive characterization of tissue-specific chromatin accessibility in L2 Caenorhabditis elegans nematodes
Source: Genome Res. 2021 Oct;31(10):1952–69. doi: 10.1101/gr.271791.120 (PMC8494234; doi:10.1101/gr.271791.120)
Supplement: Supplemental Material [file supp_gr.271791.120_Supplementary_LDA_Code.zip › src/org/rhwlab/lda/cache/DocumentTopicCounts.java]

/*
 * To change this license header, choose License Headers in Project Properties.
 * To change this template file, choose Tools | Templates
 * and open the template in the editor.
 */
package org.rhwlab.lda.cache;

import java.util.concurrent.Callable;

/**
 *
 * @author gevirl
 */
public class DocumentTopicCounts implements Callable<int[][]> {
    int[][] z;
    int nTopics;

    
    public DocumentTopicCounts(int[][] z,int nTopics){
        this.z = z;
        this.nTopics = nTopics;

    }
    @Override
    public int[][] call() throws Exception {
        return getCounts();
    }
    
    public int[][] getCounts(){
        int[][] nd = new int[z.length][nTopics];
        for (int d = 0; d < z.length; ++d) {
            for (int w = 0; w < z[d].length; ++w) {
                ++nd[d][z[d][w]];
            }
        }
        return nd;        
    }
    static public int[][] documentTopicCounts(int[][] z,int nTopics) {
        return new DocumentTopicCounts(z,nTopics).getCounts();
    }
}
