# Supplementary material for: Comprehensive characterization of tissue-specific chromatin accessibility in L2 Caenorhabditis elegans nematodes
Source: Genome Res. 2021 Oct;31(10):1952–69. doi: 10.1101/gr.271791.120 (PMC8494234; doi:10.1101/gr.271791.120)
Supplement: Supplemental Material [file supp_gr.271791.120_Supplementary_LDA_Code.zip › src/org/rhwlab/lda/cache/matrix/MultiThreadXML.java]

/*
 * To change this license header, choose License Headers in Project Properties.
 * To change this template file, choose Tools | Templates
 * and open the template in the editor.
 */
package org.rhwlab.lda.cache.matrix;

import java.io.File;
import java.util.ArrayList;
import java.util.Collection;
import java.util.List;
import java.util.concurrent.Callable;
import java.util.concurrent.ExecutorService;
import java.util.concurrent.Executors;
import java.util.concurrent.Future;

/**
 *
 * @author gevirl
 */
public class MultiThreadXML extends MultiThreadXMLBase {

    
    WorkerXML[] workerXMLs;

    public MultiThreadXML(File dir) throws Exception {
        super(dir);
        
        Collection<Callable<Object>> threadCollection = new ArrayList<>();
        workerXMLs = new WorkerXML[getWorkersSize()];
        for (int w=0 ; w<workerXMLs.length ; ++w) {
            workerXMLs[w] = new WorkerXML(this.workerXMLFiles[w]);
            threadCollection.add(workerXMLs[w]);
        }
        // this reads all the worker xml files
        ExecutorService service = Executors.newWorkStealingPool();
        List<Future<Object>> futures = service.invokeAll(threadCollection);
        for (Future<Object> future : futures) {
            future.get();
        }

        docs = getDocuments(workerXMLs);
    }

    public int[][] getDocuments() throws Exception {
        return docs;
    }

    public WorkerXML[] getWorkers() throws Exception {
        return workerXMLs;
    }
    
    static int[][] getDocuments(WorkerXML[] workerXMLs){
        int n = workerXMLs.length;
        int i = 0;
        for (WorkerXML worker : workerXMLs){
            i = i+ worker.getDocumentsSize();
        }
        int[][] docs = new int[i][];
        int r = 0;
        for (int w = 0; w < n; ++w) {
            int[][] nd = workerXMLs[w].getDocuments();
            for (int d = 0; d < nd.length; ++d) {
                docs[r] = nd[d];
                ++r;
            }
        }
        return docs;
    }
}
