# Supplementary material for: Comprehensive characterization of tissue-specific chromatin accessibility in L2 Caenorhabditis elegans nematodes
Source: Genome Res. 2021 Oct;31(10):1952–69. doi: 10.1101/gr.271791.120 (PMC8494234; doi:10.1101/gr.271791.120)
Supplement: Supplemental Material [file supp_gr.271791.120_Supplementary_LDA_Code.zip › src/org/rhwlab/lda/cache/matrix/PointEstimateDistribution.java]

/*
 * To change this license header, choose License Headers in Project Properties.
 * To change this template file, choose Tools | Templates
 * and open the template in the editor.
 */
package org.rhwlab.lda.cache.matrix;

import java.io.File;
import org.rhwlab.lda.cache.PointEstimates;

/**
 *
 * @author gevirl
 */
public interface PointEstimateDistribution {

    public PointEstimates getEstimates(String statistic) throws Exception;

    public void statisticReport(File dir, String statistic, int skip, RowSumMatrix alpha, RowSumMatrix beta, long totalWords, int[][] docs, int lastIter, int nTopics, int nVocab) throws Exception;

    public String getLabel();

    public void add(Object obj);

//    public void addFrom(ZDirectory zdir,int skip);
//    public void add(int[][][] z);
}
