# Supplementary material for: Comprehensive characterization of tissue-specific chromatin accessibility in L2 Caenorhabditis elegans nematodes
Source: Genome Res. 2021 Oct;31(10):1952–69. doi: 10.1101/gr.271791.120 (PMC8494234; doi:10.1101/gr.271791.120)
Supplement: Supplemental Material [file supp_gr.271791.120_Supplementary_LDA_Code.zip › src/org/rhwlab/lda/cache/matrix/RowSumMatrix.java]

/*
 * To change this license header, choose License Headers in Project Properties.
 * To change this template file, choose Tools | Templates
 * and open the template in the editor.
 */
package org.rhwlab.lda.cache.matrix;

import org.jdom2.Element;

/**
 *
 * @author gevirl
 */
public interface RowSumMatrix {
    public double getConcentration();
    public double getValue(int r,int c);
    public double getSum(int r);
    public Element toXML(String name);
    public static RowSumMatrix factory(Element ele) throws Exception{
        String cl = ele.getAttributeValue("class");
        if (cl.contains("RowSumSymetricMatrix")){
            return new RowSumSymetricMatrix(ele);
        }
        if (cl.contains("RowSumFileMatrix")){
            return new RowSumFileMatrix(ele);
        }
        return null;
    }
}
