# Supplementary material for: Comprehensive characterization of tissue-specific chromatin accessibility in L2 Caenorhabditis elegans nematodes
Source: Genome Res. 2021 Oct;31(10):1952–69. doi: 10.1101/gr.271791.120 (PMC8494234; doi:10.1101/gr.271791.120)
Supplement: Supplemental Material [file supp_gr.271791.120_Supplementary_LDA_Code.zip › src/org/rhwlab/lda/evaluation/TopicMatch.java]

/*
 * To change this license header, choose License Headers in Project Properties.
 * To change this template file, choose Tools | Templates
 * and open the template in the editor.
 */
package org.rhwlab.lda.evaluation;

/**
 *
 * @author gevirl
 */
public class TopicMatch {
    int topic;
    double jsd;
    public TopicMatch(int topic,double jsDistance){
        this.topic = topic;
        this.jsd = jsDistance;
    }
}
