# Supplementary material for: Comprehensive characterization of tissue-specific chromatin accessibility in L2 Caenorhabditis elegans nematodes
Source: Genome Res. 2021 Oct;31(10):1952–69. doi: 10.1101/gr.271791.120 (PMC8494234; doi:10.1101/gr.271791.120)
Supplement: Supplemental Material [file supp_gr.271791.120_Supplementary_LDA_Code.zip › src/org/rhwlab/lda/generative/Document.java]

/*
 * To change this license header, choose License Headers in Project Properties.
 * To change this template file, choose Tools | Templates
 * and open the template in the editor.
 */
package org.rhwlab.lda.generative;

import java.util.List;
import java.util.TreeMap;

/**
 *
 * @author gevirl
 */
public interface Document {
    public TreeMap<Integer,Integer> getWordMap(double[][] theta,double[][] phi);
    public String identity();
    public double[] getTopicDist(double[][] theta);
    public int getWordCount();
    public List<Integer> getType();
}
